# Supplementary material for: Expression of Lineage Transcription Factors Identifies Differences in Transition States of Induced Human Oligodendrocyte Differentiation
Source: Cells. 2022 Jan 11;11(2):241. doi: 10.3390/cells11020241 (PMC8773672; doi:10.3390/cells11020241)
Supplement: Supplementary file 1 [file cells-11-00241-s001.zip]

Archive with 14 entries (13 files):
- cells-1542523-supplementary/
- cells-1542523-supplementary/Figure S1.tif
- cells-1542523-supplementary/Figure S2.tif
- cells-1542523-supplementary/Figure S3.tif
- cells-1542523-supplementary/Figure S4.tif
- cells-1542523-supplementary/Figure S5.tif
- cells-1542523-supplementary/Figure S6.tif
- cells-1542523-supplementary/Raabe et al._iOPC-iOL_supplemental information.pdf
- cells-1542523-supplementary/TableS4.xlsx
- cells-1542523-supplementary/TableS5.xlsx
- cells-1542523-supplementary/TableS6.xlsx
- cells-1542523-supplementary/TableS7.xlsx
- cells-1542523-supplementary/TableS8.xlsx
- cells-1542523-supplementary/TableS9.xlsx
