# Supplementary material for: Expression of Lineage Transcription Factors Identifies Differences in Transition States of Induced Human Oligodendrocyte Differentiation
Source: Cells. 2022 Jan 11;11(2):241. doi: 10.3390/cells11020241 (PMC8773672; doi:10.3390/cells11020241)
Supplement: Supplementary file 1 [file cells-11-00241-s001.zip › cells-1542523-supplementary/TableS4.xlsx]

## Sheet: Cluster Abundances
group	clusters	cluster_cells	total_cells	percentage
NI Day+0	Neuronal	20	217	9.21659
NI Day+0	NPC	194	217	89.4009
NI Day+0	OPC	3	217	1.38249
S Day+15	Neuronal	128	577	22.1837
S Day+15	OPC	400	577	69.3241
S Day+15	OL1	19	577	3.29289
S Day+15	OL2	30	577	5.19931
SON Day+15	Neuronal	35	400	8.75
SON Day+15	OPC	144	400	36
SON Day+15	OL1	154	400	38.5
SON Day+15	OL2	67	400	16.75

## Sheet: Expressing Cell Abundances
gene	NI Day+0_Neuronal	NI Day+0_NPC	NI Day+0_OPC	S Day+15_Neuronal	S Day+15_OL1	S Day+15_OL2	S Day+15_OPC	SON Day+15_Neuronal	SON Day+15_OL1	SON Day+15_OL2	SON Day+15_OPC
A1BG	0	0.0103093	0	0.0078125	0	0	0.005	0	0.012987	0	0.0416667
A1BG.AS1	0.05	0.0154639	0	0.0078125	0	0.1	0.0225	0.0857143	0.00649351	0.119403	0.0486111
A2M	0	0.0154639	0	0.0234375	0	0	0.0875	0.114286	0.0519481	0.0149254	0.381944
A2M.AS1	0	0	0	0	0	0	0.0025	0	0	0	0.0138889
A4GALT	0	0	0	0	0	0	0	0	0	0.0597015	0.00694444
AAAS	0.35	0.381443	0	0.140625	0.0526316	0.1	0.2	0.0857143	0.0844156	0.149254	0.201389
AACS	0.15	0.190722	0	0.164062	0.263158	0.133333	0.1275	0.142857	0.123377	0.432836	0.3125
AACSP1	0	0	0	0	0	0	0.0025	0	0	0	0
AADAT	0.25	0.273196	0	0.25	0.421053	0.366667	0.26	0.257143	0.233766	0.686567	0.388889
AAGAB	0.35	0.386598	0	0.21875	0.473684	0.3	0.3125	0.2	0.136364	0.38806	0.479167
AAK1	0.2	0.195876	0	0.265625	0.105263	0.266667	0.24	0.428571	0.0714286	0.41791	0.368056
AAMDC	0.25	0.201031	0	0.046875	0.157895	0.4	0.19	0.142857	0.168831	0.462687	0.298611
AAMP	0.4	0.427835	0	0.117188	0.263158	0.133333	0.245	0.0571429	0.0649351	0.253731	0.305556
AAR2	0.2	0.226804	0	0.109375	0.105263	0.233333	0.22	0.171429	0.0714286	0.358209	0.395833
AARD	0	0	0	0	0	0	0.01	0	0	0	0.0277778
AARS1	0.45	0.407216	0.333333	0.3125	0.263158	0.266667	0.3825	0.342857	0.116883	0.343284	0.659722
AARS2	0.1	0.185567	0	0.078125	0.0526316	0.1	0.13	0.0285714	0.0714286	0.104478	0.236111
AARSD1	0.05	0.0206186	0	0.03125	0.0526316	0.0666667	0.0475	0.0571429	0.0324675	0.0298507	0.0486111
AASDH	0.1	0.0721649	0	0.046875	0.0526316	0.1	0.09	0.0285714	0.0519481	0.0895522	0.0972222
AASDHPPT	0.55	0.458763	0	0.625	0.473684	0.466667	0.5525	0.6	0.194805	0.507463	0.659722
AASS	0.45	0.43299	0	0.25	0.368421	0.366667	0.46	0.285714	0.331169	0.80597	0.451389
AATF	0.15	0.402062	0.333333	0.171875	0.105263	0.333333	0.2825	0.171429	0.0844156	0.38806	0.256944
AATK	0	0.0103093	0	0.0390625	0	0.0666667	0.0175	0.0571429	0.025974	0.0447761	0.0555556
ABAT	0.4	0.319588	0.333333	0.609375	0.684211	0.5	0.5575	0.771429	0.298701	0.58209	0.645833
ABCA1	0.2	0	0	0.171875	0.157895	0.233333	0.055	0.2	0.0974026	0.328358	0.166667
ABCA10	0	0	0	0	0	0	0	0	0	0.0447761	0.00694444
ABCA11P	0.1	0.0412371	0	0.0078125	0	0.1	0.0375	0.0285714	0.0194805	0.0895522	0.0763889
ABCA12	0	0	0	0	0	0	0.0025	0	0	0	0
ABCA13	0	0	0	0	0	0	0.0075	0.0571429	0.00649351	0.0298507	0.0277778
ABCA2	0	0	0	0.0078125	0	0.0333333	0.0075	0	0	0	0.00694444
ABCA3	0.2	0.0103093	0	0.109375	0.0526316	0.133333	0.0825	0.228571	0.0519481	0.283582	0.138889
ABCA4	0	0.00515464	0	0	0	0	0	0	0	0	0
ABCA5	0.05	0.0257732	0	0.03125	0	0	0.0275	0.0857143	0.00649351	0.0597015	0.0208333
ABCA7	0.1	0.0103093	0	0.046875	0	0.0333333	0.0175	0.0571429	0.0194805	0.0895522	0.0347222
ABCA8	0	0	0	0	0	0	0.015	0	0	0	0.00694444
ABCB1	0	0.0618557	0	0	0	0	0	0	0	0	0
ABCB10	0.15	0.103093	0	0.0546875	0.105263	0.133333	0.16	0.142857	0.0844156	0.298507	0.25
ABCB4	0	0.103093	0	0.015625	0.0526316	0	0.01	0	0.0194805	0.0895522	0.0277778
ABCB6	0	0	0	0.0078125	0	0	0.0175	0	0	0.0149254	0.0277778
ABCB7	0.2	0.175258	0	0.21875	0.157895	0.133333	0.1925	0.171429	0.0649351	0.343284	0.319444
ABCB8	0.05	0.0360825	0	0.015625	0.0526316	0.0666667	0.035	0.0571429	0.0194805	0.104478	0.0902778
ABCB9	0	0.00515464	0	0.015625	0	0.0333333	0.0125	0.0285714	0	0.0298507	0.0138889
ABCC1	0	0.0927835	0	0.0859375	0	0.1	0.1275	0.0285714	0.0324675	0.253731	0.201389
ABCC10	0.05	0.0824742	0	0.078125	0.0526316	0.0333333	0.0975	0.228571	0.025974	0.38806	0.131944
ABCC2	0	0.0154639	0	0	0	0	0.0075	0	0.00649351	0	0.0347222
ABCC3	0	0	0	0	0	0	0.0025	0	0	0	0
ABCC4	0.1	0.201031	0	0.0234375	0	0.0333333	0.1425	0.0285714	0.0454545	0.0746269	0.277778
ABCC5	0.25	0.231959	0	0.304688	0.210526	0.4	0.1525	0.371429	0.201299	0.686567	0.263889
ABCC6	0	0	0	0.0078125	0	0	0.0075	0.0285714	0	0	0.0208333
ABCC8	0.05	0.0206186	0	0.015625	0	0	0.0025	0	0.012987	0.0149254	0.00694444
ABCC9	0	0	0	0	0	0	0.0425	0	0.012987	0	0.0902778
ABCD1	0.05	0.0257732	0	0.0390625	0	0.0333333	0.035	0	0.00649351	0.0597015	0.0416667
ABCD2	0.1	0.00515464	0	0	0	0	0.01	0	0.00649351	0.0149254	0.00694444
ABCD3	0.15	0.304124	0.333333	0.242188	0.473684	0.366667	0.4575	0.228571	0.149351	0.343284	0.604167
ABCD4	0.4	0.28866	0	0.1875	0.263158	0.466667	0.2425	0.2	0.116883	0.402985	0.375
ABCE1	0.3	0.520619	0.333333	0.296875	0.315789	0.6	0.66	0.4	0.311688	0.597015	0.8125
ABCF1	0.35	0.515464	0	0.226562	0.473684	0.333333	0.4725	0.114286	0.188312	0.507463	0.625
ABCF2	0.2	0.293814	0.333333	0.203125	0.210526	0.3	0.32	0.4	0.136364	0.358209	0.486111
ABCF3	0.05	0.0824742	0	0.0078125	0	0.0333333	0.0425	0	0	0.0597015	0.0555556
ABCG1	0	0	0	0	0.0526316	0.0666667	0.01	0.0285714	0.0454545	0.223881	0.0486111
ABCG2	0	0.0154639	0	0	0	0	0.0175	0	0.025974	0.0746269	0.0138889
ABCG4	0	0	0	0	0	0	0	0	0	0	0
ABHD10	0.45	0.324742	0	0.257812	0.0526316	0.1	0.32	0.342857	0.12987	0.223881	0.479167
ABHD11	0.05	0.113402	0	0.046875	0	0.133333	0.08	0	0.0454545	0.0895522	0.131944
ABHD11.AS1	0	0	0	0	0	0	0	0	0.00649351	0.0149254	0.00694444
ABHD12	0.1	0.195876	0	0.0390625	0.0526316	0.366667	0.1425	0.0285714	0.103896	0.402985	0.3125
ABHD12B	0	0	0	0	0	0	0	0	0	0	0
ABHD13	0.2	0.164948	0	0.203125	0.157895	0.166667	0.215	0.142857	0.123377	0.41791	0.3125
ABHD14A	0.25	0.159794	0	0.117188	0.0526316	0.133333	0.0875	0.0571429	0.0324675	0.0597015	0.0972222
ABHD14A.ACY1	0	0	0	0.0078125	0	0	0.0025	0	0	0	0.00694444
ABHD14B	0.1	0.0618557	0	0	0.0526316	0.0333333	0.025	0	0.0194805	0.0895522	0.0555556
ABHD15	0	0.0412371	0	0.0078125	0	0.0333333	0.03	0.0285714	0.025974	0.164179	0.152778
ABHD16A	0.2	0.118557	0	0.0546875	0	0.0333333	0.055	0	0.0194805	0.0447761	0.0486111
ABHD17A	0.15	0.0463918	0	0.03125	0.0526316	0.1	0.015	0.0571429	0.012987	0.0895522	0.0347222
ABHD17B	0.5	0.28866	0	0.273438	0.0526316	0.1	0.2825	0.4	0.103896	0.373134	0.340278
ABHD17C	0.2	0.139175	0.333333	0.234375	0.157895	0.0333333	0.2875	0.2	0.0194805	0.0298507	0.319444
ABHD18	0.25	0.118557	0	0.078125	0.157895	0.133333	0.1025	0.0571429	0.0909091	0.268657	0.166667
ABHD2	0.15	0.0927835	0	0.1875	0.210526	0.166667	0.1125	0.2	0.136364	0.507463	0.3125
ABHD3	0.05	0.0773196	0	0.0625	0.210526	0.133333	0.3175	0.0285714	0.168831	0.432836	0.319444
ABHD4	0.1	0.21134	0	0.0390625	0.315789	0.133333	0.0975	0	0.0844156	0.328358	0.263889
ABHD5	0.1	0.134021	0.333333	0.140625	0.210526	0.2	0.1425	0.114286	0.12987	0.328358	0.25
ABHD6	0	0.0206186	0	0.109375	0	0.2	0.04	0.0285714	0.0324675	0.0597015	0.0763889
ABHD8	0	0.00515464	0	0	0	0	0	0	0	0	0.00694444
ABI1	0.2	0.221649	0.333333	0.3125	0.263158	0.466667	0.2925	0.342857	0.357143	0.701493	0.569444
ABI2	0.45	0.628866	0.333333	0.789062	0.368421	0.6	0.7925	0.657143	0.435065	0.701493	0.951389
ABI3	0	0	0	0	0	0	0.0075	0	0	0	0.00694444
ABI3BP	0	0	0	0	0	0	0	0	0	0	0
ABITRAM	0.05	0.103093	0	0.0703125	0.105263	0.266667	0.195	0.0857143	0.0649351	0.164179	0.270833
ABL1	0.3	0.216495	0.333333	0.3125	0.210526	0.333333	0.295	0.371429	0.11039	0.283582	0.381944
ABL2	0.35	0.278351	0	0.304688	0.105263	0.466667	0.37	0.542857	0.207792	0.656716	0.534722
ABLIM1	0	0.304124	0.333333	0.148438	0	0.133333	0.3975	0.228571	0.292208	0.835821	0.618056
ABLIM2	0.05	0.0154639	0	0.0234375	0	0	0.0225	0.0285714	0.00649351	0	0.0416667
ABLIM3	0	0	0	0.0234375	0	0.1	0.005	0.0571429	0.025974	0.0597015	0.0277778
ABR	0.3	0.201031	0	0.265625	0.210526	0.366667	0.24	0.285714	0.201299	0.447761	0.5
ABRACL	0.75	0.56701	1	0.507812	0.263158	0.533333	0.5675	0.628571	0.363636	0.686567	0.701389
ABRAXAS1	0.15	0.118557	0	0.101562	0.105263	0.133333	0.1675	0.0285714	0.0649351	0.164179	0.25
ABRAXAS2	0.15	0.123711	0	0.0859375	0.105263	0.2	0.1725	0.171429	0.136364	0.328358	0.25
ABT1	0.35	0.386598	0	0.210938	0.263158	0.366667	0.345	0.2	0.116883	0.38806	0.569444
ABTB1	0.05	0.00515464	0	0	0.0526316	0	0.005	0	0.012987	0.0149254	0.0277778
ABTB2	0.1	0.0412371	0	0.171875	0.105263	0.1	0.0525	0.114286	0.0454545	0.179104	0.166667
AC000068.1	0	0.0206186	0	0	0	0	0.005	0.0285714	0.00649351	0	0.00694444
AC000068.3	0	0	0	0	0	0	0.005	0	0	0	0.00694444
AC000089.1	0.15	0.0824742	0	0.03125	0	0	0.04	0.0285714	0.025974	0.0149254	0.0347222
AC000093.1	0	0	0	0.0078125	0	0	0	0	0	0	0
AC000123.2	0	0	0	0	0	0	0.02	0	0.00649351	0.0298507	0
AC000123.3	0	0	0	0.0078125	0	0	0.01	0	0.00649351	0.0298507	0.00694444
AC002044.1	0	0.0103093	0	0.0078125	0	0	0.005	0	0	0	0
AC002044.2	0	0.0103093	0	0.0078125	0	0.0333333	0.0225	0	0	0.0298507	0.0138889
AC002056.1	0.05	0.0257732	0	0	0	0.0333333	0.0175	0	0	0.0149254	0.0208333
AC002059.1	0.05	0.00515464	0	0	0	0	0	0	0	0	0
AC002074.1	0	0	0	0	0	0	0	0	0	0	0.0208333
AC002075.2	0.1	0.00515464	0	0	0	0	0	0	0	0	0
AC002094.4	0	0	0	0.0078125	0	0	0.005	0	0	0	0
AC002116.2	0	0	0	0.0078125	0	0	0.0025	0	0	0	0
AC002310.1	0.15	0.0670103	0	0.078125	0	0	0.0175	0	0	0	0.0208333
AC002401.4	0	0	0	0	0	0	0	0	0	0	0
AC002407.2	0.05	0.0721649	0	0	0	0	0.0225	0	0	0.0149254	0.0208333
AC002456.1	0.15	0	0	0	0	0.0333333	0.02	0	0.012987	0	0
AC002467.1	0.05	0.0463918	0	0.015625	0	0	0.025	0.0285714	0.0194805	0.0298507	0.0486111
AC002470.1	0	0	0	0	0	0	0.005	0.0285714	0.00649351	0	0
AC002480.1	0	0	0	0	0	0	0	0	0	0.0298507	0
AC002519.2	0	0	0	0	0	0	0.0025	0	0	0	0.0208333
AC002524.1	0	0	0	0	0	0	0.0125	0.0285714	0.00649351	0.0298507	0.0416667
AC002545.1	0	0	0	0.0078125	0	0	0.0025	0	0	0	0
AC002550.2	0	0.0154639	0	0.0234375	0	0.0333333	0.0225	0	0.00649351	0	0.0208333
AC002553.1	0	0	0	0	0	0	0.0075	0	0	0	0
AC002553.2	0	0	0	0.0078125	0	0	0.0025	0	0	0	0.0208333
AC002558.1	0	0	0	0.0078125	0	0	0.0075	0	0.00649351	0	0.00694444
AC002558.3	0.1	0.0463918	0	0.0234375	0	0.0666667	0.01	0	0.00649351	0.0149254	0.0347222
AC003072.1	0	0	0	0	0	0	0.005	0	0.00649351	0	0
AC003077.1	0	0	0	0	0	0	0	0	0	0.0298507	0.0208333
AC003102.1	0	0.0257732	0	0.015625	0	0	0.0225	0	0.025974	0	0.0347222
AC003659.1	0	0	0	0	0	0.0666667	0	0	0	0	0
AC003681.1	0	0.0103093	0	0.0078125	0	0.0333333	0.0025	0	0.012987	0.0149254	0.0138889
AC004000.1	0	0	0	0	0	0	0	0	0	0.0149254	0
AC004067.1	0	0	0	0	0	0	0.0125	0	0.00649351	0	0
AC004069.1	0.05	0.00515464	0	0	0	0	0.0075	0	0	0	0
AC004076.2	0	0.0103093	0	0.015625	0.105263	0	0.025	0	0.00649351	0.0447761	0.0347222
AC004129.2	0	0	0	0	0	0	0	0.0285714	0	0	0.00694444
AC004129.3	0	0	0	0	0.0526316	0.0666667	0.005	0	0	0	0
AC004130.2	0	0.0618557	0	0.0390625	0	0.0666667	0.0325	0	0	0.0597015	0.0138889
AC004147.2	0	0	0	0.015625	0	0	0.0225	0	0	0	0
AC004148.1	0.25	0.159794	0	0.0390625	0.105263	0.1	0.0975	0.0857143	0.012987	0.104478	0.180556
AC004221.1	0	0.0154639	0	0	0	0	0.005	0	0	0	0
AC004223.2	0	0	0	0	0.0526316	0	0	0	0	0	0
AC004223.4	0	0	0	0.0078125	0	0	0	0	0	0	0
AC004224.1	0.05	0.103093	0	0.046875	0	0.133333	0.03	0.0571429	0.012987	0.0149254	0.0694444
AC004232.2	0	0	0	0.0078125	0	0	0.0075	0	0	0	0
AC004233.2	0	0.00515464	0	0.03125	0.105263	0.0333333	0.005	0.0285714	0.00649351	0	0.0208333
AC004241.1	0	0.0154639	0	0	0.0526316	0	0.0025	0.0285714	0	0.0149254	0
AC004241.3	0.05	0.0360825	0	0.015625	0	0	0.0525	0.0571429	0.012987	0	0.0486111
AC004263.1	0	0.0103093	0	0	0	0	0	0	0	0	0
AC004263.2	0	0	0	0	0	0	0	0	0.00649351	0	0
AC004386.1	0.2	0.14433	0	0.015625	0	0.0333333	0.015	0	0.00649351	0	0.0486111
AC004453.1	0.45	0.489691	0	0.0546875	0	0.166667	0.125	0.0285714	0.0324675	0.0746269	0.138889
AC004477.1	0	0.0154639	0	0.0078125	0	0	0.0175	0	0.012987	0.0149254	0.0277778
AC004477.3	0	0	0	0.0078125	0	0	0.0175	0.0857143	0.00649351	0	0.0208333
AC004491.1	0	0	0	0	0	0	0.005	0	0	0	0
AC004494.1	0	0	0	0	0.0526316	0	0.01	0	0	0	0
AC004522.6	0	0.0206186	0	0	0	0	0	0	0	0	0
AC004540.1	0.05	0.0257732	0	0.0078125	0	0.0333333	0.0325	0	0.0324675	0.0149254	0.0138889
AC004540.2	0.5	0.0670103	0	0.078125	0	0.0333333	0.0625	0.2	0	0.0298507	0.0555556
AC004542.2	0	0	0	0	0	0	0	0	0	0	0
AC004593.1	0	0	0	0	0	0	0	0	0	0	0
AC004771.3	0.05	0.0412371	0	0	0	0	0.0075	0	0	0	0
AC004801.2	0	0.0257732	0	0.015625	0	0	0.01	0	0.00649351	0	0
AC004801.6	0	0.0206186	0	0.015625	0	0	0.0125	0	0	0	0.00694444
AC004803.1	0	0.0206186	0	0.0390625	0.0526316	0	0.0425	0.0285714	0	0.0149254	0.00694444
AC004812.2	0	0.0618557	0	0.0625	0	0.0333333	0.0375	0	0.0324675	0.149254	0.0763889
AC004816.1	0.15	0.0721649	0	0.125	0.157895	0.2	0.0825	0.2	0.0844156	0.179104	0.138889
AC004816.2	0	0	0	0	0	0	0.0025	0	0	0	0
AC004825.2	0	0	0	0.0078125	0	0	0.02	0	0.00649351	0.0149254	0.00694444
AC004832.5	0	0	0	0	0.0526316	0	0.005	0	0	0	0
AC004832.6	0	0	0	0	0	0	0.0025	0	0	0	0
AC004839.2	0	0.0103093	0	0	0	0	0	0	0	0	0
AC004846.2	0	0.0103093	0	0	0	0	0	0	0.00649351	0.0149254	0
AC004852.2	0	0	0	0.0078125	0	0	0	0	0	0	0
AC004854.2	0	0	0	0	0	0	0.0075	0	0	0	0
AC004858.1	0	0	0	0	0	0	0	0.0285714	0	0	0
AC004865.2	0	0	0	0	0	0	0	0.0285714	0	0	0.00694444
AC004877.2	0	0	0	0	0	0	0	0.0285714	0	0.0149254	0.00694444
AC004882.4	0	0	0	0.015625	0	0	0.0175	0	0.00649351	0.0447761	0.00694444
AC004884.1	0	0.0257732	0	0	0	0	0	0	0.00649351	0	0.0138889
AC004890.1	0.05	0.0206186	0	0	0	0	0.0025	0	0	0	0.00694444
AC004899.2	0	0	0	0	0	0	0	0.0571429	0.038961	0.149254	0.00694444
AC004908.2	0	0.00515464	0	0	0	0	0.005	0	0	0.0149254	0.0277778
AC004908.3	0	0	0	0.0078125	0	0	0.0075	0	0	0	0.0138889
AC004910.1	0	0	0	0	0	0	0.0025	0	0	0.0149254	0.00694444
AC004918.1	0.1	0.0360825	0	0.015625	0	0.0333333	0.07	0.0571429	0.0324675	0.134328	0.0416667
AC004918.5	0	0	0	0.0078125	0	0	0.0175	0	0.00649351	0	0.0277778
AC004923.1	0	0	0	0	0	0	0.0025	0	0	0	0
AC004938.2	0	0	0	0.0078125	0	0	0.0025	0	0	0	0
AC004943.1	0	0.00515464	0	0	0	0	0	0	0	0	0.00694444
AC004943.2	0.1	0.0206186	0	0.015625	0.105263	0	0.045	0.0285714	0.00649351	0.0298507	0.0833333
AC004943.3	0	0	0	0	0	0	0	0	0	0.0149254	0
AC004947.2	0	0	0	0	0	0	0	0	0	0	0
AC004951.1	0	0	0	0	0	0	0.0075	0	0	0	0
AC004951.4	0	0	0	0.015625	0	0.0333333	0.0025	0	0	0	0
AC004967.1	0	0	0	0	0	0	0	0	0.012987	0	0.0138889
AC004967.2	0.05	0.0360825	0	0	0	0.0333333	0.04	0.0285714	0.012987	0.0895522	0.0486111
AC004980.1	0.1	0.00515464	0	0	0	0	0.02	0	0	0.0149254	0.0138889
AC004982.1	0	0.00515464	0	0	0	0	0.005	0	0	0.0149254	0
AC004982.2	0	0	0	0.015625	0	0	0.005	0.0285714	0	0.0149254	0.00694444
AC005000.1	0.05	0.0154639	0	0	0	0	0	0	0.00649351	0	0
AC005005.1	0	0	0	0	0	0	0.0025	0	0	0	0
AC005005.2	0	0	0	0	0	0.0666667	0.005	0	0	0	0
AC005005.3	0	0	0	0	0	0	0	0	0.00649351	0	0.0208333
AC005009.1	0.15	0	0	0	0	0.0333333	0.0025	0	0	0	0
AC005014.2	0	0.0103093	0	0	0	0.0333333	0.015	0.0285714	0.00649351	0.0298507	0.0277778
AC005034.5	0.05	0.0206186	0	0.0234375	0.105263	0	0.015	0.0285714	0.00649351	0	0.0208333
AC005034.6	0	0	0	0	0	0	0	0	0	0.0149254	0.00694444
AC005041.4	0	0	0	0.015625	0	0	0	0	0	0	0
AC005041.5	0	0.0206186	0	0	0	0	0.0075	0	0	0	0.0138889
AC005046.2	0	0	0	0	0	0	0.005	0	0	0	0
AC005052.1	0	0	0	0	0	0	0	0	0.00649351	0	0
AC005052.2	0	0	0	0	0	0	0.0025	0	0	0	0
AC005062.1	0	0	0	0	0	0	0.0075	0	0	0	0
AC005070.3	0	0	0	0.03125	0	0	0.0025	0.0285714	0	0	0.0138889
AC005072.1	0	0.0154639	0	0.015625	0	0	0.015	0.0285714	0.00649351	0	0.0138889
AC005076.2	0.05	0.0463918	0	0	0	0.0333333	0.0375	0	0.00649351	0.0149254	0.0277778
AC005096.1	0	0	0	0	0	0	0	0	0	0	0
AC005099.1	0	0	0	0.0078125	0	0	0.0075	0	0.00649351	0	0.0138889
AC005162.2	0	0.00515464	0	0.0625	0	0	0	0	0	0	0
AC005165.1	0	0	0	0.0078125	0	0	0.0075	0	0	0	0
AC005165.2	0	0.0618557	0	0	0	0	0	0	0	0	0
AC005224.2	0	0.0206186	0	0.0234375	0.105263	0.0333333	0.04	0	0.0194805	0	0.0416667
AC005224.3	0	0	0	0	0	0	0.02	0	0.00649351	0.0149254	0.0555556
AC005225.4	0	0	0	0.0078125	0	0.0333333	0.0025	0	0	0.0149254	0
AC005229.4	0.05	0.0515464	0	0.03125	0	0.0666667	0.07	0.0285714	0.025974	0.0447761	0.0763889
AC005244.1	0	0	0	0	0	0	0	0	0.00649351	0	0.00694444
AC005253.1	0	0	0	0	0	0.0333333	0.005	0	0	0	0
AC005255.1	0	0	0	0.0078125	0	0	0.0025	0.0285714	0	0	0.00694444
AC005261.1	0.45	0.324742	0.333333	0.46875	0.526316	0.7	0.4175	0.514286	0.305195	0.776119	0.791667
AC005262.1	0	0.0463918	0	0	0	0	0.0025	0	0	0	0
AC005280.2	0	0	0	0	0.0526316	0	0.0025	0	0	0	0
AC005306.1	0	0.0103093	0	0.015625	0	0	0.025	0	0.012987	0.0149254	0.0486111
AC005329.1	0	0	0	0.0078125	0	0	0.01	0	0	0.0149254	0.00694444
AC005332.3	0	0	0	0.015625	0	0	0.0075	0.0285714	0.0194805	0.0597015	0.0138889
AC005332.4	0.1	0.056701	0	0.046875	0	0.1	0.0525	0.0571429	0.0519481	0.0746269	0.104167
AC005332.5	0.05	0	0	0.0078125	0	0.0333333	0.015	0	0	0.0597015	0.00694444
AC005332.6	0.05	0.0927835	0	0.0703125	0.105263	0.0333333	0.135	0.2	0.0714286	0.238806	0.25
AC005383.1	0	0	0	0	0	0	0	0.0285714	0	0.0298507	0
AC005393.1	0.3	0.056701	0	0.140625	0	0	0.04	0.142857	0.00649351	0.0149254	0.0347222
AC005410.2	0	0	0	0	0	0	0	0	0	0	0
AC005476.1	0	0	0	0.0078125	0	0	0.005	0.0285714	0	0.0298507	0.00694444
AC005476.2	0	0	0	0	0	0	0.0025	0	0	0	0
AC005498.1	0	0	0	0.015625	0	0	0.0025	0	0	0	0
AC005498.2	0	0	0	0	0	0.0333333	0.005	0	0	0	0
AC005498.3	0	0	0	0	0.105263	0	0.01	0	0.00649351	0	0.0138889
AC005520.4	0	0	0	0	0	0	0	0	0	0	0
AC005520.7	0	0.0206186	0	0.015625	0	0	0.01	0.0285714	0.00649351	0.0149254	0.00694444
AC005521.1	0	0.0309278	0	0	0	0.0333333	0.0025	0	0.00649351	0	0.00694444
AC005523.2	0.05	0.0257732	0	0.0078125	0	0	0.0075	0.0285714	0.012987	0.0149254	0.0347222
AC005532.1	0.05	0.0103093	0	0	0	0	0	0	0.00649351	0	0.0138889
AC005544.1	0	0	0	0	0	0	0	0	0	0	0.00694444
AC005546.1	0	0	0	0	0	0	0	0	0	0	0
AC005562.1	0	0	0	0	0	0	0.005	0	0	0	0.00694444
AC005587.1	0	0.00515464	0	0	0	0	0	0	0	0	0
AC005606.1	0	0	0	0	0	0	0	0	0	0	0
AC005609.4	0	0	0	0.0078125	0	0	0	0.0285714	0.00649351	0.0149254	0.00694444
AC005609.5	0	0	0	0	0	0	0	0.0285714	0	0	0
AC005618.1	0	0	0	0.0078125	0	0	0.0075	0.0285714	0	0	0.0138889
AC005618.4	0	0	0	0.0078125	0	0	0.0025	0.0285714	0.00649351	0.0149254	0.00694444
AC005632.3	0	0	0	0	0	0	0	0	0.00649351	0	0
AC005670.3	0.15	0.0824742	0	0.0390625	0.0526316	0.166667	0.0575	0.0857143	0.038961	0.119403	0.118056
AC005674.2	0.05	0.0154639	0	0.015625	0	0	0.0275	0.0571429	0.012987	0.0149254	0.0138889
AC005696.4	0.1	0.00515464	0	0.0390625	0	0.0333333	0	0	0	0	0
AC005726.4	0	0.0257732	0	0	0	0	0.035	0.0285714	0.012987	0	0.0347222
AC005740.2	0	0	0	0	0	0	0.0125	0	0.00649351	0.0149254	0.0138889
AC005740.5	0	0	0	0	0	0	0	0	0	0	0.00694444
AC005776.1	0	0	0	0	0	0	0	0	0	0	0
AC005785.1	0	0	0	0.015625	0	0	0	0	0	0	0
AC005785.2	0	0	0	0	0	0	0	0	0	0	0.00694444
AC005790.1	0	0	0	0.0078125	0	0	0.01	0	0	0	0.00694444
AC005821.1	0	0	0	0	0	0	0	0	0	0.0298507	0
AC005822.1	0	0	0	0	0	0	0	0	0	0	0
AC005831.1	0	0	0	0	0	0	0.0075	0	0	0	0.0138889
AC005837.1	0	0.0154639	0	0.0078125	0	0.0333333	0.0025	0	0	0	0.00694444
AC005837.4	0	0	0	0.0078125	0	0	0.0125	0	0	0	0
AC005838.3	0	0	0	0	0	0.0333333	0	0	0	0	0.00694444
AC005839.1	0.05	0.0257732	0	0.015625	0	0	0.0175	0	0.00649351	0	0.0486111
AC005840.1	0.05	0.0257732	0	0	0	0	0	0	0	0	0
AC005863.1	0.05	0.0103093	0	0.0078125	0.0526316	0	0.01	0	0	0	0
AC005899.7	0	0	0	0.0078125	0	0	0.0025	0	0	0	0
AC005899.8	0	0	0	0	0	0	0.0075	0	0	0	0
AC005906.2	0	0	0	0	0	0	0.005	0	0	0	0
AC005908.3	0.05	0.00515464	0	0.1875	0	0	0.0325	0.142857	0	0	0
AC005911.1	0	0	0	0	0	0	0	0	0.00649351	0	0.0138889
AC005912.1	0.1	0.0515464	0	0	0	0	0.01	0.0285714	0.00649351	0	0
AC005914.1	0	0	0	0	0	0	0.01	0	0	0.0149254	0.00694444
AC005921.3	0	0.0515464	0	0.0625	0.0526316	0.133333	0.0725	0.0285714	0.038961	0.0895522	0.138889
AC005944.1	0	0	0	0.015625	0	0	0.005	0	0	0	0.00694444
AC005962.1	0	0	0	0.03125	0	0	0.0025	0	0	0	0
AC006001.2	0	0	0	0.0078125	0	0	0.0025	0	0.00649351	0	0.0138889
AC006001.3	0.2	0.149485	0	0.0703125	0.105263	0.233333	0.12	0.142857	0.0519481	0.268657	0.194444
AC006027.1	0	0	0	0	0	0	0	0	0	0	0
AC006028.1	0.05	0.0103093	0	0.0078125	0	0	0.005	0.0285714	0	0	0.00694444
AC006058.1	0	0	0	0.015625	0.0526316	0.166667	0.0075	0.0857143	0.0584416	0.223881	0.0833333
AC006058.3	0	0	0	0.015625	0	0	0	0	0.00649351	0	0
AC006059.1	0	0	0	0	0	0	0	0	0	0	0.00694444
AC006064.4	0.1	0.0670103	0	0.046875	0.105263	0.0666667	0.1025	0.0571429	0.0649351	0.119403	0.208333
AC006077.2	0	0	0	0	0	0	0.01	0	0.00649351	0	0.0208333
AC006111.2	0	0.0154639	0	0.0078125	0	0	0.0125	0	0.012987	0.0149254	0.00694444
AC006116.12	0	0	0	0	0	0	0	0	0.00649351	0.0298507	0
AC006116.5	0	0	0	0	0	0	0	0	0	0.0298507	0
AC006122.1	0	0.0154639	0	0	0	0.0333333	0.005	0	0	0	0
AC006141.1	0	0	0	0	0	0.0333333	0.0075	0	0	0	0.00694444
AC006157.1	0	0.0206186	0	0.015625	0	0	0.01	0.0285714	0.00649351	0.0149254	0.0208333
AC006206.1	0	0	0	0	0	0	0	0	0	0	0.00694444
AC006210.2	0	0.0309278	0	0	0	0	0	0	0.00649351	0	0.0138889
AC006213.1	0	0	0	0.0078125	0	0	0.0025	0	0	0.0149254	0.00694444
AC006213.2	0	0	0	0.0078125	0	0.0333333	0.0225	0.0285714	0.0194805	0.0895522	0.0694444
AC006213.4	0.05	0.0257732	0	0.0234375	0.0526316	0.1	0.02	0	0.012987	0.0298507	0.0416667
AC006213.5	0	0	0	0.0078125	0	0	0.0075	0	0.00649351	0	0
AC006249.1	0	0	0	0	0	0	0.005	0	0	0.0149254	0
AC006252.1	0	0.0154639	0	0	0	0	0	0	0	0	0
AC006305.2	0	0	0	0	0	0	0	0	0	0.0149254	0.00694444
AC006333.1	0.1	0.108247	0	0.0625	0.105263	0.133333	0.0725	0.142857	0.0324675	0.164179	0.0972222
AC006372.3	0	0	0	0.015625	0	0	0.0025	0	0	0	0
AC006445.2	0	0.0103093	0	0	0	0	0.005	0	0	0	0.00694444
AC006449.2	0	0	0	0	0	0	0	0	0	0	0
AC006449.5	0	0.00515464	0	0.015625	0	0	0.005	0	0.00649351	0.0149254	0
AC006449.7	0.05	0.0103093	0	0.03125	0	0.0333333	0.01	0	0	0	0.0208333
AC006453.3	0	0	0	0.0078125	0	0.0666667	0.06	0.0571429	0.0454545	0.268657	0.159722
AC006460.2	0	0	0	0.0078125	0	0	0.0075	0	0	0	0
AC006480.3	0	0.0103093	0	0.0078125	0	0.0333333	0.0025	0	0	0	0
AC006486.2	0	0	0	0	0	0.0333333	0.0075	0	0	0	0
AC006504.5	0	0	0	0	0	0	0.0025	0	0	0	0
AC006511.4	0.1	0.195876	0	0.015625	0.0526316	0	0.035	0	0.0194805	0.0149254	0.0347222
AC006517.6	0	0	0	0	0	0	0.0075	0	0	0	0
AC006538.1	0	0.0257732	0	0.015625	0.105263	0	0.0125	0.0857143	0	0.0447761	0.0138889
AC006927.1	0	0	0	0.0078125	0	0	0.005	0	0.00649351	0.0149254	0.00694444
AC006942.1	0	0	0	0	0	0	0	0	0	0.0149254	0.00694444
AC006963.2	0	0	0	0.0390625	0	0	0.005	0.0285714	0	0.0298507	0.00694444
AC006978.1	0	0.0103093	0	0.046875	0.105263	0.0666667	0.0225	0	0	0.134328	0.0486111
AC007014.2	0	0	0	0	0	0	0.0075	0	0	0	0
AC007032.1	0.05	0.0103093	0	0	0.0526316	0.0333333	0.005	0.0285714	0	0.0149254	0.0138889
AC007036.2	0	0	0	0	0	0	0	0	0	0.0149254	0
AC007038.1	0.05	0.0206186	0	0.03125	0	0	0.02	0	0.012987	0.0597015	0.0208333
AC007040.2	0	0	0	0	0.0526316	0.166667	0.005	0	0.00649351	0.19403	0.00694444
AC007066.1	0.05	0.0103093	0	0	0	0	0	0	0	0	0
AC007066.2	0.05	0.0206186	0	0.0234375	0	0	0.0375	0	0.00649351	0.0597015	0.0277778
AC007098.1	0.1	0.0927835	0	0.0390625	0.0526316	0.133333	0.0775	0.0571429	0.0194805	0.0746269	0.0902778
AC007114.1	0	0.0154639	0	0.0078125	0	0	0.0025	0.0285714	0	0.0149254	0.0277778
AC007114.2	0	0	0	0	0	0	0.0025	0	0.00649351	0	0
AC007130.1	0	0	0	0	0	0	0.02	0	0.012987	0	0
AC007160.1	0.05	0.056701	0	0.015625	0	0.0333333	0.0275	0	0.012987	0	0.0416667
AC007191.1	0	0.0103093	0	0.0078125	0	0	0.005	0	0	0	0.0138889
AC007216.3	0	0.0154639	0	0.015625	0	0	0.0125	0	0	0.0298507	0.0277778
AC007222.2	0	0	0	0.0234375	0	0	0	0	0	0	0
AC007229.1	0.05	0.0360825	0	0	0	0	0.0275	0.0285714	0.00649351	0.0447761	0.0138889
AC007238.1	0.15	0.0463918	0	0.0078125	0	0	0.025	0	0.00649351	0.0149254	0.0486111
AC007240.3	0	0	0	0	0	0	0.0025	0	0	0	0
AC007250.1	0	0.0103093	0	0	0	0.0333333	0.005	0	0	0	0
AC007285.1	0	0	0	0	0	0	0	0	0.00649351	0.0149254	0
AC007292.1	0	0.0154639	0	0.0234375	0	0.0333333	0.0075	0	0.00649351	0	0.00694444
AC007292.2	0	0	0	0	0	0	0.0025	0.0285714	0	0	0
AC007318.1	0	0.0463918	0	0.046875	0	0.0666667	0.0625	0.0285714	0.038961	0.0895522	0.111111
AC007318.3	0	0	0	0.0078125	0	0	0.0025	0	0	0.0149254	0.0208333
AC007319.1	0	0.0103093	0	0	0	0	0	0	0	0	0
AC007336.1	0	0	0	0	0	0	0.0075	0	0	0	0
AC007342.1	0	0	0	0	0	0	0.005	0	0	0	0
AC007342.7	0	0	0	0.015625	0	0	0.005	0.0285714	0	0.0298507	0.00694444
AC007383.1	0	0	0	0	0	0.0333333	0.015	0.0285714	0.0194805	0.149254	0.0416667
AC007389.1	0	0	0	0	0	0	0.005	0.0285714	0.00649351	0.0298507	0.0138889
AC007389.2	0.05	0.0206186	0	0	0	0	0	0	0	0	0
AC007390.1	0	0.0154639	0	0	0.0526316	0	0.0125	0	0	0	0.00694444
AC007405.2	0	0	0	0	0	0	0	0	0	0	0.00694444
AC007405.4	0	0.0309278	0	0.015625	0.0526316	0.0333333	0.0225	0.0571429	0.00649351	0.0597015	0.0277778
AC007406.5	0.2	0.0463918	0	0.15625	0.210526	0.166667	0.145	0.142857	0.0649351	0.208955	0.152778
AC007424.1	0	0	0	0	0	0.0333333	0.0275	0	0	0	0.0625
AC007448.4	0	0.0154639	0	0	0.0526316	0	0.005	0	0	0	0.00694444
AC007448.5	0	0	0	0	0	0	0.005	0	0.00649351	0	0.0138889
AC007485.2	0.05	0.0154639	0	0.0625	0.0526316	0.0333333	0.0325	0.0285714	0	0.0447761	0.0694444
AC007497.1	0	0	0	0	0	0	0	0	0	0	0
AC007537.1	0	0	0	0	0	0.0333333	0.005	0	0	0	0.0208333
AC007541.1	0	0.0103093	0	0.015625	0	0.0333333	0.0275	0	0.012987	0.0298507	0.0208333
AC007546.3	0	0	0	0	0	0	0	0	0.00649351	0.0149254	0.00694444
AC007560.1	0	0	0	0	0	0	0	0	0	0	0.0138889
AC007566.1	0	0.0103093	0	0.0078125	0.157895	0.0333333	0.025	0	0.012987	0	0.00694444
AC007608.3	0	0	0	0	0	0	0	0.0285714	0	0.0149254	0
AC007608.4	0.05	0.0154639	0	0	0	0	0.0075	0	0	0	0.0138889
AC007610.6	0	0	0	0.0078125	0	0	0.0025	0	0	0	0
AC007611.1	0	0	0	0	0	0	0	0	0.012987	0.0149254	0
AC007614.1	0	0.0154639	0	0.0703125	0	0	0.0175	0.0571429	0	0	0.00694444
AC007620.2	0	0	0	0	0	0	0	0	0.00649351	0	0.0138889
AC007620.3	0	0	0	0.0078125	0	0	0.0025	0.0571429	0.00649351	0.0149254	0.00694444
AC007683.1	0.1	0.123711	0	0.0234375	0	0.0333333	0.025	0.0571429	0.025974	0.0597015	0.0902778
AC007684.2	0	0	0	0	0	0	0	0	0.012987	0.0298507	0.00694444
AC007685.1	0	0	0	0	0	0	0	0	0	0	0.00694444
AC007686.1	0	0.0618557	0	0	0	0	0	0	0	0	0
AC007686.3	0	0	0	0.0078125	0	0.0333333	0	0	0	0	0.0138889
AC007688.2	0.3	0.175258	0	0.0078125	0	0.0333333	0.0575	0	0.0324675	0.0447761	0.111111
AC007695.1	0	0	0	0.0078125	0	0	0.01	0	0	0.0298507	0.0138889
AC007773.1	0	0.0257732	0	0.0078125	0	0.0333333	0.0225	0.0285714	0.00649351	0.0298507	0.00694444
AC007785.3	0	0	0	0	0	0.0333333	0.0075	0.0285714	0	0	0.0138889
AC007823.1	0	0.00515464	0	0.0078125	0	0	0.005	0	0	0.0298507	0
AC007842.1	0	0	0	0	0	0	0	0.0285714	0	0	0.00694444
AC007848.1	0	0	0	0	0	0	0	0.0285714	0	0.0149254	0
AC007879.2	0	0	0	0	0	0	0	0	0	0.0149254	0.0208333
AC007906.2	0	0	0	0	0	0	0.0075	0	0	0	0.00694444
AC007938.2	0	0	0	0.015625	0	0	0.0025	0	0	0	0
AC007938.3	0	0.0154639	0	0.0078125	0	0	0.01	0	0	0	0.0138889
AC007996.1	0.15	0.0360825	0	0.0390625	0	0.0666667	0.0975	0.0857143	0.038961	0.0597015	0.131944
AC008014.1	0	0	0	0.0078125	0	0	0.0075	0.0285714	0	0.0746269	0.0138889
AC008026.1	0.1	0.206186	0	0.03125	0	0	0.04	0	0.012987	0.0597015	0.0486111
AC008026.2	0.1	0.0824742	0	0.015625	0	0	0.0175	0.0285714	0	0	0.0277778
AC008038.1	0.5	0.695876	0.666667	0.390625	0.526316	0.233333	0.445	0.485714	0.253247	0.447761	0.548611
AC008074.2	0	0	0	0	0.0526316	0	0.0075	0	0.00649351	0.0298507	0.0138889
AC008080.4	0	0	0	0	0	0.266667	0.0025	0.0571429	0	0.0447761	0
AC008105.1	0	0	0	0.0234375	0	0	0	0.0571429	0	0	0.00694444
AC008105.3	0	0	0	0	0	0	0	0	0	0	0.0138889
AC008115.3	0	0.00515464	0	0	0	0	0	0	0	0	0.00694444
AC008121.3	0	0	0	0	0	0.0333333	0.005	0	0	0	0
AC008124.1	0.3	0.185567	0	0.351562	0.105263	0.133333	0.1725	0.342857	0.0649351	0.238806	0.173611
AC008147.3	0	0	0	0	0	0	0	0	0	0.0149254	0
AC008149.2	0	0	0	0	0	0	0	0	0.00649351	0	0
AC008264.2	0	0	0	0	0	0	0.005	0	0	0.0149254	0.0138889
AC008267.5	0.05	0.0257732	0	0.03125	0.157895	0	0.035	0.0285714	0.012987	0	0.0138889
AC008267.8	0	0	0	0	0	0	0	0	0	0	0.0138889
AC008269.1	0	0	0	0	0	0	0	0	0	0	0.0277778
AC008280.2	0	0.0154639	0	0.015625	0.0526316	0.0333333	0.0075	0	0	0.0447761	0.00694444
AC008393.1	0	0	0	0.0078125	0.157895	0.0666667	0.0075	0	0	0.0149254	0.0486111
AC008403.2	0	0	0	0	0	0	0	0	0	0	0.00694444
AC008417.1	0	0	0	0	0	0	0	0	0	0	0
AC008429.1	0	0.0103093	0	0	0	0	0	0	0.012987	0.0149254	0.00694444
AC008429.2	0	0.0154639	0	0.0078125	0	0	0.035	0.0857143	0.012987	0	0.0277778
AC008440.1	0	0	0	0	0	0	0	0.0285714	0	0	0
AC008443.1	0	0.0360825	0	0.046875	0.0526316	0.1	0.0675	0.0571429	0.0324675	0.149254	0.104167
AC008443.5	0	0.0206186	0	0	0	0.0333333	0.0175	0	0.012987	0	0.00694444
AC008446.1	0	0.0206186	0	0	0	0	0	0	0	0	0
AC008467.1	0	0	0	0	0	0	0	0	0	0	0.00694444
AC008481.1	0	0.0206186	0	0	0	0	0	0	0	0	0
AC008481.2	0.05	0.00515464	0	0	0	0	0	0	0	0	0
AC008507.1	0	0	0	0	0	0	0.0075	0	0	0.0447761	0.0416667
AC008522.1	0	0	0	0.0078125	0	0	0.005	0	0	0	0
AC008537.3	0	0	0	0.015625	0	0	0	0	0.00649351	0	0
AC008537.4	0	0	0	0	0.0526316	0.0333333	0.005	0	0	0.0149254	0
AC008543.1	0	0	0	0.015625	0	0	0.01	0	0	0	0
AC008555.1	0	0.0103093	0	0	0	0	0.01	0.0285714	0	0.0149254	0
AC008555.4	0.05	0.0103093	0	0	0	0.0333333	0.0025	0	0	0	0
AC008555.7	0	0	0	0.0234375	0	0.0333333	0.0075	0.0285714	0.0194805	0	0.0277778
AC008556.1	0	0.00515464	0	0	0	0	0	0.0285714	0	0.0298507	0.00694444
AC008567.3	0	0	0	0	0	0	0.005	0	0	0	0
AC008569.2	0	0	0	0.015625	0	0	0	0	0	0.0149254	0.0138889
AC008608.2	0	0.0257732	0	0.0078125	0	0	0.015	0.0285714	0	0.0298507	0.0208333
AC008610.1	0.05	0.0257732	0	0	0	0	0.0075	0	0	0	0.00694444
AC008622.2	0	0	0	0	0	0	0.005	0	0	0	0
AC008629.1	0	0	0	0	0	0	0	0	0	0	0
AC008676.2	0	0	0	0	0	0	0	0	0	0	0.0138889
AC008677.2	0.15	0.14433	0	0.0078125	0	0.0666667	0.0175	0	0	0.0298507	0.0277778
AC008686.1	0	0	0	0	0	0	0.0025	0	0	0	0.00694444
AC008735.1	0	0.0103093	0	0.0078125	0	0	0.0025	0	0	0	0
AC008736.1	0.05	0.0103093	0	0.0078125	0	0	0.005	0.0285714	0.00649351	0	0
AC008753.1	0.05	0.056701	0	0.0078125	0.0526316	0.0333333	0.0125	0.0285714	0.00649351	0.0149254	0.00694444
AC008758.4	0	0	0	0	0	0	0	0	0	0.0149254	0
AC008764.10	0	0	0	0	0	0	0.0025	0	0.00649351	0	0
AC008764.6	0	0	0	0	0	0	0.01	0	0	0.0149254	0.0277778
AC008764.7	0	0	0	0	0	0	0	0	0.00649351	0	0
AC008764.8	0	0	0	0	0	0	0	0	0.00649351	0.0149254	0.0138889
AC008771.1	0	0.0515464	0	0.03125	0.157895	0.0333333	0.0475	0.0285714	0.0194805	0.0895522	0.0555556
AC008802.1	0	0.0103093	0	0	0	0	0.0075	0	0.00649351	0.0149254	0.00694444
AC008813.1	0.05	0.0515464	0	0	0	0	0.005	0	0	0	0.00694444
AC008817.1	0	0	0	0.0078125	0	0	0.0025	0	0	0	0
AC008840.1	0	0	0	0.0078125	0	0	0.005	0	0	0	0.00694444
AC008870.2	0	0.0206186	0	0	0	0	0	0	0.012987	0.0298507	0.0138889
AC008875.1	0	0.0154639	0	0	0	0	0.0025	0	0	0	0.00694444
AC008894.2	0	0	0	0.0078125	0	0	0.0075	0.0285714	0	0.0298507	0.00694444
AC008894.3	0.1	0.00515464	0	0.015625	0	0.0333333	0.0125	0.0285714	0	0.0298507	0.00694444
AC008895.1	0	0.00515464	0	0.015625	0	0	0.0175	0	0.00649351	0.0298507	0.00694444
AC008897.3	0.15	0.0206186	0	0.015625	0	0	0.015	0	0	0	0.0208333
AC008906.1	0	0	0	0	0	0	0	0	0	0	0
AC008914.1	0	0	0	0.0078125	0	0	0	0	0	0	0.00694444
AC008915.2	0	0	0	0.0078125	0	0	0.0075	0	0.00649351	0	0.0208333
AC008915.3	0.15	0.134021	0.333333	0.03125	0	0.0666667	0.07	0	0.0324675	0.0597015	0.104167
AC008937.2	0	0	0	0.0078125	0	0	0.0025	0	0	0	0
AC008945.1	0	0.0154639	0	0.015625	0	0	0.01	0	0.00649351	0.0149254	0.0416667
AC008946.1	0	0.0206186	0	0.015625	0	0.0333333	0.0225	0	0	0.0149254	0.0347222
AC008953.1	0	0.00515464	0	0	0	0	0	0	0	0	0
AC008957.3	0	0.00515464	0	0.0234375	0	0	0.0225	0	0	0	0.0416667
AC008966.1	0	0.0154639	0	0.0078125	0	0.0333333	0.02	0	0	0.0298507	0.0277778
AC008966.2	0	0	0	0	0	0	0	0	0	0	0
AC008969.1	0.05	0.0618557	0	0.03125	0.0526316	0	0.0325	0.0857143	0.00649351	0.0298507	0.0416667
AC008972.1	0	0	0	0	0	0	0.005	0	0.00649351	0	0.00694444
AC008982.2	0	0.0206186	0	0	0	0.0333333	0.005	0	0	0	0.0347222
AC009005.1	0	0.0824742	0	0.015625	0	0	0.04	0.0285714	0.00649351	0.0298507	0.0486111
AC009022.1	0	0.0154639	0	0.015625	0	0	0.01	0	0	0.0149254	0.0208333
AC009041.3	0	0	0	0	0	0	0	0	0	0.0298507	0.0138889
AC009054.2	0	0	0	0	0	0	0.0075	0	0.00649351	0	0.00694444
AC009060.1	0	0	0	0	0	0	0	0	0	0.0149254	0.0138889
AC009061.2	0	0.0154639	0	0	0	0	0.0175	0.0285714	0.025974	0.0447761	0.0416667
AC009065.3	0	0	0	0	0	0	0	0	0	0	0
AC009065.5	0	0.0103093	0	0.0078125	0	0	0.01	0	0.00649351	0.0149254	0.0138889
AC009078.1	0.05	0.0618557	0	0.0078125	0	0	0.0175	0	0.00649351	0	0.0138889
AC009078.3	0.05	0.00515464	0	0.015625	0	0	0.03	0	0	0.0298507	0.0625
AC009088.1	0	0	0	0.0078125	0	0	0.0025	0	0.012987	0	0
AC009090.6	0	0	0	0	0	0	0	0	0	0	0.00694444
AC009107.2	0.1	0.0515464	0	0.164062	0.0526316	0.166667	0.15	0.0857143	0.0779221	0.19403	0.152778
AC009108.1	0	0	0	0	0	0	0.005	0	0	0	0
AC009108.5	0	0	0	0	0	0	0	0	0.00649351	0	0
AC009113.1	0	0	0	0.0234375	0	0.0333333	0.0175	0.0285714	0.012987	0.0597015	0.0277778
AC009118.2	0	0.0206186	0	0.0078125	0.0526316	0	0.0175	0	0.012987	0	0.0208333
AC009120.1	0	0	0	0.0078125	0	0	0	0	0	0.0149254	0.00694444
AC009120.2	0.05	0.056701	0	0.0234375	0.105263	0.0333333	0.0425	0.0285714	0.0194805	0.0895522	0.0833333
AC009120.5	0	0	0	0	0	0	0	0	0.00649351	0	0.00694444
AC009121.4	0	0	0	0.015625	0	0	0.0025	0	0	0	0
AC009126.1	0	0	0	0	0	0	0.0125	0	0	0.0149254	0.0138889
AC009133.1	0	0.0103093	0	0.015625	0	0	0.0125	0.0285714	0	0.0149254	0.0208333
AC009135.2	0	0.0154639	0	0	0	0	0	0	0	0	0
AC009145.4	0	0	0	0.0078125	0	0	0.0025	0	0	0	0
AC009148.1	0	0	0	0	0	0	0.005	0	0	0.0149254	0
AC009159.3	0	0.0206186	0	0	0	0	0.01	0	0	0.0149254	0.00694444
AC009163.6	0.05	0.0103093	0	0	0	0	0	0	0	0	0
AC009220.3	0	0	0	0.015625	0	0	0	0	0	0	0
AC009228.1	0	0	0	0.015625	0	0	0	0.0285714	0	0.0149254	0.00694444
AC009237.14	0	0	0	0	0	0	0	0	0	0.0149254	0
AC009244.1	0.05	0.0103093	0	0	0	0	0.005	0.0285714	0	0.0149254	0.00694444
AC009245.1	0	0.0412371	0	0.015625	0	0.0333333	0.015	0.0285714	0	0	0.0277778
AC009264.1	0	0.0309278	0	0	0	0	0.01	0	0	0	0
AC009268.2	0	0	0	0.0078125	0	0	0	0	0	0.0149254	0.0138889
AC009269.2	0	0	0	0	0	0	0	0	0	0.0149254	0.00694444
AC009271.1	0.05	0.0670103	0	0	0	0.0333333	0.01	0.0285714	0.025974	0.0746269	0.0486111
AC009271.2	0	0	0	0	0	0	0.01	0.0285714	0.012987	0.0149254	0
AC009283.1	0.05	0.0515464	0	0.0625	0	0.0333333	0.055	0.0285714	0.0194805	0.0447761	0.0555556
AC009303.4	0	0	0	0.015625	0	0	0.01	0.0285714	0	0.0149254	0.0138889
AC009309.2	0	0.00515464	0	0.015625	0	0	0.0025	0.0285714	0.00649351	0.0298507	0.0208333
AC009312.1	0	0	0	0.0078125	0	0.0333333	0.005	0.0571429	0	0	0.00694444
AC009315.1	0	0	0	0	0	0	0	0	0.00649351	0	0.00694444
AC009318.1	0	0	0	0	0	0	0.01	0	0	0.0149254	0.00694444
AC009318.2	0	0	0	0	0	0	0.0125	0	0.00649351	0.0298507	0.0138889
AC009318.3	0	0	0	0	0	0	0.005	0.0285714	0.00649351	0.0149254	0.00694444
AC009318.4	0	0	0	0.0078125	0	0.0333333	0	0	0	0	0
AC009336.1	0.05	0.298969	0	0.0078125	0	0.0333333	0.0075	0	0	0	0
AC009362.1	0.15	0.0773196	0	0	0	0	0.015	0	0.00649351	0.0149254	0.0208333
AC009403.1	0.1	0.0463918	0	0.0078125	0	0	0.0325	0.0285714	0.012987	0	0.0486111
AC009404.1	0.1	0.00515464	0	0.0078125	0	0	0.04	0.0285714	0.00649351	0	0.00694444
AC009480.1	0	0	0	0.03125	0	0	0.005	0.0285714	0	0.0149254	0.0138889
AC009506.2	0.05	0.0412371	0	0.015625	0	0.0333333	0.04	0	0	0.0149254	0.0347222
AC009509.5	0	0	0	0	0	0	0	0	0	0	0.0208333
AC009517.1	0	0.0206186	0	0	0	0	0	0	0	0	0
AC009549.1	0	0.0154639	0	0	0.0526316	0	0.0025	0	0	0.0149254	0.0208333
AC009570.1	0	0.0257732	0	0.015625	0	0	0.015	0	0.00649351	0.0298507	0
AC009630.1	0	0	0	0.0078125	0	0	0.0075	0	0.00649351	0.0298507	0.0138889
AC009630.2	0	0.0206186	0	0	0	0	0.0025	0	0	0	0.0208333
AC009630.3	0	0	0	0	0	0	0.0075	0	0	0	0
AC009630.4	0	0	0	0	0	0	0.005	0	0	0	0
AC009690.2	0	0	0	0	0	0	0	0	0	0	0.00694444
AC009704.2	0	0	0	0	0	0	0.005	0	0	0	0
AC009779.3	0.05	0.0463918	0	0.0625	0.0526316	0.0333333	0.0175	0.0285714	0.025974	0.0597015	0.0277778
AC009779.4	0	0	0	0.015625	0	0	0	0	0.00649351	0.0149254	0
AC009779.5	0	0.0257732	0	0	0	0	0	0	0	0	0
AC009779.7	0	0.0154639	0	0	0	0	0	0	0	0	0
AC009802.1	0.05	0.0360825	0	0	0	0	0.0075	0.0285714	0.0194805	0	0
AC009812.1	0.05	0.0103093	0	0.0390625	0	0.0333333	0.0225	0.0285714	0.025974	0.0746269	0.0347222
AC009812.4	0.1	0.0721649	0	0.0859375	0	0	0.0275	0.0857143	0.00649351	0.0447761	0.0694444
AC009831.1	0	0	0	0	0	0	0.005	0	0	0	0.00694444
AC009878.1	0	0	0	0.0078125	0	0.0333333	0.015	0	0	0	0
AC009902.2	0	0	0	0	0	0	0.0075	0	0	0	0
AC009902.3	0	0	0	0	0	0.0333333	0.0025	0	0	0.0298507	0.0138889
AC009948.1	0.05	0.0515464	0	0.015625	0	0	0.0275	0	0.0194805	0	0.0138889
AC009948.2	0	0	0	0	0	0	0	0	0.00649351	0.0149254	0
AC009948.3	0	0	0	0	0	0	0	0.0285714	0	0.0298507	0.0277778
AC009948.4	0	0.0103093	0	0.0078125	0	0	0.005	0	0.00649351	0	0.00694444
AC009950.1	0	0	0	0	0	0	0	0	0.012987	0.0447761	0
AC009951.6	0	0.0309278	0	0.015625	0	0	0.0175	0	0.00649351	0	0.00694444
AC009955.4	0	0	0	0	0	0	0.0025	0	0	0	0
AC009961.1	0	0	0	0	0	0	0.005	0	0	0.0298507	0.0138889
AC009996.1	0	0.0103093	0	0	0	0	0.0025	0	0	0.0149254	0.0277778
AC010132.2	0	0	0	0	0	0	0	0.0285714	0.00649351	0	0.00694444
AC010132.4	0	0	0	0	0	0	0	0.0285714	0	0	0
AC010148.1	0	0	0	0	0	0	0.0025	0	0	0	0
AC010168.2	0	0	0	0.03125	0	0.0666667	0.015	0.0571429	0.0324675	0.208955	0.0347222
AC010173.1	0	0	0	0	0	0	0	0	0	0	0.0208333
AC010186.2	0	0	0	0	0	0.0333333	0	0	0	0.0298507	0.00694444
AC010186.3	0.05	0.0154639	0	0.015625	0.157895	0.0666667	0.03	0.0285714	0.00649351	0.0149254	0.0555556
AC010198.2	0	0	0	0.0078125	0	0.0333333	0.06	0.0285714	0.00649351	0	0.1875
AC010201.1	0	0.0103093	0	0	0	0	0.005	0.0285714	0	0	0.00694444
AC010201.2	0	0.0154639	0	0.0078125	0	0	0.01	0.0285714	0	0	0.00694444
AC010207.1	0	0	0	0.0078125	0	0	0.0025	0	0.00649351	0	0.00694444
AC010210.1	0	0	0	0.015625	0	0	0.0025	0.0285714	0	0	0.0277778
AC010226.1	0	0	0	0	0	0	0.005	0	0	0	0
AC010245.2	0	0	0	0	0	0	0.0075	0	0.00649351	0.0298507	0.0138889
AC010247.2	0.35	0	0	0.0859375	0	0	0	0.0857143	0	0	0.00694444
AC010251.1	0	0	0	0	0	0	0	0	0.00649351	0.0149254	0
AC010325.1	0	0.0154639	0	0	0	0	0.0075	0	0	0	0
AC010326.3	0	0	0	0	0	0	0.005	0	0.00649351	0	0.00694444
AC010326.4	0.2	0.0618557	0	0.0625	0.0526316	0.0666667	0.105	0.0571429	0.0519481	0.208955	0.173611
AC010327.5	0	0	0	0.03125	0	0	0.0025	0	0	0	0
AC010327.6	0.05	0.0154639	0	0	0	0	0	0	0	0	0
AC010327.7	0	0	0	0	0	0.0333333	0.0025	0	0	0	0
AC010328.2	0	0	0	0.0078125	0	0.0333333	0.01	0	0	0	0.00694444
AC010331.1	0.05	0.0103093	0	0.0078125	0.0526316	0	0.0125	0.0285714	0.00649351	0	0.0347222
AC010332.3	0	0	0	0	0	0	0	0	0.00649351	0	0
AC010335.3	0	0	0	0.0078125	0	0	0.0025	0	0	0	0.00694444
AC010336.1	0	0	0	0	0	0	0	0	0	0	0
AC010336.5	0	0.0103093	0	0	0	0	0.0125	0	0	0	0.0138889
AC010336.8	0	0	0	0	0.0526316	0	0	0	0	0	0.00694444
AC010343.1	0.3	0.350515	0	0.078125	0.157895	0.1	0.1625	0.0857143	0.0714286	0.134328	0.25
AC010359.2	0	0	0	0	0	0	0	0	0	0.0149254	0.0138889
AC010359.3	0	0	0	0	0	0	0	0	0	0	0.0138889
AC010409.2	0	0	0	0	0	0	0.005	0	0	0	0
AC010422.2	0	0.0103093	0	0	0	0	0	0	0	0	0
AC010422.3	0	0.0257732	0	0	0	0	0.0275	0.0285714	0	0.0149254	0.0277778
AC010422.8	0.2	0.159794	0	0.015625	0	0	0.035	0	0.0194805	0.0746269	0.0486111
AC010424.2	0	0	0	0	0.0526316	0	0.0025	0	0	0	0
AC010435.1	0	0	0	0	0	0	0.0075	0	0	0.0447761	0.0138889
AC010469.1	0	0	0	0	0	0	0	0	0	0	0
AC010478.1	0.1	0.00515464	0	0	0	0	0	0	0	0	0
AC010491.1	0	0	0	0	0	0	0	0	0	0.0149254	0
AC010491.2	0	0	0	0	0	0	0	0	0.00649351	0	0
AC010501.2	0	0	0	0	0	0	0	0	0.00649351	0.0149254	0
AC010504.1	0	0	0	0	0	0	0	0	0	0	0.00694444
AC010531.6	0	0	0	0	0	0	0.01	0.0285714	0	0	0.00694444
AC010533.1	0	0	0	0.0078125	0	0	0.0075	0.0285714	0	0	0.00694444
AC010536.1	0	0	0	0.015625	0	0	0.005	0	0	0	0.00694444
AC010536.3	0	0	0	0	0	0	0	0.0285714	0.012987	0	0.00694444
AC010538.1	0.1	0	0	0	0.0526316	0	0.035	0	0.00649351	0	0.0208333
AC010542.2	0	0	0	0.0078125	0	0	0.0025	0	0.0194805	0	0
AC010615.1	0	0	0	0	0	0	0	0.0285714	0	0	0
AC010615.2	0.05	0.0927835	0	0.03125	0.0526316	0	0.0775	0.0285714	0.0194805	0.0149254	0.0902778
AC010618.1	0	0	0	0	0	0	0	0	0	0	0.00694444
AC010618.3	0	0.0206186	0	0	0.0526316	0.0333333	0.015	0	0.012987	0.0298507	0.0208333
AC010624.2	0	0	0	0.015625	0	0	0	0	0	0	0
AC010632.2	0	0.0103093	0	0	0	0.0333333	0.01	0	0.00649351	0.0149254	0
AC010642.2	0.35	0.283505	0.333333	0.296875	0	0.233333	0.2125	0.285714	0.103896	0.19403	0.319444
AC010654.1	0	0.00515464	0	0	0	0	0.005	0	0	0	0
AC010680.2	0	0.00515464	0	0	0	0.0333333	0	0	0.00649351	0	0.00694444
AC010680.3	0	0	0	0	0	0	0.015	0	0	0.0149254	0
AC010683.1	0	0	0	0	0	0	0.015	0	0	0	0.0138889
AC010719.1	0	0	0	0	0	0	0	0	0	0	0
AC010729.1	0	0	0	0.015625	0	0	0.0075	0	0	0	0
AC010729.2	0	0	0	0	0	0	0.005	0	0	0	0.00694444
AC010735.2	0	0	0	0	0	0	0.0225	0	0	0	0.0486111
AC010761.1	0	0	0	0	0	0.0333333	0.005	0	0	0	0.0277778
AC010809.1	0	0	0	0.0078125	0	0.0333333	0	0	0	0	0
AC010809.2	0	0	0	0.0078125	0	0	0.0025	0	0.00649351	0.0149254	0.0138889
AC010809.3	0	0	0	0	0	0	0	0	0	0.0298507	0
AC010834.3	0	0	0	0	0	0	0.0025	0	0	0	0
AC010857.1	0	0	0	0.015625	0	0	0.0025	0	0	0	0
AC010864.1	0	0	0	0.0234375	0	0	0.0075	0	0	0	0.00694444
AC010878.1	0	0	0	0	0	0	0.005	0	0	0	0.0208333
AC010883.3	0.05	0.00515464	0	0	0	0	0.0025	0.0571429	0	0	0.0138889
AC010889.1	0	0.00515464	0	0	0	0	0.015	0.0857143	0	0	0.0347222
AC010889.2	0.05	0.0103093	0	0	0	0	0	0	0	0	0
AC010894.2	0	0	0	0.0078125	0	0	0.005	0	0.00649351	0.0149254	0.0138889
AC010896.1	0	0	0	0	0	0	0.0075	0	0	0	0.0138889
AC010904.1	0	0	0	0	0	0	0	0	0	0.0149254	0.00694444
AC010904.2	0	0.0206186	0	0.0078125	0.0526316	0	0.0075	0	0.012987	0	0
AC010931.1	0.1	0	0	0.015625	0	0	0	0.0285714	0	0.0149254	0.00694444
AC010969.2	0	0.118557	0	0.03125	0.105263	0.0333333	0.11	0.0285714	0.038961	0.134328	0.125
AC010976.2	0	0	0	0	0	0	0	0	0	0	0
AC010980.2	0	0.0154639	0	0.0078125	0	0	0.0325	0.0571429	0	0	0.0138889
AC010996.1	0	0.0257732	0	0	0	0	0.0125	0	0.012987	0.0149254	0.0208333
AC010997.4	0	0	0	0.015625	0	0	0.005	0	0	0	0
AC010999.1	0	0	0	0.015625	0	0	0.0025	0	0.00649351	0	0.00694444
AC011008.2	0.05	0.0154639	0	0.109375	0.0526316	0	0.03	0.0285714	0.012987	0	0.0416667
AC011239.2	0	0	0	0	0	0	0.01	0	0	0	0
AC011287.1	0	0	0	0	0	0	0.0025	0	0	0	0
AC011294.1	0	0	0	0	0	0	0	0	0	0.0149254	0
AC011297.1	0	0.113402	0	0.0234375	0	0	0.0875	0	0.012987	0.0298507	0.104167
AC011306.1	0	0	0	0.0078125	0	0	0	0	0	0	0
AC011337.1	0	0	0	0	0	0	0	0	0	0.0149254	0.00694444
AC011346.1	0	0.0103093	0	0	0	0.0333333	0.0225	0.0285714	0	0	0.0208333
AC011352.1	0	0	0	0	0	0	0.005	0	0	0	0
AC011374.2	0	0	0	0	0	0	0	0.0285714	0	0	0.0138889
AC011389.3	0	0	0	0	0	0	0	0	0	0	0.00694444
AC011405.1	0	0	0	0	0	0	0	0	0	0	0.00694444
AC011416.4	0	0	0	0	0	0	0.0075	0	0	0	0.00694444
AC011447.3	0	0.0103093	0	0.0078125	0.0526316	0	0.02	0	0.0194805	0	0.0208333
AC011447.6	0	0	0	0.015625	0	0	0.0025	0.0285714	0.00649351	0	0.00694444
AC011447.7	0.05	0.103093	0	0.046875	0.157895	0.0333333	0.21	0.0571429	0.0844156	0.119403	0.243056
AC011450.1	0	0	0	0	0	0	0.005	0	0	0.0149254	0.00694444
AC011453.1	0	0	0	0	0	0	0	0	0	0	0
AC011462.4	0.05	0.0154639	0	0.015625	0	0	0.0025	0.0285714	0	0	0.0138889
AC011462.5	0	0	0	0.0078125	0	0	0.0075	0	0.0194805	0	0
AC011466.4	0	0.0154639	0	0	0	0.0333333	0.0075	0	0.00649351	0.0149254	0.0138889
AC011468.1	0	0.0206186	0	0.0390625	0	0.0333333	0.035	0	0.012987	0.0298507	0.0416667
AC011468.4	0	0	0	0	0	0	0	0	0.012987	0	0
AC011468.5	0	0.00515464	0	0	0	0	0.0175	0.0285714	0	0.0447761	0.00694444
AC011472.3	0.05	0.00515464	0	0	0	0	0	0	0.00649351	0.0149254	0
AC011477.1	0.05	0.0154639	0	0.0234375	0.0526316	0	0.0075	0	0.00649351	0	0.0138889
AC011479.5	0	0	0	0	0	0	0	0	0.00649351	0.0149254	0.0138889
AC011495.1	0.05	0.0309278	0	0.0078125	0.0526316	0.0333333	0.03	0	0	0.0597015	0.0347222
AC011497.2	0	0	0	0	0	0	0.005	0	0.00649351	0.0298507	0
AC011498.6	0	0.0103093	0	0	0	0	0.0075	0	0	0	0
AC011498.7	0	0.0309278	0	0	0	0	0.0175	0	0	0	0.0208333
AC011503.2	0.05	0.0360825	0	0.015625	0	0	0.03	0	0.038961	0.0298507	0.0416667
AC011503.3	0	0	0	0	0	0.0333333	0.005	0	0	0	0
AC011511.1	0	0.0103093	0	0	0	0	0	0	0	0	0
AC011558.1	0	0	0	0.015625	0	0	0.0275	0.0285714	0.012987	0	0.00694444
AC011603.3	0	0.0515464	0.333333	0.0078125	0.0526316	0.0666667	0.1125	0	0.0194805	0.0895522	0.25
AC011611.4	0	0	0	0	0	0	0	0	0	0.0149254	0
AC011632.1	0	0.0103093	0	0.0078125	0	0	0.01	0	0.00649351	0.0298507	0.0416667
AC011773.4	0.05	0.0154639	0	0	0	0	0	0	0	0	0
AC011815.2	0	0	0	0	0	0	0.0025	0	0	0	0
AC011912.1	0	0	0	0	0	0	0	0	0	0	0.00694444
AC011921.1	0	0	0	0	0	0	0	0	0.00649351	0.0149254	0
AC011921.3	0	0	0	0	0	0	0.0175	0	0.00649351	0	0.0138889
AC011933.1	0	0.0154639	0	0	0	0	0	0	0	0	0
AC011939.3	0	0	0	0	0	0	0.0025	0	0	0	0
AC011978.2	0.05	0.0206186	0	0.03125	0	0.0333333	0.01	0	0.00649351	0	0.00694444
AC011979.1	0	0.00515464	0	0.015625	0	0	0.0025	0.0285714	0.00649351	0.0149254	0.0208333
AC012020.1	0	0	0	0	0	0	0.0025	0	0.00649351	0.0597015	0.0208333
AC012063.1	0	0.0103093	0	0.0078125	0	0.0333333	0.0175	0	0.012987	0	0.0277778
AC012065.3	0	0	0	0	0	0	0.0025	0	0	0	0
AC012065.4	0	0	0	0.0078125	0	0.0333333	0.005	0.0285714	0.00649351	0.0298507	0
AC012066.1	0	0.0103093	0	0	0	0	0	0	0.00649351	0.0298507	0
AC012073.1	0	0.0309278	0	0	0	0.0666667	0.0325	0	0.025974	0.0149254	0.0416667
AC012101.2	0.05	0.139175	0	0	0	0	0	0	0.00649351	0.0149254	0
AC012146.1	0.3	0.298969	0	0.140625	0.105263	0.1	0.1525	0.0857143	0.0649351	0.179104	0.243056
AC012158.1	0	0	0	0	0	0	0	0	0	0	0.00694444
AC012184.3	0	0.0309278	0	0.015625	0	0	0.0225	0	0.0194805	0.0597015	0.0208333
AC012213.3	0	0	0	0	0	0	0	0	0.00649351	0	0.00694444
AC012213.4	0.05	0.0309278	0	0.046875	0	0	0.0175	0.0571429	0.0194805	0	0.0486111
AC012291.3	0	0	0	0.0078125	0	0	0.0075	0	0	0	0
AC012306.2	0	0.0206186	0	0.015625	0.105263	0.0333333	0.0225	0.0285714	0.0324675	0.104478	0.0208333
AC012306.4	0.05	0.0103093	0	0.0234375	0	0.0333333	0.0325	0.114286	0.025974	0.0597015	0.0486111
AC012313.1	0.1	0.00515464	0	0	0	0	0.0075	0	0.00649351	0.0149254	0
AC012313.2	0	0	0	0	0	0	0	0	0	0.0149254	0.00694444
AC012313.3	0	0	0	0	0	0	0.0075	0	0	0	0
AC012313.5	0	0.0206186	0	0.0078125	0	0	0.0125	0	0.012987	0.0447761	0.0138889
AC012313.6	0	0	0	0.0078125	0	0	0.0075	0	0	0	0
AC012313.8	0	0	0	0	0	0	0.005	0	0	0	0.00694444
AC012358.4	0	0.0154639	0	0.0078125	0	0	0.0025	0	0	0	0
AC012360.2	0	0	0	0	0	0	0	0	0	0.0149254	0
AC012360.3	0.05	0.0515464	0	0.0234375	0.0526316	0	0.045	0.0285714	0.0194805	0.0746269	0.0833333
AC012363.2	0	0	0	0	0	0	0	0	0.00649351	0.0149254	0.00694444
AC012378.2	0	0	0	0	0	0	0.0225	0	0	0	0
AC012409.3	0	0.00515464	0	0	0	0	0.005	0	0	0	0
AC012409.5	0	0	0	0	0	0	0.005	0	0	0	0
AC012442.2	0	0	0	0	0	0	0.005	0	0	0	0
AC012443.2	0	0	0	0	0	0	0	0	0	0	0.00694444
AC012467.2	0.05	0.0721649	0	0.140625	0.210526	0.0666667	0.0875	0.228571	0.0584416	0.19403	0.104167
AC012470.1	0	0	0	0.0234375	0	0	0.01	0	0	0	0
AC012508.1	0	0.0103093	0	0	0	0	0	0	0.00649351	0.0149254	0.00694444
AC012510.1	0.05	0.0515464	0	0.015625	0	0	0.0325	0	0.00649351	0.0298507	0.0416667
AC012513.3	0.05	0.0721649	0	0.0390625	0.0526316	0.0666667	0.0675	0.0857143	0.0324675	0.0447761	0.0902778
AC012531.2	0.2	0.0927835	0	0	0	0	0	0	0	0	0
AC012557.1	0	0	0	0	0	0	0.01	0.0285714	0.00649351	0	0.0138889
AC012557.2	0	0	0	0	0	0	0	0	0	0	0
AC012603.1	0	0	0	0	0.0526316	0	0.0075	0	0	0.0298507	0.0138889
AC012615.1	0.1	0.0412371	0	0.09375	0	0	0.0225	0.0285714	0.0194805	0.0447761	0.0555556
AC012618.1	0	0.0412371	0	0	0	0.0333333	0.0075	0	0	0.0149254	0.00694444
AC012618.2	0	0.0154639	0	0	0	0	0	0	0	0	0
AC012618.3	0	0	0	0	0	0	0	0	0.00649351	0.0149254	0.0138889
AC012640.4	0	0.0309278	0	0.015625	0	0	0.04	0.0857143	0.012987	0.0298507	0.0625
AC012640.6	0.05	0.0154639	0	0.0078125	0	0	0.02	0	0	0	0.0347222
AC012645.1	0	0.0103093	0	0.0078125	0	0	0.0225	0.0285714	0	0	0
AC012676.1	0	0	0	0	0	0	0.005	0	0	0	0.0138889
AC012676.4	0	0	0	0	0	0	0	0	0.00649351	0	0.00694444
AC012676.5	0	0	0	0	0	0	0	0	0	0	0.00694444
AC013356.1	0	0.0154639	0	0	0	0	0.0125	0	0	0.0149254	0.00694444
AC013391.3	0	0	0	0.0078125	0	0	0.0225	0	0	0	0.0625
AC013394.1	0	0.0103093	0	0	0	0	0.0025	0	0	0	0
AC013403.2	0	0	0	0.015625	0	0	0	0	0	0	0.00694444
AC013452.2	0	0	0	0.0078125	0	0	0.0025	0	0	0	0
AC013460.1	0	0	0	0.0078125	0	0	0.0025	0	0	0	0
AC013468.1	0	0	0	0	0	0.0333333	0.0125	0	0.00649351	0.0149254	0
AC013470.2	0	0	0	0	0	0	0	0	0	0.0149254	0
AC013470.3	0.05	0.0103093	0	0	0	0	0.005	0	0	0	0
AC013472.2	0	0	0	0.0078125	0	0	0.005	0	0	0	0
AC013549.3	0	0	0	0	0	0	0	0	0	0	0
AC013553.4	0	0	0	0.0078125	0	0	0	0.0285714	0	0.0149254	0
AC013731.1	0	0	0	0	0	0	0	0	0.00649351	0	0.0138889
AC015674.1	0	0	0	0	0	0	0.01	0.0285714	0	0	0.0208333
AC015726.1	0	0.0154639	0	0.015625	0	0.0666667	0.01	0	0.00649351	0.0298507	0.0138889
AC015802.6	0	0.0721649	0	0	0.0526316	0.0333333	0.075	0.0285714	0.0194805	0.0597015	0.152778
AC015813.1	0	0.0154639	0	0.0390625	0.0526316	0.0666667	0.04	0.0571429	0.00649351	0.0597015	0.0763889
AC015813.5	0	0.0412371	0	0	0	0.0333333	0.0125	0	0	0	0
AC015813.6	0.35	0.170103	0	0.289062	0	0.1	0.2175	0.428571	0.0779221	0.223881	0.222222
AC015818.2	0	0	0	0	0	0	0.0025	0	0	0	0
AC015849.1	0	0	0	0	0	0	0	0	0.00649351	0	0
AC015871.1	0	0	0	0	0	0	0	0	0	0	0.0138889
AC015871.3	0	0.0206186	0	0.0234375	0	0.0666667	0.0175	0.0285714	0.00649351	0.0298507	0.00694444
AC015871.6	0	0	0	0	0	0	0	0.0285714	0	0	0
AC015878.2	0	0	0	0.0078125	0	0	0.0075	0	0	0	0
AC015883.1	0	0.0154639	0	0.015625	0	0	0.01	0	0.00649351	0	0.00694444
AC015909.1	0	0.0154639	0	0	0	0	0	0	0.00649351	0	0.0138889
AC015909.3	0	0	0	0	0	0	0	0	0	0	0.00694444
AC015912.3	0	0	0	0	0	0	0	0	0	0	0.0277778
AC015920.1	0	0	0	0	0	0	0.0025	0	0	0	0
AC015922.3	0.1	0.0360825	0	0.015625	0	0.0333333	0.0325	0.0571429	0.0519481	0.149254	0.0416667
AC015977.1	0	0.0154639	0	0	0	0	0	0	0	0	0
AC015982.2	0	0	0	0.0078125	0	0.0333333	0.01	0	0.00649351	0.0149254	0.00694444
AC015987.1	0	0	0	0	0	0	0.005	0	0	0	0.00694444
AC016027.1	0	0	0	0	0	0.0666667	0.0075	0	0	0	0
AC016027.2	0	0	0	0	0	0	0	0	0.012987	0	0.0138889
AC016044.1	0.05	0.0103093	0	0.117188	0	0	0.0125	0.0571429	0	0	0.00694444
AC016065.1	0.1	0.0670103	0	0.101562	0.0526316	0	0.08	0.142857	0.0324675	0.0447761	0.0902778
AC016168.2	0	0.00515464	0	0	0	0	0	0	0	0	0
AC016252.1	0	0	0	0	0	0.0333333	0.01	0	0	0	0
AC016304.1	0.05	0.00515464	0	0	0	0	0	0	0	0	0
AC016355.1	0.15	0.0257732	0.333333	0.0234375	0.0526316	0	0.0225	0	0.00649351	0	0
AC016394.2	0.05	0.0309278	0	0.0078125	0	0	0.03	0.0571429	0.012987	0	0.0416667
AC016394.3	0	0.0309278	0	0	0.0526316	0.0333333	0.0425	0	0.0324675	0.0298507	0.0625
AC016397.2	0	0	0	0	0	0	0.0025	0	0	0	0
AC016405.1	0	0	0	0	0	0	0	0	0	0	0.0208333
AC016582.2	0	0	0	0	0	0	0	0	0.00649351	0	0.00694444
AC016582.3	0.05	0.0206186	0	0.0234375	0	0.0333333	0.0275	0	0.00649351	0.0149254	0.0138889
AC016590.4	0	0	0	0.0078125	0	0	0.005	0	0	0	0
AC016596.1	0	0	0	0	0	0.0333333	0.005	0	0	0.0298507	0
AC016629.3	0	0	0	0	0	0	0	0	0	0.0298507	0.0138889
AC016705.2	0.05	0.0618557	0	0.0234375	0	0.0333333	0.025	0.0571429	0.012987	0.0298507	0.0625
AC016717.2	0	0	0	0.0078125	0.0526316	0	0.005	0.0857143	0	0.0149254	0
AC016727.1	0.1	0.0360825	0	0.015625	0	0.0666667	0.0325	0.0571429	0.012987	0.0447761	0.0347222
AC016734.1	0	0.0412371	0	0.0234375	0	0.0333333	0.02	0.0285714	0.038961	0.0597015	0.0347222
AC016737.1	0	0	0	0	0	0	0.005	0	0	0	0
AC016739.1	0.8	0.793814	0.666667	0.1875	0.421053	0.3	0.3775	0.257143	0.181818	0.38806	0.534722
AC016747.1	0.15	0.113402	0.333333	0.046875	0.105263	0.1	0.0725	0.0285714	0.0714286	0.179104	0.118056
AC016769.5	0	0.0721649	0	0	0	0	0.065	0	0.012987	0	0.0694444
AC016773.2	0	0	0	0.0078125	0	0	0.0075	0	0.012987	0	0.0138889
AC016831.1	0	0	0	0	0	0	0	0	0	0.0298507	0.00694444
AC016831.4	0	0	0	0	0	0	0	0	0.00649351	0.0447761	0
AC016831.6	0	0	0	0	0	0.0666667	0.0025	0	0	0	0
AC016876.2	0.05	0.00515464	0	0	0	0	0	0	0	0	0
AC016876.3	0	0.0360825	0	0.015625	0	0	0.0425	0	0.00649351	0.0149254	0.0555556
AC016876.4	0	0.0206186	0	0	0	0	0	0	0	0	0
AC016907.2	0	0	0	0	0	0	0	0	0	0	0.00694444
AC016924.1	0	0	0	0	0	0	0.0075	0.0285714	0	0.0149254	0
AC016949.1	0.05	0.0309278	0	0.0078125	0	0.0333333	0.0175	0.0285714	0	0.0298507	0.0486111
AC016957.2	0	0.0412371	0	0.015625	0	0.0333333	0.005	0	0.00649351	0.0298507	0.0208333
AC016959.1	0	0	0	0	0	0	0.005	0	0	0	0.00694444
AC017007.4	0	0.0103093	0	0	0	0	0	0	0	0	0
AC017076.1	0	0	0	0.0078125	0	0.0666667	0.005	0	0	0	0.00694444
AC017083.1	0	0.0103093	0	0.015625	0	0	0	0	0.00649351	0	0
AC017083.2	0	0	0	0	0.0526316	0	0.01	0	0	0.0149254	0.00694444
AC017099.1	0	0.0154639	0	0.015625	0	0	0.0025	0	0	0	0
AC017100.1	0	0.0309278	0	0.015625	0	0	0.025	0	0.012987	0.0298507	0.0416667
AC017104.1	0	0	0	0	0	0	0.0025	0	0	0.0149254	0
AC017104.4	0	0	0	0	0	0	0	0	0	0	0.00694444
AC017116.2	0	0.0154639	0	0.0078125	0	0.0333333	0.0025	0	0.012987	0.0149254	0.0208333
AC018362.1	0	0	0	0	0	0.0333333	0.015	0.0285714	0.012987	0	0
AC018362.2	0	0	0	0	0	0	0.0125	0.0285714	0.012987	0	0.0138889
AC018371.2	0.05	0.0206186	0	0.0078125	0	0.0666667	0.02	0	0.00649351	0.0149254	0
AC018413.1	0	0	0	0.0078125	0.0526316	0	0.005	0.0285714	0	0.0149254	0.0138889
AC018500.1	0	0	0	0	0	0	0	0	0	0	0
AC018521.4	0.1	0.00515464	0	0.015625	0	0	0	0	0	0	0
AC018521.5	0.25	0.0979381	0	0.0234375	0.0526316	0	0.04	0	0	0.0597015	0.0416667
AC018523.1	0	0	0	0	0	0	0	0	0	0	0.00694444
AC018541.1	0	0.0206186	0	0	0	0	0.0175	0	0	0	0
AC018557.1	0	0	0	0.0078125	0	0.0333333	0.0075	0	0	0.0298507	0.00694444
AC018557.2	0	0	0	0	0	0	0	0	0	0	0.00694444
AC018557.3	0	0	0	0.0078125	0	0	0.0025	0	0	0	0.00694444
AC018618.1	0	0	0	0	0	0	0	0	0.00649351	0	0
AC018628.2	0.05	0.0154639	0	0.03125	0.0526316	0.0666667	0.0275	0.0571429	0	0.0447761	0.0277778
AC018630.2	0	0	0	0	0	0	0	0	0.00649351	0	0.00694444
AC018638.5	0	0	0	0	0	0	0.0075	0.0285714	0.00649351	0.0447761	0.0138889
AC018638.6	0	0.0103093	0	0.015625	0.0526316	0	0.0125	0.0285714	0.012987	0.0447761	0.0138889
AC018638.7	0	0.0154639	0	0.03125	0	0.0666667	0.015	0.0285714	0.00649351	0.0746269	0.0138889
AC018644.1	0	0	0	0	0	0	0	0	0	0.0149254	0
AC018645.3	0	0.0360825	0	0.015625	0.0526316	0.1	0.0425	0.0571429	0.0194805	0.164179	0.0486111
AC018647.1	0	0	0	0	0.105263	0.333333	0.005	0.0285714	0.038961	0.134328	0.0277778
AC018647.2	0	0.128866	0	0.125	0.157895	0.133333	0.0975	0.171429	0.025974	0.134328	0.166667
AC018648.1	0	0.0103093	0	0	0	0	0.01	0	0	0.0149254	0.0138889
AC018690.1	0	0	0	0	0	0	0.0025	0	0	0	0
AC018695.2	0	0	0	0	0	0	0	0	0.00649351	0	0.00694444
AC018755.3	0	0.0154639	0	0.0390625	0	0	0.0125	0.0571429	0.00649351	0.0597015	0.0208333
AC018781.1	0	0	0	0	0	0	0	0	0	0	0.0208333
AC018809.1	0	0	0	0	0	0.0333333	0.01	0	0.00649351	0.0298507	0
AC018816.1	0	0	0	0	0	0	0	0	0	0	0.0138889
AC018845.3	0	0	0	0	0	0	0	0	0	0	0.00694444
AC019068.1	0	0	0	0	0	0	0.0125	0	0	0.0149254	0.0277778
AC019069.1	0	0.056701	0	0.0078125	0.0526316	0.0666667	0.035	0	0.00649351	0.0298507	0.0625
AC019077.1	0	0	0	0	0	0	0.0025	0	0	0	0
AC019080.1	0	0.0309278	0	0	0	0	0.005	0	0.00649351	0.0149254	0
AC019080.5	0	0.0206186	0	0.0078125	0	0.1	0.02	0	0.00649351	0.0298507	0.0347222
AC019129.1	0	0.00515464	0	0	0	0	0	0	0	0	0.0208333
AC019131.2	0.05	0.0309278	0	0.046875	0	0.0333333	0.025	0.0285714	0.025974	0.0746269	0.0347222
AC019171.1	0.05	0.0206186	0	0	0	0	0	0	0.012987	0.0149254	0
AC019181.1	0	0	0	0	0	0	0.0075	0	0	0	0
AC019193.2	0	0	0	0	0	0	0	0	0	0	0.0138889
AC019205.1	0.05	0.0360825	0	0.015625	0.0526316	0	0.04	0.0571429	0.00649351	0.104478	0.0486111
AC019226.2	0	0	0	0.015625	0	0	0.0025	0	0	0	0
AC019257.1	0	0.0412371	0	0	0	0.0333333	0.0175	0	0.0324675	0	0.0138889
AC019257.9	0	0	0	0	0	0	0	0	0	0	0
AC020604.1	0	0	0	0.0078125	0	0	0	0	0	0.0149254	0
AC020611.1	0	0	0	0	0	0.0333333	0.0025	0	0	0	0
AC020612.1	0	0.0154639	0	0	0	0	0.0075	0.0285714	0	0	0.00694444
AC020637.1	0	0	0	0	0	0.133333	0	0	0	0	0
AC020658.1	0	0	0	0	0	0	0.0025	0	0.012987	0	0.0138889
AC020658.4	0	0.0103093	0	0.0078125	0	0	0.0175	0	0	0	0
AC020658.5	0	0.00515464	0	0	0	0	0	0	0	0	0
AC020659.1	0	0	0	0	0	0	0.005	0	0	0.0149254	0.0138889
AC020661.1	0	0	0	0	0	0	0.0075	0	0	0	0.00694444
AC020663.3	0	0	0	0	0	0	0.0025	0	0	0	0.00694444
AC020687.1	0	0	0	0	0	0	0.01	0	0	0	0.0277778
AC020765.2	0	0.0154639	0	0.015625	0	0	0	0	0	0	0.0277778
AC020899.1	0	0.0103093	0	0	0	0	0	0	0	0	0
AC020909.3	0	0	0	0	0	0	0.0075	0	0	0	0.00694444
AC020910.5	0	0.0360825	0	0.0078125	0	0	0.0025	0	0	0.0149254	0
AC020915.3	0.05	0.0463918	0	0.0390625	0.0526316	0.0666667	0.0725	0.0285714	0.00649351	0.0895522	0.145833
AC020916.1	0	0	0	0.0078125	0.0526316	0.166667	0.02	0	0.0194805	0.134328	0.0972222
AC020917.1	0.05	0.0206186	0	0	0	0	0.0075	0	0	0	0.00694444
AC020917.4	0	0	0	0.0078125	0	0	0.01	0.0285714	0	0.0149254	0.00694444
AC020928.1	0.05	0.0412371	0	0	0	0	0.01	0	0	0	0
AC020951.1	0	0	0	0.0078125	0	0	0.015	0.0285714	0	0.0447761	0.0138889
AC020978.5	0	0	0	0	0	0	0.01	0	0	0	0.0138889
AC020978.6	0	0	0	0	0	0	0.0025	0	0	0	0
AC020978.7	0	0	0	0	0	0	0	0	0	0	0.0138889
AC021016.1	0	0.0103093	0	0.0078125	0	0	0.0125	0.0857143	0	0.0597015	0
AC021037.1	0	0.0154639	0	0	0	0	0.005	0	0.00649351	0	0.00694444
AC021074.1	0.1	0.221649	0	0.03125	0.0526316	0.0666667	0.0875	0.0285714	0.0324675	0.0895522	0.0972222
AC021078.1	0.3	0.0979381	0	0.0546875	0.105263	0.133333	0.0875	0.0571429	0.0584416	0.119403	0.194444
AC021087.1	0	0	0	0	0	0	0.0025	0	0	0.0149254	0.00694444
AC021087.3	0	0	0	0	0	0	0.0125	0	0.00649351	0	0.00694444
AC021092.1	0.2	0.0979381	0	0.195312	0.157895	0.0666667	0.11	0.285714	0.025974	0.0895522	0.173611
AC021097.1	0.05	0.0154639	0	0.0234375	0	0	0.025	0.0285714	0.012987	0.0298507	0.0277778
AC021205.3	0	0	0	0	0	0	0	0	0	0	0.00694444
AC021242.3	0.05	0.0463918	0	0.03125	0	0.133333	0.015	0	0.0194805	0.134328	0.0416667
AC021321.1	0.1	0.0206186	0	0	0	0.0333333	0.01	0	0.012987	0.0149254	0.0138889
AC021504.1	0.15	0.0670103	0	0.046875	0	0	0.0475	0.0857143	0.038961	0.0447761	0.0486111
AC021613.2	0	0	0	0	0	0	0.0125	0	0	0	0.00694444
AC021660.4	0	0	0	0	0	0	0.005	0	0	0	0
AC021683.2	0	0	0	0	0	0	0.0075	0	0	0	0
AC021701.1	0	0	0	0.0078125	0	0	0.0025	0	0	0	0
AC021723.1	0.1	0	0	0.0078125	0	0.0333333	0.0125	0	0	0.0149254	0.00694444
AC021739.2	0	0	0	0	0	0.0333333	0.0175	0	0	0	0.0138889
AC021851.1	0	0.0103093	0	0	0	0	0.01	0	0	0.0298507	0.0347222
AC022007.1	0	0	0	0	0	0	0.005	0.0285714	0.00649351	0.0149254	0.0138889
AC022018.1	0.05	0.0103093	0	0.0078125	0	0	0.0075	0	0	0.0298507	0.0208333
AC022031.2	0	0	0	0	0	0	0	0	0	0	0.00694444
AC022034.1	0	0	0	0.0078125	0	0	0.0125	0	0	0	0.0208333
AC022034.2	0.05	0.0360825	0	0	0	0	0.01	0	0	0	0
AC022034.3	0	0	0	0	0	0	0.0025	0	0	0	0
AC022075.1	0	0	0	0	0	0.0333333	0.0025	0	0.00649351	0	0.0138889
AC022079.1	0	0	0	0	0	0	0	0	0.00649351	0.0149254	0
AC022098.1	0	0.0412371	0	0	0	0	0.035	0	0.0194805	0.0447761	0.0416667
AC022107.1	0.1	0.0360825	0	0.0078125	0	0	0.0225	0	0.0194805	0.0447761	0.0486111
AC022137.3	0	0.0103093	0	0.0078125	0.0526316	0	0.0075	0.0285714	0.00649351	0.0895522	0.00694444
AC022137.4	0	0	0	0	0	0	0.015	0	0.00649351	0	0.00694444
AC022144.1	0	0	0	0	0	0	0	0	0.00649351	0.0149254	0.00694444
AC022148.1	0	0	0	0	0	0.0333333	0.0025	0	0	0	0
AC022148.2	0	0	0	0	0	0	0.0025	0	0	0	0
AC022150.4	0.1	0.0206186	0	0	0.0526316	0.0333333	0.0475	0.0285714	0.012987	0.0447761	0.0833333
AC022167.2	0	0	0	0	0	0	0	0	0	0	0
AC022182.2	0.05	0.0154639	0	0	0	0	0	0	0	0	0
AC022182.3	0	0.0463918	0	0.015625	0	0.0666667	0.0075	0.0285714	0.00649351	0	0.0138889
AC022210.1	0	0.0154639	0	0.0078125	0	0	0.02	0	0.00649351	0.0149254	0.0625
AC022210.2	0	0	0	0	0	0	0	0	0	0	0
AC022211.5	0	0	0	0	0	0	0.0075	0	0.00649351	0	0.0138889
AC022306.1	0	0	0	0	0	0	0	0	0	0	0
AC022306.2	0	0	0	0	0	0	0.0075	0.0285714	0.00649351	0	0.00694444
AC022306.3	0	0	0	0	0	0	0.0075	0	0	0	0
AC022364.1	0	0	0	0	0	0.0333333	0.01	0	0.012987	0.0447761	0.0277778
AC022382.1	0	0	0	0	0	0	0.005	0	0	0	0
AC022400.5	0	0	0	0.0078125	0	0	0	0	0	0	0
AC022400.7	0	0	0	0	0	0	0	0	0	0	0.00694444
AC022400.8	0.2	0.134021	0.333333	0.09375	0.105263	0.133333	0.1275	0.0857143	0.0519481	0.149254	0.180556
AC022400.9	0	0.0154639	0	0.0078125	0	0	0.0075	0.0285714	0	0.0149254	0
AC022413.2	0	0.0206186	0	0.0078125	0.105263	0.0666667	0.0125	0	0.012987	0.0149254	0.0208333
AC022415.2	0	0.0309278	0	0.03125	0.0526316	0	0.06	0.0285714	0.025974	0.0597015	0.0555556
AC022417.1	0	0	0	0.0078125	0	0	0.005	0.0285714	0.012987	0.0895522	0.0138889
AC022424.1	0	0.0154639	0	0.015625	0	0	0.0375	0	0.00649351	0.0149254	0.0347222
AC022467.1	0	0	0	0	0	0	0	0	0	0.0149254	0.00694444
AC022498.2	0	0	0	0	0	0	0.005	0	0	0	0.00694444
AC022506.2	0	0	0	0.0078125	0	0	0.0025	0	0	0.0149254	0.00694444
AC022509.2	0	0	0	0	0	0	0	0	0	0.0298507	0
AC022532.1	0	0	0	0	0	0	0.0025	0	0	0	0
AC022535.1	0	0	0	0	0	0	0	0	0	0	0
AC022613.1	0	0	0	0	0	0	0.0125	0	0	0	0.00694444
AC022613.2	0	0.0154639	0	0.0078125	0	0.0333333	0.0025	0	0.00649351	0.0298507	0
AC022613.3	0	0	0	0.015625	0	0.0333333	0	0	0	0	0.00694444
AC022762.2	0.05	0.0103093	0	0.015625	0	0	0.0075	0	0.00649351	0.0149254	0.00694444
AC022784.5	0	0	0	0	0	0	0	0	0.00649351	0	0.00694444
AC022795.1	0	0	0	0	0	0	0.0075	0	0	0	0
AC022809.1	0	0	0	0	0	0	0.01	0	0	0	0
AC022816.1	0	0	0	0.0078125	0	0	0.005	0	0	0	0
AC022893.1	0	0.0154639	0	0.015625	0	0	0.005	0	0	0	0
AC022893.2	0	0	0	0.09375	0.0526316	0	0.025	0.0285714	0	0	0.0208333
AC022916.2	0	0	0	0	0.0526316	0	0	0	0	0	0
AC022960.2	0	0	0	0.015625	0	0	0.005	0	0	0	0
AC022966.2	0	0	0	0	0	0	0.0075	0	0.00649351	0.0149254	0
AC022968.1	0.05	0.0103093	0	0.015625	0	0.0333333	0.015	0	0.0324675	0.0597015	0.0416667
AC023034.1	0	0	0	0.0078125	0	0	0.0075	0	0	0	0
AC023043.1	0	0	0	0	0	0	0	0	0.012987	0	0
AC023043.4	0	0	0	0	0	0	0.005	0	0	0.0298507	0.0208333
AC023090.2	0	0	0	0	0	0	0.0075	0.0285714	0	0	0
AC023157.2	0.05	0.0257732	0	0.0078125	0	0.0666667	0.0075	0	0.00649351	0.0447761	0.0138889
AC023158.1	0	0.0154639	0	0	0	0.0333333	0.0125	0	0	0	0.0138889
AC023232.1	0.05	0.0412371	0	0	0	0	0.0075	0	0	0.0447761	0.0347222
AC023282.1	0	0	0	0	0	0.0333333	0	0.0285714	0	0	0.00694444
AC023283.1	0	0	0	0	0	0	0	0	0	0	0
AC023310.4	0	0	0	0.015625	0	0	0.0125	0.0285714	0	0	0.0138889
AC023355.2	0.05	0.0103093	0.333333	0.0078125	0	0	0.01	0	0	0	0.00694444
AC023421.1	0	0	0	0.0078125	0	0	0.0025	0	0	0	0
AC023480.1	0	0	0	0.0390625	0	0	0.005	0.0285714	0	0	0
AC023481.1	0	0	0	0	0	0	0	0	0	0	0
AC023509.3	0	0.056701	0	0.0078125	0	0.0666667	0.02	0	0.00649351	0	0.0277778
AC023510.2	0	0	0	0.0078125	0	0	0.0025	0	0	0	0
AC023512.1	0.05	0.0103093	0	0.0078125	0	0.0666667	0.01	0	0.00649351	0.0149254	0.0208333
AC023593.1	0	0	0	0	0	0	0.005	0	0	0	0.0277778
AC023632.2	0	0	0	0.0078125	0	0.0333333	0.0175	0	0	0.0149254	0.0208333
AC023794.2	0.25	0.376289	0	0	0	0	0	0	0	0	0
AC023794.3	0	0.0103093	0	0	0	0	0	0	0	0	0
AC023794.4	0.3	0.391753	0	0	0	0	0	0	0	0	0
AC023794.5	0.05	0.0463918	0	0	0	0	0	0	0	0	0
AC023818.1	0	0	0	0.015625	0	0.0333333	0.005	0.0285714	0	0	0.00694444
AC023830.3	0	0	0	0	0	0	0.0025	0	0	0	0
AC023906.1	0.05	0.0670103	0	0	0.0526316	0	0.025	0.0285714	0	0	0.0208333
AC023908.3	0.1	0.0103093	0	0.015625	0	0.0333333	0.0575	0	0	0	0.0486111
AC023983.2	0	0	0	0.015625	0	0.0666667	0.0175	0	0.00649351	0	0
AC024060.2	0.1	0.0670103	0	0.0390625	0.0526316	0.0333333	0.085	0.0571429	0.025974	0.134328	0.111111
AC024075.1	0	0	0	0	0	0	0.0125	0.0285714	0	0.0298507	0
AC024075.2	0.05	0.0773196	0.333333	0.117188	0.0526316	0.0333333	0.1025	0.142857	0.0519481	0.253731	0.159722
AC024075.3	0	0	0	0	0	0	0.0025	0	0	0	0
AC024257.3	0	0	0	0	0	0	0	0	0	0	0.00694444
AC024270.5	0	0	0	0.0078125	0	0	0.0025	0	0	0	0
AC024293.1	0.85	0.891753	0.333333	0.21875	0.421053	0.166667	0.4075	0.257143	0.175325	0.373134	0.458333
AC024361.1	0	0	0	0.0078125	0	0	0.005	0	0	0	0.00694444
AC024451.1	0	0	0	0	0	0	0	0	0	0	0
AC024451.2	0	0	0	0	0	0	0	0	0.00649351	0.0149254	0.00694444
AC024560.4	0	0	0	0.0078125	0	0	0.0025	0	0.012987	0.0447761	0.0138889
AC024560.5	0	0.0309278	0	0.015625	0	0.1	0.0375	0	0.0324675	0.119403	0.0625
AC024568.1	0	0	0	0	0	0	0	0	0	0	0
AC024610.2	0	0	0	0.015625	0	0	0.04	0	0	0	0
AC024619.4	0.15	0.0360825	0.333333	0.015625	0	0	0.005	0	0.00649351	0.0149254	0.0138889
AC024884.2	0	0	0	0	0	0	0	0	0	0.0149254	0.00694444
AC024909.1	0	0.0154639	0	0	0	0	0	0	0	0	0
AC024933.1	0	0.0103093	0	0.0078125	0.0526316	0	0.015	0	0.00649351	0	0
AC024940.2	0	0	0	0	0	0.1	0.0175	0	0.00649351	0.0447761	0.159722
AC024940.3	0.05	0.0670103	0	0.0234375	0	0.0333333	0.0375	0.0285714	0.025974	0.0149254	0.0416667
AC024940.6	0	0.0154639	0	0	0.0526316	0	0.0125	0.0285714	0	0	0
AC024941.2	0	0	0	0	0	0	0.0075	0	0	0.0149254	0.00694444
AC025034.1	0	0	0	0	0	0	0	0	0	0	0.0138889
AC025048.2	0.05	0.0103093	0	0	0	0	0	0	0	0	0.0138889
AC025048.4	0	0	0	0	0	0	0	0	0	0	0.00694444
AC025048.6	0	0	0	0	0	0	0	0	0	0	0
AC025062.1	0	0	0	0.015625	0	0	0.0075	0	0	0	0.00694444
AC025161.1	0	0.0154639	0	0	0	0	0	0	0	0	0.0138889
AC025164.2	0.05	0.0103093	0	0.0078125	0	0	0.01	0.0285714	0.00649351	0	0.00694444
AC025165.2	0	0	0	0.015625	0	0	0	0	0	0	0
AC025165.4	0	0	0	0.0078125	0	0	0	0.0285714	0	0	0
AC025165.5	0	0.0257732	0	0.0546875	0	0	0.02	0	0.012987	0.0298507	0.0347222
AC025171.1	0	0.0257732	0	0.015625	0	0	0.0175	0.0285714	0.00649351	0.0447761	0.0347222
AC025171.2	0	0	0	0	0	0	0.005	0	0	0	0.0138889
AC025171.4	0	0	0	0	0	0	0.0025	0	0	0.0149254	0.0208333
AC025175.1	0	0	0	0.015625	0	0	0	0	0.00649351	0	0.00694444
AC025176.1	0	0	0	0	0	0	0.0125	0	0	0.0149254	0.00694444
AC025178.2	0	0	0	0	0	0	0	0	0	0	0.00694444
AC025181.1	0	0	0	0	0	0	0	0	0	0	0.00694444
AC025181.2	0.1	0.0721649	0	0.03125	0	0.0666667	0.0325	0	0.00649351	0.0298507	0.0277778
AC025198.1	0	0	0	0	0	0	0	0	0.00649351	0.0149254	0.0138889
AC025253.1	0	0	0	0	0	0	0.005	0	0	0	0
AC025259.1	0	0	0	0	0	0	0.0025	0	0	0.0149254	0.0138889
AC025262.1	0	0	0	0	0	0	0	0	0	0.0149254	0.00694444
AC025265.1	0	0	0	0	0	0	0	0	0	0	0.00694444
AC025271.1	0	0	0	0	0	0	0.0075	0	0	0	0
AC025423.4	0	0.0206186	0	0.03125	0	0.133333	0.0625	0	0.0649351	0.0895522	0.201389
AC025449.1	0.05	0.0309278	0	0.015625	0	0	0.0475	0.0571429	0	0.0149254	0.0625
AC025449.2	0	0	0	0	0	0	0.0025	0	0	0	0
AC025458.1	0	0.0309278	0	0	0	0	0.01	0	0.012987	0	0.0208333
AC025575.2	0	0.0103093	0	0	0	0	0	0	0	0	0
AC025594.2	0	0	0	0.0078125	0	0	0.0025	0	0	0	0
AC025682.2	0	0	0	0	0	0.0333333	0.0025	0	0.00649351	0	0.00694444
AC025754.2	0	0	0	0	0	0	0.005	0.0285714	0.00649351	0.0149254	0.0138889
AC025774.1	0	0	0	0	0	0	0.0075	0	0	0.0149254	0.0208333
AC026124.1	0	0	0	0	0	0	0.015	0.0285714	0.00649351	0	0.00694444
AC026124.2	0	0.0103093	0	0	0	0	0.0175	0	0	0	0.0486111
AC026191.1	0	0.00515464	0	0.0078125	0	0	0.0025	0	0	0	0
AC026254.2	0	0	0	0	0	0	0	0.0285714	0	0	0.00694444
AC026271.1	0	0.0154639	0	0.0078125	0	0.0666667	0.0425	0.0285714	0.025974	0.0895522	0.0763889
AC026304.1	0	0.0206186	0	0	0.0526316	0.0333333	0.0075	0.0285714	0	0.0298507	0.0277778
AC026333.4	0	0.0154639	0	0.0078125	0	0	0.0175	0	0.00649351	0.0298507	0.0277778
AC026347.1	0	0	0	0	0	0	0	0	0	0	0.0138889
AC026356.1	0.05	0	0	0.015625	0	0	0.0225	0.0285714	0.0194805	0	0.0625
AC026356.2	0.15	0.0309278	0	0.0234375	0	0	0.0075	0.0285714	0	0	0.0138889
AC026362.2	0	0.00515464	0	0	0	0.0666667	0.0275	0	0	0	0.0347222
AC026367.1	0	0	0	0	0	0	0	0	0.00649351	0	0
AC026367.2	0	0	0	0.0078125	0	0	0.0075	0	0	0.0149254	0.0138889
AC026367.3	0.05	0.0360825	0	0.03125	0	0	0.005	0.0571429	0	0	0.0138889
AC026401.3	0.05	0.149485	0	0.0703125	0.0526316	0.166667	0.2475	0.0857143	0.0779221	0.179104	0.270833
AC026403.1	0.5	0.572165	0.333333	0.03125	0.0526316	0	0.0475	0	0.025974	0.0149254	0.0694444
AC026412.1	0	0	0	0.015625	0	0	0.0075	0	0	0.0149254	0
AC026436.1	0.05	0.0309278	0	0	0	0	0	0	0	0	0
AC026471.1	0.05	0.0154639	0	0	0	0	0.0075	0	0.012987	0	0.0138889
AC026471.2	0	0	0	0	0	0	0.005	0	0	0	0
AC026471.4	0	0.00515464	0	0.015625	0	0.0333333	0.0075	0	0	0.0149254	0
AC026471.6	0	0	0	0.0078125	0	0	0.005	0	0.012987	0	0.0416667
AC026689.1	0	0.0103093	0	0.0234375	0	0.0333333	0.01	0	0.00649351	0	0.0208333
AC026740.1	0	0.0103093	0	0	0	0	0.035	0	0.00649351	0	0.00694444
AC026741.1	0	0	0	0	0	0	0.01	0	0	0.0149254	0.00694444
AC026748.3	0.15	0.0876289	0	0.0625	0	0.1	0.075	0.0857143	0.0519481	0.119403	0.152778
AC026798.1	0	0	0	0	0	0	0	0	0	0.0149254	0.00694444
AC026801.2	0	0.0206186	0	0.0078125	0.0526316	0.0333333	0	0.0571429	0.012987	0.0149254	0.00694444
AC026979.2	0.05	0.0824742	0	0.0390625	0.0526316	0.0333333	0.0375	0.0571429	0.025974	0	0.0486111
AC026979.3	0	0.0206186	0	0.015625	0	0	0.0075	0.0571429	0.00649351	0.0149254	0.0208333
AC026979.4	0.05	0.0154639	0	0.0078125	0	0	0.005	0.0857143	0.00649351	0.0149254	0.0277778
AC027020.2	0	0	0	0.0390625	0	0	0.01	0.0285714	0.00649351	0	0.0208333
AC027031.2	0.15	0.14433	0.333333	0.078125	0.105263	0.233333	0.0875	0.114286	0.0714286	0.164179	0.152778
AC027097.1	0	0.0463918	0	0.0234375	0.105263	0	0.0375	0.0285714	0.0519481	0.0149254	0.0763889
AC027097.2	0	0.0257732	0	0.015625	0	0	0.005	0	0	0.0149254	0.0347222
AC027117.1	0	0	0	0	0	0	0	0	0	0	0
AC027228.2	0.15	0	0	0.0078125	0	0	0.0025	0.0285714	0	0	0.00694444
AC027237.5	0	0.0309278	0	0	0	0.0333333	0.0075	0	0.012987	0.0746269	0.0208333
AC027271.1	0.05	0.0103093	0	0.015625	0	0	0.005	0	0	0	0.00694444
AC027277.1	0	0	0	0	0	0	0.005	0	0	0	0
AC027279.1	0	0.00515464	0	0	0	0.0333333	0.01	0	0	0	0.00694444
AC027290.3	0	0.0360825	0	0	0.0526316	0.0666667	0.0725	0.0285714	0.012987	0.0597015	0.0694444
AC027307.2	0	0.0257732	0	0.0078125	0.0526316	0	0.0075	0	0	0.0149254	0.0277778
AC027307.3	0	0.0103093	0	0.0078125	0	0	0.0075	0	0	0	0
AC027309.2	0	0.0360825	0	0.03125	0	0	0.01	0	0.00649351	0.0149254	0.0138889
AC027319.1	0	0	0	0	0	0	0	0.0285714	0.00649351	0.0447761	0
AC027348.1	0	0	0	0	0	0	0.01	0	0.00649351	0	0.0138889
AC027373.1	0	0	0	0	0	0	0.0075	0	0	0.0149254	0.00694444
AC027559.1	0	0.0309278	0	0	0	0	0.0125	0.0285714	0.012987	0.0298507	0.0347222
AC027575.3	0	0.0206186	0	0.015625	0	0	0.0125	0	0	0	0.0138889
AC027584.1	0	0	0	0.0078125	0	0	0.005	0	0	0	0
AC027601.6	0.05	0.0360825	0	0.03125	0	0.0333333	0.03	0.0285714	0.0194805	0	0.0555556
AC027644.3	0.35	0.185567	0	0.0859375	0.105263	0.2	0.145	0.114286	0.0714286	0.134328	0.25
AC027682.1	0	0	0	0	0	0	0	0	0.00649351	0	0.00694444
AC027682.4	0	0.0154639	0	0.0078125	0	0	0.0025	0	0	0	0.00694444
AC027682.6	0	0.0154639	0	0.0234375	0	0	0.01	0.0285714	0.00649351	0	0
AC027702.2	0	0	0	0	0	0	0	0	0	0.0149254	0.00694444
AC027796.1	0	0	0	0	0	0	0.0025	0	0	0	0.0138889
AC027796.2	0	0	0	0	0	0	0	0	0	0	0.0138889
AC027796.3	0	0	0	0.0078125	0	0	0.0025	0	0	0	0
AC027801.1	0	0	0	0	0	0	0.0075	0	0	0.0149254	0.00694444
AC032011.1	0	0	0	0	0	0	0	0	0	0.0149254	0.00694444
AC034102.1	0	0	0	0.0078125	0.0526316	0.0333333	0.01	0.0571429	0.0454545	0.0895522	0.0694444
AC034102.8	0	0	0	0.015625	0	0	0	0.0285714	0	0	0
AC034111.1	0.1	0.0103093	0	0	0	0	0.01	0	0	0	0
AC034193.1	0	0	0	0.0078125	0	0	0.0025	0	0	0	0
AC034198.2	0	0	0	0.0078125	0	0	0.0075	0	0	0.0149254	0.00694444
AC034207.1	0	0.0360825	0	0.03125	0	0.0333333	0.0175	0.0857143	0.012987	0.0298507	0.0347222
AC034229.4	0	0.0154639	0	0.0078125	0	0	0.005	0.0285714	0.012987	0	0
AC034236.1	0	0.0618557	0	0.0078125	0	0	0.0175	0	0.0194805	0.0149254	0.00694444
AC034236.2	0.05	0.0206186	0	0.03125	0	0	0.025	0.0285714	0.00649351	0.0298507	0.0208333
AC034236.3	0	0	0	0	0	0	0	0	0	0	0.00694444
AC034243.1	0	0	0	0	0	0.0333333	0.005	0	0.00649351	0.0447761	0.00694444
AC036108.2	0	0	0	0	0	0	0	0	0	0.0149254	0
AC036164.1	0.05	0.0154639	0	0	0	0	0.0075	0	0.00649351	0	0
AC036176.1	0.05	0.0515464	0	0.0390625	0	0.0333333	0.0275	0.0571429	0.00649351	0.0149254	0.0763889
AC036214.2	0	0	0	0	0	0	0.0025	0	0	0	0
AC036222.3	0	0.0103093	0	0	0	0	0	0	0	0	0
AC037198.1	0	0	0	0	0	0	0.0075	0	0.00649351	0	0.0138889
AC040160.2	0	0	0	0	0	0	0	0	0	0	0.00694444
AC040162.1	0.05	0.0154639	0	0.015625	0	0.0333333	0.0175	0.0285714	0.00649351	0	0.00694444
AC040162.3	0	0.0154639	0	0.015625	0	0	0.005	0	0	0.0149254	0.00694444
AC040168.1	0	0	0	0.0078125	0	0	0.0025	0	0	0	0
AC040169.1	0	0.0206186	0	0.0078125	0	0	0.01	0.0285714	0.00649351	0.0597015	0.00694444
AC040896.1	0	0	0	0	0	0	0	0	0	0	0.0138889
AC040970.1	0	0	0	0	0	0	0.005	0.0285714	0.012987	0	0.0277778
AC040977.1	0	0	0	0	0	0	0	0	0	0	0
AC044787.1	0.1	0.0876289	0	0.0390625	0	0	0.01	0.0857143	0.012987	0	0.0416667
AC044802.1	0	0.0103093	0	0	0	0	0	0	0	0	0
AC044849.1	0.05	0.00515464	0	0	0	0	0	0	0	0	0
AC046134.2	0	0.0412371	0	0.109375	0	0.0666667	0.0275	0.114286	0.0194805	0.0447761	0.0625
AC046143.1	0.05	0.0257732	0	0.0078125	0	0.0333333	0.0275	0.0285714	0.00649351	0.0149254	0.0416667
AC046143.2	0	0.0154639	0	0	0	0	0	0	0	0	0
AC046144.1	0	0.00515464	0	0	0	0	0	0	0	0	0
AC046176.1	0.1	0.0154639	0	0.03125	0.0526316	0	0.02	0.0571429	0.0324675	0.0447761	0.00694444
AC046185.3	0.15	0.0927835	0	0.03125	0.0526316	0.0333333	0.04	0.0571429	0.038961	0.0447761	0.131944
AC048338.2	0	0.0103093	0	0	0	0	0	0	0	0	0
AC048341.1	0.05	0.0618557	0	0.0625	0	0	0.0725	0	0.00649351	0	0.0486111
AC048341.2	0.05	0.0412371	0	0.03125	0	0	0.045	0.0285714	0.0194805	0.0298507	0.0694444
AC048344.4	0	0.00515464	0	0.0078125	0.0526316	0	0.01	0	0.00649351	0	0.0138889
AC048380.2	0	0	0	0.0078125	0	0	0.0025	0.0285714	0	0.0149254	0
AC048382.6	0	0	0	0.0078125	0	0	0.0025	0	0.00649351	0	0.0138889
AC051619.4	0	0	0	0.0078125	0	0.0333333	0.0075	0	0	0	0.00694444
AC051619.5	0	0	0	0.03125	0	0	0.0025	0.0857143	0.00649351	0.0149254	0
AC053527.2	0	0	0	0	0	0	0	0	0.00649351	0	0.0138889
AC055733.1	0	0	0	0.0078125	0	0	0.01	0	0	0	0.0138889
AC055764.2	0	0	0	0	0	0.0333333	0.0025	0	0.012987	0.0298507	0
AC055839.2	0.05	0.0257732	0	0.117188	0	0.0333333	0.18	0.114286	0.0519481	0.0895522	0.395833
AC055872.3	0	0	0	0	0	0	0	0	0	0.0149254	0.00694444
AC058791.1	0	0	0	0	0	0	0	0	0.012987	0.0298507	0
AC060766.1	0	0	0	0	0	0	0	0.0285714	0.0194805	0.0149254	0.0138889
AC060766.4	0	0.0257732	0	0	0.0526316	0	0.035	0	0.025974	0.149254	0.0694444
AC060766.7	0	0.0103093	0	0	0.0526316	0.0333333	0.0375	0	0.025974	0.0597015	0.104167
AC060780.1	0.05	0.0618557	0	0.0859375	0	0	0.0825	0.0571429	0.012987	0.104478	0.0555556
AC060834.2	0	0	0	0	0	0	0	0	0	0	0.0138889
AC061992.2	0	0	0	0	0	0.0666667	0.0275	0	0.0194805	0.0447761	0.0555556
AC062004.1	0	0	0	0.0078125	0	0	0.0025	0	0	0	0
AC062029.1	0	0	0	0	0	0	0.005	0	0	0	0
AC063943.2	0	0	0	0.0078125	0	0	0	0	0	0	0
AC063952.2	0	0	0	0	0	0	0.005	0	0	0	0
AC064799.1	0.05	0.0309278	0	0.015625	0	0	0.0125	0	0.012987	0	0.0138889
AC064807.1	0.05	0.0412371	0	0.03125	0	0	0.025	0.0285714	0.00649351	0.0447761	0.0694444
AC064807.4	0	0	0	0.0078125	0	0	0.0025	0	0	0	0
AC064836.1	0	0	0	0.0078125	0	0	0	0.0285714	0	0	0
AC064836.2	0.05	0.00515464	0	0.0234375	0	0.0333333	0.015	0.0285714	0	0.0298507	0
AC064836.3	0	0.0154639	0	0.0234375	0	0	0.0125	0	0.012987	0.0149254	0.0555556
AC064847.1	0	0	0	0	0	0	0	0	0	0	0
AC067750.1	0	0	0	0.015625	0.0526316	0	0.02	0	0	0	0.0138889
AC067838.1	0.05	0.0309278	0	0.015625	0.0526316	0.0666667	0.045	0.0285714	0.00649351	0.0597015	0.0694444
AC067852.2	0.05	0.0360825	0	0.0390625	0.0526316	0.0666667	0.0425	0.0571429	0.0194805	0.0597015	0.0694444
AC067852.3	0	0	0	0.015625	0.0526316	0	0.0075	0	0.00649351	0.0447761	0.0208333
AC067852.5	0	0.0412371	0	0.0078125	0	0	0.0325	0.0285714	0.0194805	0.0298507	0.0277778
AC067930.5	0	0.0103093	0	0.0234375	0.0526316	0	0.04	0.0285714	0.025974	0.0597015	0.0486111
AC067930.8	0.05	0	0	0	0	0	0.005	0	0	0	0.00694444
AC067931.1	0	0	0	0	0	0	0	0	0	0	0.0208333
AC067942.1	0.2	0.309278	0	0.015625	0	0.0666667	0.075	0.0285714	0.025974	0.0298507	0.0277778
AC068025.1	0	0	0	0	0	0.0333333	0.0025	0	0	0	0
AC068057.2	0	0.0360825	0	0.015625	0	0	0.0175	0	0	0	0.0138889
AC068057.4	0	0	0	0	0	0.0333333	0.0025	0	0	0	0
AC068193.1	0	0	0	0	0	0	0	0	0	0	0
AC068205.2	0	0	0	0.0078125	0	0	0.02	0	0.0194805	0	0.0416667
AC068254.2	0	0	0	0	0	0	0.0025	0	0	0	0
AC068338.2	0.05	0.0257732	0	0	0	0	0.0025	0	0	0.0298507	0.0138889
AC068338.3	0	0.0103093	0	0.015625	0	0	0.0025	0.0285714	0	0	0.0277778
AC068389.1	0	0	0	0	0	0	0	0	0.00649351	0.0149254	0
AC068389.3	0	0	0	0	0	0	0.0075	0	0	0.0149254	0
AC068473.5	0.1	0.0412371	0	0.046875	0	0	0.0525	0.0285714	0.0194805	0.0895522	0.0347222
AC068489.1	0	0	0	0	0	0	0.0025	0	0	0	0
AC068587.4	0	0.0206186	0	0	0	0	0.005	0	0.012987	0	0.00694444
AC068620.1	0	0	0	0	0	0	0.0075	0	0	0	0
AC068620.2	0	0	0	0	0	0	0	0	0.012987	0.0149254	0
AC068631.4	0.05	0.0360825	0	0.0078125	0	0	0.0075	0	0	0.0149254	0
AC068700.1	0	0	0	0.0390625	0	0.0333333	0	0	0.012987	0	0.0138889
AC068733.3	0.15	0.00515464	0	0	0	0	0	0	0	0	0
AC068790.5	0	0	0	0.015625	0	0	0.0075	0.0285714	0	0.0149254	0
AC068790.7	0	0	0	0	0	0	0.0025	0	0	0	0
AC068792.1	0	0.0103093	0	0	0	0	0.025	0	0.012987	0	0.0138889
AC068831.5	0	0	0	0	0	0	0	0	0.00649351	0.0447761	0
AC068831.7	0	0	0	0	0	0	0.0075	0	0	0	0
AC068870.2	0	0	0	0	0.0526316	0	0.0025	0.0285714	0	0	0
AC068888.1	0.05	0.0309278	0	0.0234375	0	0.0333333	0.0175	0.0285714	0.0324675	0.0597015	0.0277778
AC068888.2	0	0	0	0.015625	0	0	0.0025	0	0.00649351	0	0.0208333
AC068993.1	0.05	0.0154639	0	0	0	0	0	0	0	0	0
AC069148.1	0.05	0.00515464	0	0	0	0	0.0125	0	0.00649351	0	0
AC069185.1	0	0.0206186	0	0.0078125	0	0	0.0125	0	0	0	0.0138889
AC069209.1	0	0	0	0	0	0	0	0	0.00649351	0	0
AC069209.2	0	0	0	0	0	0	0	0	0	0	0.00694444
AC069218.1	0.3	0.329897	0	0.0546875	0.0526316	0.0333333	0.065	0	0.025974	0.134328	0.0555556
AC069224.2	0	0	0	0.0078125	0	0	0.01	0	0	0	0.00694444
AC069234.4	0	0	0	0.0078125	0	0	0.0025	0	0	0	0
AC069236.1	0	0.0154639	0	0.0078125	0	0	0.01	0	0.00649351	0	0.0208333
AC069277.1	0	0	0	0	0	0	0	0	0.00649351	0	0.00694444
AC069360.1	0	0	0	0	0	0	0	0	0	0	0
AC069499.2	0	0	0	0	0	0	0	0	0.00649351	0.0149254	0.0138889
AC069503.1	0	0.0154639	0	0.0390625	0	0.0333333	0.0225	0.114286	0.00649351	0.0149254	0.0208333
AC069503.2	0	0	0	0	0	0	0.01	0	0	0	0
AC069528.2	0	0	0	0	0	0	0.0025	0	0	0	0
AC069544.1	0	0	0	0.015625	0	0	0.0025	0	0	0	0
AC072061.1	0	0	0	0	0	0	0.005	0	0	0	0.0208333
AC073052.1	0	0	0	0	0	0	0.01	0	0	0	0.0138889
AC073063.1	0.05	0.0257732	0	0.0078125	0	0.0333333	0.02	0	0.0194805	0.0895522	0.0416667
AC073073.2	0	0.00515464	0	0.03125	0	0	0.01	0	0.00649351	0.0447761	0.0347222
AC073111.4	0.1	0.0103093	0.333333	0.0234375	0	0	0.02	0.0285714	0.00649351	0.0298507	0.00694444
AC073130.1	0	0	0	0	0	0.0333333	0.0025	0	0	0	0
AC073136.1	0	0	0	0	0	0	0	0	0.00649351	0.0149254	0.0138889
AC073195.2	0	0.0103093	0	0.015625	0	0	0.025	0.0285714	0.00649351	0	0.0208333
AC073257.2	0	0	0	0	0	0	0	0	0	0	0
AC073263.1	0	0	0	0	0	0	0	0	0	0.0149254	0
AC073283.2	0	0.0154639	0	0	0	0	0	0	0	0	0
AC073310.1	0	0	0	0	0	0	0.005	0.0285714	0	0	0.00694444
AC073323.1	0	0.0154639	0	0	0	0	0.0125	0	0	0	0.0208333
AC073332.1	0	0	0	0	0	0.0333333	0.0025	0	0.00649351	0.0149254	0.0138889
AC073335.1	0	0.0103093	0	0	0.0526316	0	0.005	0.0285714	0.012987	0	0.0208333
AC073342.1	0	0	0	0	0	0	0	0	0.00649351	0.0149254	0
AC073343.2	0	0	0	0	0	0	0	0	0	0.0149254	0.00694444
AC073346.2	0	0	0	0	0	0	0	0	0	0.0149254	0
AC073352.1	0	0	0	0	0	0	0.005	0	0	0	0.0138889
AC073365.1	0	0	0	0	0	0	0	0	0.00649351	0.0149254	0.0138889
AC073389.1	0	0	0	0	0	0	0.0075	0	0.00649351	0	0.00694444
AC073389.3	0	0	0	0.0078125	0.0526316	0	0.015	0	0.0194805	0.0149254	0.0208333
AC073476.3	0	0	0	0.0078125	0	0	0.0025	0	0	0	0.0138889
AC073508.3	0	0.0103093	0	0.015625	0	0.0666667	0.0225	0	0.0194805	0	0.0486111
AC073529.1	0	0	0	0	0	0	0.015	0	0	0.0149254	0.0208333
AC073534.2	0.1	0.0309278	0	0.046875	0	0.0333333	0.0075	0.0571429	0.012987	0.0298507	0.0208333
AC073569.3	0	0	0	0.0078125	0	0.0333333	0	0	0	0	0
AC073575.4	0	0	0	0	0	0	0.0075	0	0	0.0149254	0.0208333
AC073610.1	0.05	0.00515464	0	0.0078125	0	0.0333333	0.0025	0	0.00649351	0.0149254	0
AC073611.1	0	0.0103093	0	0	0	0	0.005	0.0285714	0	0	0.0277778
AC073857.1	0	0.0103093	0	0.03125	0.0526316	0.0333333	0.05	0	0.0194805	0.0746269	0.125
AC073861.1	0.7	0.716495	0.666667	0.148438	0.157895	0.166667	0.2475	0.142857	0.11039	0.223881	0.277778
AC073878.1	0	0	0	0	0	0	0	0	0.00649351	0	0.0138889
AC073896.2	0.05	0.0360825	0	0.0078125	0.105263	0.0666667	0.03	0.0571429	0.0584416	0.0149254	0.0625
AC073896.3	0	0	0	0	0	0	0	0.0285714	0.00649351	0	0.00694444
AC073910.1	0	0.0206186	0	0.015625	0	0	0.01	0	0.00649351	0.0149254	0.00694444
AC074032.1	0	0	0	0	0	0	0.005	0	0	0	0
AC074044.1	0	0	0	0	0	0	0	0	0.00649351	0	0.00694444
AC074085.2	0	0.0773196	0	0.0078125	0	0	0.0025	0	0.00649351	0.0298507	0.00694444
AC074117.1	0.05	0.0103093	0	0.015625	0	0.0333333	0.0175	0	0.00649351	0.0149254	0
AC074135.1	0	0	0	0	0	0	0.005	0	0	0	0.0138889
AC074141.1	0.05	0.0103093	0	0.015625	0	0	0.0025	0.0285714	0	0.0298507	0.0138889
AC074183.2	0.05	0.123711	0	0	0	0.0333333	0.02	0.0571429	0.012987	0	0.0208333
AC074194.2	0	0	0	0	0	0	0.0025	0	0	0	0
AC077690.1	0	0	0	0	0	0	0.0075	0	0	0	0
AC078785.1	0	0	0	0.015625	0	0	0	0	0.00649351	0.0149254	0
AC078795.1	0	0	0	0.0078125	0	0	0.0025	0	0.00649351	0	0.00694444
AC078795.2	0.05	0	0	0	0.0526316	0	0.005	0	0	0	0
AC078795.3	0	0	0	0.0078125	0	0	0.0025	0	0	0	0
AC078817.1	0	0.0824742	0	0.015625	0	0.0333333	0.01	0	0.00649351	0	0.0277778
AC078846.1	0.05	0.118557	0	0.03125	0.0526316	0.0333333	0.0375	0.0285714	0.012987	0.0298507	0.111111
AC078881.1	0	0.0257732	0	0	0	0.0666667	0.0025	0	0	0.0298507	0.0277778
AC078883.1	0	0	0	0	0	0	0	0	0	0	0.0138889
AC078909.1	0.05	0.0154639	0	0	0	0	0	0	0	0	0.0138889
AC078909.2	0	0.0103093	0	0.015625	0	0	0.01	0	0	0	0.00694444
AC078991.1	0.05	0.0773196	0	0.0078125	0.0526316	0.0333333	0.025	0	0.00649351	0	0.00694444
AC079089.1	0	0.0257732	0	0.0390625	0	0	0.0125	0.0571429	0	0	0.00694444
AC079140.2	0.1	0.0618557	0	0	0	0	0.0125	0	0	0	0
AC079145.1	0	0	0	0.015625	0	0	0.0025	0	0	0	0
AC079148.1	0	0	0	0	0	0	0.0025	0	0.00649351	0	0.0138889
AC079174.2	0	0	0	0	0	0	0.0025	0	0	0	0
AC079228.1	0	0	0	0.0078125	0	0	0.0025	0	0	0	0.0138889
AC079250.1	0.05	0.0515464	0	0.0078125	0	0	0.0225	0.0571429	0	0.0149254	0.0208333
AC079298.3	0	0.0103093	0	0.0078125	0	0	0.01	0	0	0	0
AC079305.4	0	0.0154639	0	0.015625	0	0.0666667	0.015	0	0	0	0.0138889
AC079316.1	0	0.0154639	0	0	0	0.0333333	0.005	0	0	0	0
AC079322.1	0	0	0	0.0078125	0	0	0.01	0	0.00649351	0	0
AC079328.1	0	0.0463918	0	0	0	0	0.0225	0	0.00649351	0.0447761	0.00694444
AC079328.2	0	0	0	0	0	0	0	0	0	0.0149254	0
AC079354.1	0	0.0103093	0	0	0	0	0.0075	0	0	0	0
AC079385.2	0	0	0	0	0	0	0	0	0	0	0
AC079414.3	0	0	0	0.015625	0	0.0666667	0.035	0.0285714	0.0194805	0.0298507	0.0416667
AC079416.3	0	0	0	0.0078125	0	0	0.0075	0.0285714	0	0	0
AC079610.1	0	0	0	0.0078125	0	0	0.015	0	0	0	0.0208333
AC079684.2	0	0.0103093	0	0	0	0	0.0075	0	0.012987	0	0.0138889
AC079766.1	0	0	0	0	0	0	0.005	0	0	0	0
AC079768.1	0	0	0	0	0	0	0.0025	0	0	0	0
AC079779.2	0	0	0	0	0	0	0	0	0	0	0.0138889
AC079779.3	0	0	0	0	0	0	0.02	0	0	0	0
AC079780.1	0	0	0	0	0	0	0.0025	0	0	0	0
AC079781.5	0	0	0	0	0	0	0	0	0	0	0
AC079834.1	0	0.0103093	0	0	0	0	0	0	0	0	0
AC079834.2	0	0	0	0	0	0	0.0025	0	0	0	0
AC079848.1	0	0	0	0	0	0.0333333	0.0025	0	0.00649351	0.0149254	0.00694444
AC079905.1	0	0	0	0	0	0	0	0	0	0	0.0138889
AC079922.1	0	0.0876289	0	0	0.0526316	0	0.0225	0.0285714	0.012987	0	0.0347222
AC079922.2	0.05	0.0360825	0	0.015625	0	0	0.0225	0	0	0	0.00694444
AC079945.2	0	0.0154639	0	0	0	0	0	0	0	0	0
AC079949.2	0	0	0	0	0	0	0.005	0	0.00649351	0.0447761	0
AC080013.1	0	0.0360825	0	0	0	0	0.0075	0.0285714	0	0.0149254	0
AC080013.3	0	0	0	0	0	0	0	0.0285714	0.00649351	0	0
AC080038.2	0	0	0	0.015625	0.105263	0	0.02	0	0.00649351	0.0298507	0.0486111
AC080080.1	0	0	0	0.0078125	0	0	0	0	0	0	0
AC080097.2	0	0	0	0	0	0.0333333	0.005	0	0	0	0
AC080100.1	0	0	0	0	0	0	0.0025	0	0.00649351	0	0.00694444
AC080188.2	0	0	0	0.0078125	0	0.0333333	0.005	0	0	0.0149254	0.0208333
AC083798.2	0.05	0.056701	0	0.0078125	0.105263	0	0.035	0	0	0.0298507	0.0694444
AC083799.1	0.05	0.0412371	0	0.0234375	0	0.0333333	0.0775	0.0285714	0.0194805	0.0746269	0.118056
AC083805.1	0	0	0	0	0	0.0333333	0	0	0.0324675	0.134328	0.00694444
AC083841.1	0	0	0	0	0	0	0	0	0.00649351	0.0149254	0.00694444
AC083843.3	0	0.0360825	0	0.015625	0	0	0.035	0	0.0194805	0.0447761	0.0486111
AC083843.4	0	0	0	0.0078125	0	0	0.005	0	0	0.0149254	0.00694444
AC083862.2	0	0	0	0	0	0	0.0075	0	0	0.0149254	0
AC083873.1	0	0	0	0	0	0	0	0.0285714	0.012987	0.0149254	0.0208333
AC083880.1	0	0.0206186	0	0	0	0.0333333	0.01	0	0.012987	0.0149254	0.00694444
AC083904.1	0	0	0	0	0	0	0.0075	0	0	0.0298507	0
AC083964.1	0	0	0	0.0078125	0.0526316	0.0333333	0.0225	0	0.0194805	0.0597015	0.0347222
AC084036.1	0.05	0.0206186	0	0.03125	0	0	0.0225	0.0571429	0.00649351	0.0447761	0.0347222
AC084198.4	0	0	0	0	0	0.0333333	0.005	0.0285714	0	0	0
AC084262.2	0	0	0	0.0078125	0	0	0	0	0	0	0
AC084756.1	0	0	0	0	0	0	0.0075	0	0	0	0
AC084757.3	0	0	0	0	0	0	0	0	0	0	0
AC084782.3	0	0.0154639	0	0	0	0	0.0175	0.0285714	0	0.0298507	0.0138889
AC084824.2	0.2	0.149485	0	0.078125	0.105263	0.0666667	0.14	0.0857143	0.0454545	0.119403	0.173611
AC084824.4	0	0	0	0	0	0	0	0	0	0	0
AC084824.5	0	0.0360825	0	0.046875	0	0	0.0225	0.0571429	0.012987	0.0298507	0.0625
AC084824.6	0	0.0154639	0	0.0078125	0	0	0.0075	0	0.012987	0.0149254	0.00694444
AC084876.2	0	0	0	0.015625	0	0	0.005	0	0	0	0.00694444
AC087164.2	0	0	0	0	0	0	0	0	0	0	0.0138889
AC087175.1	0	0	0	0	0	0	0	0	0	0	0.00694444
AC087190.1	0	0	0	0.0234375	0	0	0.01	0.0285714	0	0.0149254	0
AC087284.1	0	0	0	0	0	0	0.02	0	0	0	0.0277778
AC087292.2	0	0	0	0	0	0	0	0	0.00649351	0	0.0138889
AC087294.1	0	0	0	0	0	0	0	0	0	0	0.00694444
AC087359.1	0	0	0	0	0	0	0	0	0	0	0.0138889
AC087385.2	0	0.0103093	0	0	0	0	0	0	0.00649351	0	0
AC087392.3	0	0.0154639	0	0	0	0	0	0	0.00649351	0	0.0138889
AC087392.5	0	0	0	0	0	0	0.0025	0	0	0	0
AC087393.2	0	0	0	0.0078125	0.105263	0.0333333	0.0175	0	0.0194805	0.0298507	0.0416667
AC087477.2	0	0.0206186	0	0	0	0	0.02	0	0	0	0.0347222
AC087500.1	0	0.0103093	0	0.0078125	0.0526316	0	0.015	0	0.012987	0.0149254	0
AC087501.4	0.05	0.00515464	0	0.0390625	0	0.1	0.06	0.0571429	0.0194805	0.0895522	0.0763889
AC087521.2	0	0	0	0	0	0.0333333	0.0025	0	0	0	0
AC087521.4	0	0	0	0.0078125	0	0.0333333	0	0	0.012987	0.0746269	0.0277778
AC087564.1	0	0	0	0	0	0	0.0075	0	0	0	0
AC087623.2	0	0	0	0	0.0526316	0	0.005	0.0285714	0	0.0149254	0.00694444
AC087623.3	0	0	0	0.03125	0	0.0333333	0.02	0	0	0	0.0138889
AC087633.2	0.25	0.118557	0	0.0234375	0	0	0.0225	0	0	0	0
AC087645.2	0	0	0	0	0	0	0	0	0	0.0298507	0
AC087683.2	0	0	0	0.0078125	0	0	0.01	0	0.012987	0.0149254	0
AC087741.1	0	0	0	0.0078125	0.0526316	0	0.01	0.0285714	0.00649351	0	0.00694444
AC087741.2	0	0	0	0.0078125	0	0	0.01	0	0	0	0.0138889
AC087742.1	0	0	0	0.0078125	0	0	0.0075	0	0	0	0
AC087752.3	0	0	0	0	0	0.0333333	0.0075	0	0	0	0
AC087752.4	0	0	0	0.015625	0	0	0.0225	0	0	0.0149254	0.0277778
AC087783.1	0	0	0	0	0	0.0666667	0.0125	0	0.00649351	0.0149254	0.0416667
AC087854.2	0	0	0	0	0	0.0333333	0.0025	0	0	0	0
AC090058.1	0.05	0.0257732	0	0	0	0	0.0075	0.0285714	0	0	0.00694444
AC090061.1	0.05	0.0360825	0	0.0078125	0	0	0.0025	0	0.00649351	0	0.00694444
AC090114.1	0	0.0412371	0	0.0078125	0.0526316	0	0.035	0	0.012987	0.0447761	0.0347222
AC090114.2	0.15	0.0515464	0	0.0625	0.0526316	0.2	0.0925	0.0857143	0.0714286	0.208955	0.1875
AC090152.1	0.1	0.0515464	0	0.171875	0.105263	0.133333	0.18	0.228571	0.0454545	0	0.243056
AC090181.2	0	0.0154639	0	0.0390625	0.0526316	0	0.0125	0	0.00649351	0	0.0138889
AC090181.3	0	0	0	0	0	0	0.0075	0.0285714	0	0.0298507	0.00694444
AC090198.1	0	0	0	0	0	0	0.0075	0	0	0	0
AC090204.1	0.25	0.113402	0	0.0703125	0.0526316	0.266667	0.13	0.142857	0.0974026	0.313433	0.256944
AC090229.1	0	0.0154639	0	0.015625	0	0	0	0	0.012987	0	0
AC090281.1	0	0.00515464	0	0	0	0	0	0	0	0	0
AC090360.1	0	0.0257732	0	0.0078125	0	0	0	0.0285714	0	0	0
AC090409.1	0	0.0463918	0	0	0	0	0.02	0.0285714	0.00649351	0.0298507	0.0833333
AC090425.2	0	0	0	0	0	0	0	0	0.012987	0	0
AC090425.3	0	0	0	0	0.0526316	0	0.0075	0	0.012987	0	0
AC090469.2	0	0.0206186	0	0	0	0	0	0	0	0	0
AC090510.1	0	0	0	0.0078125	0	0.0333333	0.015	0.0285714	0	0.0597015	0.0208333
AC090510.2	0	0	0	0.0078125	0	0	0	0	0	0	0.00694444
AC090515.2	0	0.0257732	0	0.0078125	0	0.0333333	0.0075	0	0	0	0.0208333
AC090515.3	0.05	0.0360825	0	0	0	0	0.005	0	0	0.0149254	0
AC090517.2	0	0	0	0	0	0.0333333	0	0	0.00649351	0	0.0277778
AC090517.5	0.15	0.0309278	0	0.0390625	0	0.0666667	0.035	0.114286	0.025974	0.164179	0.118056
AC090527.4	0	0	0	0	0	0	0.0025	0	0	0.0447761	0
AC090559.2	0	0.0103093	0	0	0	0	0	0	0	0	0
AC090578.1	0.05	0.0103093	0	0	0	0	0	0	0	0.0149254	0.00694444
AC090578.2	0	0	0	0	0	0	0.0025	0.0285714	0	0	0.00694444
AC090589.1	0.05	0.0103093	0	0	0	0	0	0	0.00649351	0	0.0138889
AC090602.1	0	0	0	0	0	0	0.01	0	0	0	0
AC090616.6	0	0	0	0.015625	0.0526316	0.0666667	0.005	0	0.00649351	0	0
AC090617.10	0	0	0	0	0.0526316	0	0.0025	0	0.012987	0.0149254	0
AC090617.3	0	0	0	0	0	0	0	0	0.0194805	0	0.00694444
AC090627.1	0.15	0.134021	0	0	0	0	0	0	0	0	0
AC090686.1	0	0.0515464	0	0.015625	0	0	0.025	0	0	0.0298507	0.0347222
AC090740.1	0	0	0	0	0	0	0.005	0	0	0	0
AC090772.3	0	0.0154639	0	0	0	0	0.005	0	0	0.0447761	0.0138889
AC090825.1	0	0	0	0	0	0	0	0.0285714	0	0.0298507	0.00694444
AC090948.1	0	0	0	0	0	0	0	0	0	0.0149254	0.0138889
AC090948.3	0	0	0	0	0	0	0.0025	0	0	0	0
AC090970.2	0	0.0103093	0	0	0	0	0	0	0	0	0
AC090971.4	0	0	0	0.0234375	0	0	0.0025	0	0	0	0
AC090983.2	0	0	0	0	0	0	0.0125	0	0	0.0149254	0.00694444
AC090984.1	0	0	0	0	0	0.0333333	0.0025	0	0	0	0.0138889
AC091053.1	0	0	0	0	0	0	0	0	0	0	0.00694444
AC091057.1	0	0.0360825	0	0.015625	0	0.0333333	0.0925	0	0.025974	0.0149254	0.125
AC091078.1	0	0.056701	0	0.0390625	0	0.0666667	0.05	0	0.025974	0.0149254	0.0625
AC091133.3	0	0.0154639	0	0.0078125	0	0	0.0075	0	0	0	0
AC091133.5	0	0	0	0.0078125	0	0	0.0225	0	0.00649351	0	0.0138889
AC091133.7	0.05	0.0154639	0	0	0	0	0	0	0	0.0149254	0
AC091138.1	0	0.0257732	0	0	0	0	0.0175	0.0285714	0	0.0149254	0.0138889
AC091152.2	0.05	0.00515464	0	0	0	0	0.0075	0	0	0	0.0138889
AC091153.1	0	0.113402	0	0	0.0526316	0	0.005	0	0	0	0.0277778
AC091153.3	0	0.0103093	0	0	0	0	0.01	0	0	0	0
AC091167.5	0.05	0.00515464	0	0.0078125	0	0.0333333	0	0	0.00649351	0	0
AC091180.4	0	0	0	0	0	0	0	0	0	0	0.0208333
AC091181.1	0	0.00515464	0	0	0.0526316	0	0.0075	0	0	0	0.0138889
AC091231.2	0	0	0	0	0	0	0.0025	0	0	0	0
AC091271.1	0.05	0.0257732	0	0.0234375	0	0	0.035	0.0285714	0.012987	0.0298507	0.0347222
AC091390.4	0	0	0	0	0	0	0.0025	0	0	0	0
AC091390.5	0.05	0.0103093	0	0.0078125	0	0.0333333	0.0025	0	0	0	0.00694444
AC091429.1	0.15	0.118557	0	0.0078125	0	0.0333333	0.0225	0.0571429	0.00649351	0.0149254	0.00694444
AC091544.4	0	0	0	0.0078125	0	0	0.005	0	0	0	0
AC091564.5	0	0	0	0.0234375	0	0	0.005	0	0	0.0298507	0.00694444
AC091607.2	0.05	0.0618557	0	0.0703125	0	0.0333333	0.1225	0	0.038961	0.104478	0.118056
AC091685.2	0.05	0.0103093	0	0	0	0	0	0	0	0	0
AC091729.3	0.05	0.0463918	0	0.015625	0.105263	0.0333333	0.045	0.0571429	0.00649351	0.0597015	0.0277778
AC091825.3	0.1	0.00515464	0	0.046875	0	0	0	0.0571429	0.00649351	0.0149254	0
AC091932.1	0	0	0	0	0	0	0	0	0	0	0
AC091938.1	0	0	0	0	0	0	0.0025	0	0	0	0
AC091980.1	0	0	0	0	0	0	0.005	0	0	0	0
AC092017.1	0	0.0154639	0	0	0	0	0.01	0	0.0324675	0	0.00694444
AC092017.2	0.15	0.0309278	0	0.0078125	0	0.0333333	0.005	0	0	0.0149254	0.00694444
AC092040.2	0	0.0154639	0	0.0546875	0.0526316	0.166667	0.015	0.0285714	0.0194805	0.0298507	0.0347222
AC092045.1	0	0.0154639	0	0.0078125	0	0	0.0025	0	0	0.0149254	0.0277778
AC092047.1	0	0	0	0	0	0	0	0	0	0	0.0138889
AC092053.5	0	0	0	0	0	0	0	0	0	0	0
AC092068.3	0	0	0	0	0	0	0.0025	0	0	0	0
AC092069.1	0.05	0.164948	0	0.109375	0.210526	0.333333	0.2875	0.171429	0.188312	0.507463	0.541667
AC092070.2	0	0	0	0	0	0	0	0	0	0	0.0138889
AC092111.1	0	0	0	0	0	0	0.005	0	0	0	0
AC092115.4	0	0	0	0	0	0	0	0	0	0	0.00694444
AC092117.1	0.1	0.0103093	0	0	0	0	0.005	0.0571429	0	0	0.0138889
AC092117.2	0	0	0	0	0	0	0	0	0	0	0.00694444
AC092118.2	0	0	0	0.0078125	0	0	0.005	0	0	0.0149254	0.00694444
AC092123.1	0	0	0	0.0078125	0	0.0333333	0.0075	0.0285714	0.00649351	0.0298507	0.00694444
AC092127.2	0	0	0	0	0	0	0	0	0	0.0149254	0
AC092128.1	0	0	0	0	0	0	0	0	0.00649351	0	0.00694444
AC092139.1	0	0	0	0	0	0	0.01	0	0	0	0
AC092140.1	0	0	0	0.0078125	0	0	0.0025	0	0	0	0
AC092140.2	0	0	0	0.03125	0	0.0333333	0.0075	0.0571429	0	0	0.00694444
AC092155.2	0.05	0.0154639	0	0	0.0526316	0	0.005	0	0	0	0.00694444
AC092164.1	0	0.0206186	0	0	0	0.0333333	0.015	0	0	0	0.0416667
AC092171.3	0.05	0.0206186	0	0	0	0	0.005	0	0	0	0.00694444
AC092171.4	0.05	0.0206186	0	0.0234375	0	0	0.01	0	0	0.0149254	0.0138889
AC092171.5	0	0.0257732	0.333333	0.0234375	0	0	0.03	0	0	0	0
AC092198.1	0	0.0103093	0	0	0	0	0.005	0	0	0	0
AC092268.1	0	0.0206186	0	0	0	0	0	0	0	0	0
AC092279.1	0.25	0.103093	0.333333	0.09375	0.105263	0.166667	0.1825	0.171429	0.11039	0.164179	0.1875
AC092279.2	0	0.0206186	0	0.0078125	0	0	0.0225	0	0.00649351	0.0597015	0.00694444
AC092296.2	0	0	0	0	0	0	0	0	0	0.0149254	0
AC092324.2	0.05	0.00515464	0	0.0078125	0	0	0.0025	0	0	0	0
AC092329.4	0.05	0.0773196	0	0.0234375	0.105263	0.0666667	0.04	0	0.0974026	0.253731	0.111111
AC092338.3	0	0.0206186	0	0.0078125	0	0.0333333	0.025	0.0285714	0.025974	0.0447761	0.0277778
AC092354.1	0	0	0	0.0078125	0	0.0333333	0.0025	0	0	0.0149254	0.00694444
AC092354.2	0	0	0	0.0234375	0.0526316	0.0333333	0.0025	0	0	0	0.0138889
AC092375.2	0.1	0.0154639	0	0.0078125	0	0	0.0125	0	0.00649351	0	0.0138889
AC092376.2	0	0.0103093	0	0.0390625	0	0	0.0025	0.0285714	0	0.0447761	0
AC092376.3	0	0	0	0	0	0	0	0.0285714	0	0.0149254	0.00694444
AC092427.1	0	0	0	0	0	0	0	0	0	0.0149254	0.00694444
AC092428.1	0	0.0103093	0	0	0	0	0.01	0	0	0.0149254	0.0347222
AC092437.1	0	0.0154639	0	0	0	0	0.0025	0	0	0	0
AC092573.1	0	0.0154639	0	0	0	0	0	0	0	0	0
AC092574.1	0	0.0103093	0	0.0078125	0	0.0333333	0.005	0	0	0.0149254	0
AC092587.1	0.05	0.00515464	0	0	0	0	0	0	0	0	0
AC092597.1	0	0.0463918	0	0.0078125	0	0	0.005	0	0	0	0.0208333
AC092620.1	0	0.0154639	0	0	0	0	0.0075	0	0.00649351	0	0.0138889
AC092650.1	0	0.0103093	0	0	0	0	0	0	0	0	0
AC092652.2	0	0	0	0	0	0	0	0	0.00649351	0	0
AC092667.1	0	0	0	0.0078125	0	0	0.01	0.0285714	0	0	0.0138889
AC092675.1	0	0	0	0	0	0	0.0125	0	0	0	0
AC092683.1	0	0	0	0.0078125	0	0.0333333	0.005	0	0	0.0149254	0
AC092687.3	0	0.0206186	0	0.0078125	0.0526316	0.0666667	0.0175	0	0.00649351	0.0746269	0.0277778
AC092718.3	0	0	0	0	0	0	0	0	0	0	0.00694444
AC092718.4	0.05	0.216495	0	0.015625	0	0.0333333	0.2475	0.0285714	0.11039	0.19403	0.243056
AC092745.2	0	0	0	0	0	0	0	0	0	0	0
AC092745.3	0	0.0412371	0	0.015625	0.0526316	0.0333333	0.0325	0	0.0324675	0.0597015	0.0625
AC092747.4	0.1	0.056701	0.333333	0.140625	0.0526316	0.0333333	0.1075	0.0857143	0.0779221	0.119403	0.118056
AC092754.1	0	0.0154639	0	0	0	0	0	0	0	0	0.0138889
AC092757.2	0	0	0	0	0	0	0	0	0	0	0.00694444
AC092794.1	0	0	0	0	0	0.0333333	0.0025	0.0285714	0	0.0149254	0.00694444
AC092798.1	0.05	0.0206186	0	0	0	0	0.005	0	0	0	0.00694444
AC092803.1	0.05	0.0309278	0	0.0390625	0	0.0333333	0.035	0	0.025974	0.0895522	0.0555556
AC092807.3	0	0	0	0	0	0	0	0	0	0	0
AC092807.4	0	0.0206186	0	0.015625	0	0	0.055	0	0.0454545	0.0149254	0.0833333
AC092809.4	0	0.0103093	0	0.0078125	0	0.0333333	0.0275	0	0.012987	0	0.0277778
AC092809.5	0	0	0	0	0	0	0	0.0285714	0.00649351	0	0
AC092810.3	0	0	0	0	0	0	0.0025	0	0	0	0
AC092821.2	0.05	0.0206186	0	0	0	0.133333	0.0075	0	0.038961	0.0447761	0.0138889
AC092828.1	0	0	0	0.0078125	0	0	0.005	0	0	0	0.0208333
AC092835.1	0	0	0	0	0	0	0	0	0	0	0.0208333
AC092865.1	0	0	0	0.0078125	0	0	0.0025	0	0	0.0149254	0.0138889
AC092902.4	0	0	0	0	0	0	0.0075	0	0	0	0
AC092903.2	0	0	0	0	0	0	0.0075	0	0	0	0.0138889
AC092910.3	0.15	0.0463918	0	0.0625	0	0.0666667	0.05	0.0571429	0.00649351	0	0.0486111
AC092919.2	0	0.0515464	0	0	0.0526316	0	0.01	0	0	0	0.0208333
AC092919.3	0	0.175258	0.333333	0.0390625	0.157895	0.0333333	0.1075	0.114286	0.0909091	0.238806	0.222222
AC092943.2	0	0	0	0	0	0	0.0025	0	0	0	0
AC092944.1	0	0.0257732	0	0.03125	0	0	0.015	0.0285714	0.00649351	0.0746269	0.0347222
AC092953.1	0	0	0	0	0	0	0	0	0	0.0149254	0.00694444
AC092954.1	0	0	0	0	0	0	0.01	0	0	0	0
AC092954.2	0	0	0	0.0078125	0	0	0.01	0	0	0	0
AC092957.1	0	0	0	0	0	0	0.005	0	0	0	0.0486111
AC092958.1	0	0.0309278	0	0	0	0	0.02	0	0	0	0.0347222
AC092969.1	0.05	0.00515464	0	0.03125	0	0	0.0075	0	0.00649351	0.0149254	0.0138889
AC093014.1	0	0	0	0	0	0	0.0025	0	0	0.0149254	0.0208333
AC093106.1	0.15	0.0463918	0	0	0.0526316	0	0.0075	0	0	0	0
AC093107.1	0	0	0	0	0	0	0	0	0	0	0
AC093117.1	0	0	0	0	0	0.1	0	0	0	0.0298507	0
AC093142.1	0	0	0	0.0078125	0	0	0.0025	0	0	0	0
AC093151.5	0	0	0	0	0	0	0.005	0	0	0	0
AC093157.1	0	0.185567	0	0.117188	0.105263	0.0333333	0.1525	0.0285714	0.0324675	0.119403	0.159722
AC093227.1	0.1	0.118557	0	0.101562	0.0526316	0.1	0.07	0.171429	0.025974	0.119403	0.166667
AC093227.3	0	0.0103093	0	0	0	0	0	0	0	0	0
AC093249.6	0.05	0.0360825	0	0.015625	0.0526316	0	0.015	0.0857143	0.00649351	0	0.0138889
AC093297.2	0	0.0670103	0	0.078125	0.0526316	0.1	0.065	0.114286	0.00649351	0.0597015	0.0833333
AC093311.1	0	0	0	0	0	0	0	0.0285714	0	0	0
AC093323.1	0.1	0.154639	0	0.0703125	0.157895	0.133333	0.1825	0.0857143	0.0974026	0.223881	0.222222
AC093330.1	0	0	0	0	0	0	0	0	0.00649351	0.0447761	0.00694444
AC093330.2	0	0	0	0	0	0	0	0	0	0.0149254	0.00694444
AC093330.3	0	0	0	0	0	0	0	0	0	0	0
AC093388.1	0	0	0	0	0	0	0.0075	0	0	0.0149254	0.00694444
AC093422.1	0	0.0103093	0	0	0	0	0	0	0	0	0
AC093425.1	0	0.0154639	0	0	0	0	0.0025	0	0	0	0
AC093433.1	0	0	0	0	0	0	0.005	0	0	0	0.0277778
AC093462.1	0	0	0	0	0	0	0	0	0	0	0.0138889
AC093484.3	0.05	0.0206186	0	0.0078125	0.0526316	0.133333	0.025	0	0.025974	0.0447761	0.0625
AC093503.2	0	0	0	0	0	0	0	0	0	0.0298507	0
AC093503.3	0	0	0	0.015625	0	0	0	0.0285714	0	0	0
AC093510.2	0	0	0	0.0078125	0	0.0333333	0.0075	0	0	0	0
AC093525.6	0.05	0.0206186	0	0.0078125	0	0	0.0175	0	0.00649351	0.0149254	0.0138889
AC093535.2	0	0	0	0	0.105263	0.0666667	0.01	0	0.012987	0.0895522	0.0555556
AC093536.1	0	0.0103093	0	0	0	0	0.0075	0	0	0	0
AC093591.1	0.1	0.0670103	0	0	0	0	0	0	0	0	0
AC093599.2	0	0	0	0.0078125	0	0.0333333	0	0	0	0.0149254	0.0208333
AC093627.5	0	0.0979381	0	0.0859375	0	0	0.065	0.0571429	0.025974	0.0597015	0.0833333
AC093635.1	0	0	0	0.0078125	0	0.0333333	0.0125	0	0.00649351	0	0.0138889
AC093639.2	0	0.0309278	0	0	0	0	0	0	0	0	0
AC093673.1	0	0.0876289	0	0.0625	0.105263	0.1	0.165	0.0571429	0.103896	0.328358	0.270833
AC093673.2	0	0	0	0.03125	0	0	0.025	0.0285714	0	0.0149254	0.00694444
AC093677.1	0	0	0	0	0	0.0333333	0.01	0	0.012987	0	0.0208333
AC093677.2	0.05	0.00515464	0	0	0	0	0.0025	0	0	0	0
AC093690.1	0	0	0	0	0	0	0.005	0.0285714	0	0.0149254	0.0138889
AC093752.1	0	0.0876289	0	0.0625	0.157895	0.0666667	0.0475	0.114286	0.012987	0.0746269	0.0833333
AC093770.1	0	0	0	0.0078125	0	0	0.005	0	0	0	0.0138889
AC093788.1	0	0.0206186	0	0.015625	0	0	0.0225	0	0.00649351	0.0447761	0.0277778
AC093789.1	0	0.0515464	0	0.0234375	0	0	0.0125	0	0.00649351	0.0149254	0.00694444
AC093799.1	0	0	0	0	0	0.0333333	0.0025	0	0.00649351	0.0298507	0
AC093809.1	0	0	0	0	0	0	0.0025	0	0	0	0
AC093827.1	0	0.0257732	0	0	0	0	0.01	0	0.00649351	0.0298507	0.0277778
AC093827.3	0	0	0	0	0	0	0	0	0.00649351	0	0.00694444
AC093827.4	0	0	0	0	0	0	0.01	0.0285714	0.00649351	0.0447761	0.00694444
AC093831.1	0	0	0	0	0	0.0333333	0.005	0	0	0	0
AC093838.2	0	0	0	0	0	0	0	0.0571429	0	0	0
AC093849.2	0	0.0257732	0	0	0	0	0.005	0	0	0	0.0208333
AC093849.4	0	0	0	0	0	0	0	0	0.00649351	0	0
AC093866.1	0	0.0309278	0	0	0	0	0.0025	0	0.00649351	0	0.0138889
AC093908.1	0	0.0103093	0	0	0	0	0.005	0	0.00649351	0.0149254	0.0138889
AC093909.1	0	0	0	0.0078125	0	0	0.0025	0	0	0	0
AC093915.1	0	0	0	0	0	0	0.0225	0	0	0	0.0208333
AC095031.1	0	0	0	0	0	0	0	0	0	0	0.00694444
AC095038.3	0	0.0103093	0	0	0	0	0.005	0	0	0	0.00694444
AC095041.1	0	0	0	0	0	0	0	0	0	0	0.00694444
AC095055.1	0	0	0	0.046875	0	0	0.01	0	0	0	0
AC095057.3	0.1	0.056701	0	0.109375	0.105263	0.0333333	0.0625	0.0857143	0.0194805	0	0.0763889
AC095059.2	0	0.0103093	0	0.0390625	0	0	0.0075	0	0	0.0298507	0
AC096533.1	0	0	0	0.0078125	0	0	0.005	0	0.012987	0.0149254	0.0208333
AC096564.1	0	0	0	0	0	0	0	0	0.00649351	0.0298507	0
AC096576.6	0	0	0	0	0	0	0.005	0	0	0	0
AC096586.1	0.05	0.0206186	0	0.015625	0	0.0333333	0.03	0	0.0194805	0.0298507	0.0486111
AC096631.2	0	0	0	0	0	0	0.0025	0	0	0	0
AC096642.1	0	0	0	0	0	0	0.0025	0	0	0	0
AC096647.1	0	0	0	0	0.0526316	0	0.005	0.0285714	0.00649351	0	0
AC096659.1	0	0	0	0	0	0	0	0	0.012987	0.0597015	0
AC096664.2	0.15	0.113402	0	0.015625	0.0526316	0	0.0125	0	0.00649351	0.0597015	0.0138889
AC096667.1	0	0	0	0.0078125	0	0	0.0075	0	0	0	0
AC096677.1	0	0	0	0	0	0	0	0	0.00649351	0.0447761	0.00694444
AC096720.2	0	0.00515464	0	0.015625	0.0526316	0.0333333	0.0075	0	0.0194805	0.0895522	0.0625
AC096733.3	0	0	0	0.0078125	0	0	0.0075	0.0285714	0.00649351	0	0
AC096772.2	0	0	0	0.0078125	0.0526316	0	0.015	0.0285714	0.00649351	0.0149254	0.0138889
AC096775.1	0	0	0	0.0078125	0	0	0	0	0.00649351	0	0
AC096992.2	0.05	0.056701	0	0.046875	0	0.0333333	0.0225	0.0857143	0.00649351	0	0.0347222
AC097263.1	0.05	0.195876	0	0.015625	0	0.0333333	0.11	0	0.025974	0.0746269	0.131944
AC097359.1	0	0	0	0.0078125	0	0	0.005	0	0	0	0
AC097359.2	0	0	0	0	0	0	0	0	0	0	0.00694444
AC097372.2	0	0	0	0.0078125	0	0	0	0	0	0	0
AC097374.1	0	0	0	0	0	0	0	0	0	0	0
AC097376.2	0	0.00515464	0	0	0	0	0	0	0.00649351	0.0298507	0.00694444
AC097376.3	0.05	0.134021	0	0.015625	0.0526316	0.0666667	0.045	0.0285714	0.012987	0.104478	0.0972222
AC097382.2	0	0	0	0	0	0	0.005	0	0	0.0149254	0.00694444
AC097382.3	0	0.0257732	0	0.03125	0	0.0666667	0.01	0.0571429	0	0.0447761	0.00694444
AC097448.1	0.1	0.108247	0	0.078125	0.105263	0.166667	0.1175	0.0857143	0.0584416	0.0746269	0.1875
AC097468.3	0.05	0.0670103	0	0.0078125	0	0.0333333	0.03	0	0.00649351	0.0298507	0.0347222
AC097532.2	0	0	0	0	0	0	0	0	0	0	0.00694444
AC097634.1	0	0.0154639	0	0	0	0.0333333	0	0	0	0	0
AC097638.1	0	0.0103093	0	0	0	0	0	0	0	0	0
AC097641.2	0	0	0	0	0	0	0	0	0	0.0298507	0
AC097658.2	0	0.0360825	0	0.0078125	0	0	0.0225	0	0	0.0149254	0.0347222
AC098479.1	0	0	0	0	0	0	0	0	0	0	0
AC098484.2	0.05	0.0103093	0.333333	0.0078125	0	0.0333333	0.0025	0	0	0.0149254	0
AC098484.4	0	0	0	0	0	0	0.0025	0	0	0	0
AC098487.1	0.05	0.0515464	0	0.0234375	0	0.0333333	0.0375	0.0285714	0.0194805	0.0298507	0.0833333
AC098583.1	0	0	0	0.015625	0	0	0.01	0	0	0	0
AC098590.1	0	0.0360825	0	0.0078125	0	0	0.015	0	0.012987	0	0.0347222
AC098591.2	0	0	0	0.0078125	0	0	0.0075	0	0	0.0149254	0
AC098591.3	0	0	0	0.0078125	0	0.0666667	0.0525	0.0285714	0.025974	0.0447761	0.0694444
AC098614.2	0	0	0	0	0	0	0	0	0.00649351	0.0149254	0.0138889
AC098818.2	0	0	0	0	0	0.0333333	0.0125	0	0	0	0
AC098820.2	0	0	0	0.0078125	0	0	0.005	0	0	0	0.00694444
AC098847.1	0	0.0206186	0	0	0	0	0	0	0	0	0
AC098934.1	0.05	0.0773196	0	0.046875	0.0526316	0	0.1025	0	0.025974	0.0447761	0.0625
AC098934.2	0	0	0	0.015625	0	0	0.0175	0	0.00649351	0.0298507	0
AC099063.2	0	0	0	0	0	0	0.0075	0	0.00649351	0.0149254	0
AC099066.2	0	0	0	0.0078125	0	0.0333333	0.055	0	0.012987	0.0298507	0.0972222
AC099332.1	0	0	0	0.015625	0	0	0.0025	0	0	0	0
AC099336.1	0	0	0	0	0	0	0	0	0	0	0.00694444
AC099343.3	0	0	0	0	0	0	0	0	0	0	0
AC099343.4	0	0.0154639	0	0	0	0	0.01	0	0.0194805	0.0447761	0.0277778
AC099489.1	0	0.0154639	0	0	0	0	0.01	0	0	0	0
AC099494.1	0	0	0	0	0	0	0.005	0	0	0	0
AC099494.2	0	0	0	0.0078125	0	0	0.005	0	0.00649351	0	0.0208333
AC099513.1	0	0.0154639	0	0	0	0	0	0	0	0	0
AC099518.2	0	0	0	0	0	0	0	0	0	0.0149254	0
AC099518.5	0	0	0	0	0	0	0.025	0	0	0.0298507	0.0347222
AC099521.2	0	0	0	0.03125	0	0	0.0025	0	0	0	0.0208333
AC099521.4	0	0	0	0.0078125	0	0.0333333	0.0125	0	0	0	0
AC099522.2	0	0.0103093	0	0.0390625	0	0	0.01	0.0857143	0	0	0.00694444
AC099568.2	0	0.0206186	0	0	0	0	0.0275	0	0	0.0149254	0.0277778
AC099689.1	0.05	0.00515464	0	0	0	0	0.0125	0	0.00649351	0	0.0138889
AC099778.1	0.05	0.0257732	0	0.015625	0	0.0333333	0.0175	0	0.0194805	0.0447761	0.0277778
AC099789.1	0	0.0103093	0	0	0	0	0	0	0	0	0
AC099791.2	0	0	0	0	0	0	0.0075	0	0	0	0
AC099792.1	0	0	0	0	0	0	0.0025	0	0	0	0
AC099850.2	0.05	0	0	0	0	0	0.0075	0	0	0	0.00694444
AC100771.1	0	0.0257732	0	0.0078125	0	0	0.0025	0	0	0	0
AC100786.1	0	0.00515464	0	0.0078125	0.0526316	0.0333333	0.005	0	0.00649351	0	0.00694444
AC100793.2	0	0.00515464	0	0.0078125	0	0	0.0075	0	0	0.0149254	0.00694444
AC100803.3	0	0.0257732	0	0	0	0	0	0	0	0	0
AC100810.1	0.15	0.170103	0	0.03125	0.105263	0.2	0.155	0.114286	0.11039	0.268657	0.222222
AC100812.1	0.05	0.0154639	0	0.0078125	0	0	0.0175	0.0285714	0	0	0
AC100814.2	0	0.0412371	0	0.015625	0.210526	0	0.055	0.0285714	0.0194805	0.0746269	0.0416667
AC100830.3	0	0.0206186	0	0	0	0.0333333	0.01	0.0285714	0	0	0
AC100832.1	0	0	0	0	0	0	0	0	0.00649351	0	0
AC100832.2	0.05	0.00515464	0	0.015625	0.0526316	0	0.0075	0	0	0	0.0208333
AC100847.1	0	0.0206186	0	0	0	0	0	0	0	0	0
AC100861.1	0	0	0	0	0	0	0.005	0	0.012987	0	0.00694444
AC102945.2	0	0	0	0	0	0	0	0	0	0.0298507	0
AC102953.2	0	0.0154639	0	0.015625	0	0	0.01	0	0	0	0.0208333
AC103591.1	0	0	0	0	0	0	0	0.0285714	0.012987	0	0.0208333
AC103691.1	0	0.0154639	0	0.015625	0	0.0333333	0.0025	0	0.012987	0	0.0138889
AC103702.1	0.35	0.159794	0	0.0078125	0	0	0.0025	0	0	0	0
AC103703.1	0	0	0	0	0	0	0.005	0.0285714	0	0	0
AC103706.1	0	0	0	0	0	0	0.005	0	0	0	0.0138889
AC103724.4	0	0	0	0	0.0526316	0.0333333	0.0075	0	0	0	0
AC103740.2	0	0	0	0.0078125	0	0	0.0125	0	0	0	0.0208333
AC103746.1	0	0	0	0	0	0	0.0075	0	0	0	0
AC103769.1	0	0	0	0.015625	0	0	0.0025	0.0285714	0	0	0
AC103810.2	0	0.0103093	0	0.0234375	0	0	0.0075	0	0.00649351	0	0
AC103923.1	0	0	0	0	0	0.0333333	0.0025	0	0.00649351	0.0597015	0
AC103987.2	0.05	0.00515464	0	0.0078125	0	0	0.01	0	0.00649351	0	0
AC104041.1	0.25	0.0979381	0	0.03125	0	0.0666667	0.0225	0.0285714	0	0.0746269	0.0208333
AC104072.1	0	0	0	0	0	0	0.01	0	0	0	0
AC104083.1	0	0	0	0.0078125	0	0	0.0175	0	0	0	0
AC104109.4	0	0.0103093	0	0	0	0	0.015	0	0.00649351	0	0.0277778
AC104113.1	0	0.0412371	0	0.03125	0.0526316	0	0.03	0.0285714	0.00649351	0.0447761	0.0138889
AC104115.1	0	0	0	0	0	0	0	0	0	0	0
AC104116.1	0	0	0	0.0078125	0	0.0333333	0.0025	0.0285714	0.00649351	0	0.00694444
AC104117.2	0	0.0206186	0	0	0	0	0.0025	0	0	0.0149254	0.0277778
AC104117.3	0	0	0	0	0	0	0.0075	0	0	0	0
AC104118.1	0.05	0.0103093	0	0.0078125	0	0	0.0125	0	0.00649351	0.0149254	0.0208333
AC104162.2	0	0.00515464	0	0	0	0.0333333	0.005	0	0	0.0447761	0.00694444
AC104187.1	0	0	0	0.0078125	0	0	0.005	0	0	0	0
AC104211.1	0	0	0	0	0	0	0	0	0.00649351	0	0.0138889
AC104212.2	0.05	0.00515464	0	0	0	0	0.0025	0	0	0.0149254	0
AC104212.3	0.05	0.0360825	0	0	0	0.0333333	0.01	0	0	0	0
AC104260.3	0	0	0	0	0	0	0.0225	0	0	0	0
AC104297.1	0	0.0154639	0	0.0078125	0	0	0.0125	0	0	0.0149254	0.0138889
AC104332.1	0	0	0	0	0	0	0	0	0	0.0298507	0
AC104390.1	0	0.0154639	0	0	0	0.0666667	0.005	0	0	0	0
AC104407.1	0	0.0206186	0	0	0	0	0.0325	0	0.00649351	0	0.0416667
AC104423.1	0	0	0	0	0	0.166667	0	0.0285714	0	0	0
AC104453.1	0	0	0	0	0	0	0.0075	0	0	0	0
AC104461.1	0.05	0.0206186	0	0	0	0	0	0	0	0	0
AC104463.2	0	0	0	0	0	0.0333333	0.0025	0	0	0	0
AC104472.1	0	0	0	0.0078125	0	0	0.005	0	0	0	0
AC104506.1	0	0.0103093	0	0	0	0.0333333	0.0075	0	0.00649351	0	0.0138889
AC104561.4	0	0	0	0	0	0	0	0	0	0	0
AC104563.1	0	0.0206186	0	0.0078125	0	0	0.025	0	0.00649351	0.0149254	0
AC104564.3	0	0	0	0	0	0	0	0	0.00649351	0	0
AC104574.2	0	0	0	0	0.0526316	0.0666667	0	0	0.012987	0.0895522	0
AC104581.4	0	0.0154639	0	0.015625	0	0	0.0025	0	0	0.0149254	0
AC104619.1	0	0.0257732	0	0	0	0	0.0025	0	0	0.0149254	0.0138889
AC104619.3	0	0.0206186	0	0.0078125	0.0526316	0.0666667	0.0025	0	0	0	0.0208333
AC104653.1	0	0.0154639	0	0	0	0	0	0	0	0	0
AC104667.2	0	0	0	0	0	0	0	0	0	0.0298507	0
AC104695.3	0	0	0	0	0	0	0	0	0.00649351	0.0149254	0.0138889
AC104695.4	0	0	0	0	0	0	0	0	0.012987	0	0
AC104785.1	0	0.0103093	0	0.0078125	0	0	0.0075	0	0	0	0
AC104791.2	0	0	0	0	0	0	0	0	0	0	0.00694444
AC104794.3	0.1	0.0412371	0	0.0390625	0.0526316	0.0666667	0.0225	0.0857143	0.012987	0.0746269	0.0208333
AC104805.2	0	0	0	0	0	0	0.005	0	0	0	0.0277778
AC104806.2	0	0	0	0	0	0	0	0	0	0	0
AC104825.1	0.05	0.0515464	0	0.046875	0	0.0333333	0.045	0.0857143	0.0194805	0.0447761	0.0208333
AC104836.1	0	0	0	0.0078125	0.0526316	0.0333333	0	0	0	0	0.00694444
AC104837.1	0	0	0	0	0	0	0.0075	0	0	0	0
AC104843.2	0	0.0257732	0	0	0	0	0.0075	0	0	0	0.0208333
AC104958.2	0	0	0	0	0	0	0.0125	0	0	0.0298507	0
AC104964.3	0	0	0	0	0	0	0	0	0	0.0149254	0.00694444
AC104964.4	0	0.0103093	0	0.015625	0	0.0333333	0.0075	0.0285714	0	0.0149254	0.00694444
AC104971.1	0	0.0154639	0	0.015625	0	0.0333333	0.0125	0	0	0	0.0486111
AC104984.4	0	0	0	0.015625	0	0	0.005	0	0	0	0
AC104984.5	0	0	0	0	0	0	0.0025	0	0	0	0
AC104996.2	0	0	0	0	0	0	0	0	0	0	0
AC105052.2	0	0	0	0	0	0	0.0075	0	0	0.0149254	0
AC105052.5	0	0	0	0	0	0	0.0075	0	0	0	0
AC105074.1	0	0	0	0	0	0	0	0	0	0.0149254	0
AC105114.2	0	0	0	0	0	0	0.005	0	0	0	0
AC105206.1	0	0	0	0	0	0	0	0	0	0	0
AC105235.1	0	0	0	0	0	0	0.0125	0	0	0	0
AC105250.1	0	0	0	0.0078125	0	0	0.0125	0	0.012987	0.0149254	0.0138889
AC105285.1	0.05	0.0103093	0	0.015625	0	0	0.01	0	0.00649351	0	0.0208333
AC105339.2	0	0	0	0.0078125	0.0526316	0	0.0025	0	0.00649351	0.0298507	0.0208333
AC105339.4	0	0	0	0	0	0	0.01	0	0.00649351	0.0149254	0.00694444
AC105383.1	0	0	0	0.0078125	0	0	0.005	0.0285714	0	0	0.00694444
AC105411.1	0	0.0154639	0	0	0	0.0333333	0.0625	0	0.012987	0.0149254	0.0416667
AC105429.1	0	0	0	0.015625	0	0	0.0025	0	0	0.0149254	0.0138889
AC105916.2	0	0	0	0.0078125	0	0.0666667	0.0025	0	0	0	0
AC105942.1	0.05	0.0618557	0	0.015625	0	0.1	0.105	0.0285714	0.0454545	0.0597015	0.243056
AC106028.3	0	0.0103093	0	0	0	0	0.005	0.0285714	0	0	0.00694444
AC106052.1	0	0	0	0.0078125	0	0	0	0	0	0	0.0277778
AC106707.1	0.15	0.0618557	0	0.0703125	0	0	0.09	0.0571429	0.038961	0.104478	0.125
AC106738.1	0	0	0	0	0	0	0.005	0	0	0	0
AC106782.5	0	0	0	0	0	0	0.0125	0	0	0	0.00694444
AC106791.1	0	0.00515464	0	0.0078125	0	0	0.01	0	0.00649351	0	0.0138889
AC106793.1	0	0	0	0	0	0	0.005	0	0	0	0
AC106795.1	0.2	0.216495	0	0.09375	0	0.133333	0.1925	0.0285714	0.0519481	0.0746269	0.284722
AC106795.2	0	0.0154639	0	0	0	0	0	0.0285714	0.00649351	0.0149254	0
AC106800.1	0	0	0	0	0	0	0.005	0.0285714	0	0	0.0138889
AC106806.1	0	0.0257732	0	0	0	0	0.01	0.0285714	0.012987	0.0149254	0.0138889
AC106820.1	0.15	0.139175	0	0.0078125	0	0	0.0475	0.0285714	0.0194805	0	0.0208333
AC106820.2	0	0	0	0	0	0.0333333	0.0075	0	0	0	0
AC106820.4	0.1	0.0257732	0	0.015625	0.0526316	0	0.0225	0	0.00649351	0.0149254	0.0208333
AC106864.1	0	0	0	0	0	0	0.0175	0	0	0	0.0208333
AC106872.2	0	0	0	0.015625	0	0	0.0175	0	0.00649351	0.0149254	0.0208333
AC106881.1	0	0.0154639	0	0	0	0	0.0025	0.0285714	0	0.0149254	0.0208333
AC106886.3	0	0	0	0	0	0	0	0	0.00649351	0	0.00694444
AC106886.5	0	0	0	0	0.0526316	0	0.0075	0	0.00649351	0	0.00694444
AC106897.2	0	0	0	0	0	0.0333333	0.0025	0	0	0	0.0208333
AC107027.3	0.1	0.0257732	0	0.03125	0	0.0666667	0.0175	0.0285714	0	0	0.0277778
AC107032.1	0	0	0	0	0	0	0	0	0	0	0
AC107032.2	0	0	0	0	0	0.0333333	0	0	0	0	0
AC107032.3	0	0	0	0.0078125	0	0	0	0	0	0	0
AC107050.1	0	0	0	0	0	0	0	0	0	0.0149254	0
AC107068.1	0.05	0.00515464	0	0.0390625	0	0.0333333	0.0475	0.0285714	0.012987	0.0298507	0.0763889
AC107071.1	0	0	0	0	0	0	0	0.0285714	0.012987	0	0.0208333
AC107072.2	0	0	0	0	0	0	0.01	0	0	0.0149254	0.00694444
AC107075.1	0.05	0.108247	0	0.046875	0.0526316	0	0.065	0.114286	0.0194805	0.0597015	0.111111
AC107081.2	0	0.00515464	0	0	0	0	0.0175	0	0.00649351	0	0.0138889
AC107214.1	0	0.0154639	0	0	0	0	0.005	0	0	0	0.0138889
AC107214.2	0	0.0103093	0	0.03125	0.0526316	0	0.0125	0.0285714	0	0.0149254	0.0138889
AC107294.2	0.05	0.0154639	0	0.0234375	0	0	0.0175	0.0285714	0	0.0149254	0.0416667
AC107294.3	0	0	0	0	0	0.0333333	0.0075	0	0	0.0298507	0.00694444
AC107308.1	0	0.0206186	0	0	0	0.0333333	0.005	0	0	0	0.00694444
AC107373.2	0	0	0	0.015625	0	0	0	0	0.00649351	0	0
AC107375.1	0	0.0309278	0	0.0078125	0.0526316	0	0.0125	0.0571429	0.012987	0.0597015	0.0208333
AC107398.1	0	0.0154639	0	0	0	0	0.0025	0	0	0	0
AC107398.3	0	0	0	0.0078125	0	0.133333	0.005	0	0.0194805	0.0895522	0.0138889
AC107421.1	0	0.0154639	0	0	0	0	0	0	0	0	0
AC107464.2	0.05	0.0103093	0	0	0	0.0333333	0.01	0	0	0.0149254	0
AC107884.1	0	0	0	0	0	0	0	0.0285714	0	0	0
AC107890.1	0	0	0	0	0	0	0	0	0	0	0.00694444
AC107918.4	0	0	0	0.0078125	0	0	0.015	0	0	0	0
AC107952.2	0.05	0.0309278	0	0.03125	0.0526316	0.0333333	0.035	0.0857143	0	0.0597015	0.0277778
AC107954.1	0	0	0	0	0	0	0	0	0.00649351	0	0
AC107956.1	0.05	0.0824742	0	0.015625	0	0	0.015	0	0.0194805	0	0.0138889
AC107959.1	0	0.0154639	0	0	0	0.0333333	0.01	0	0.00649351	0	0.00694444
AC107959.4	0	0	0	0	0	0	0	0	0.00649351	0.0298507	0.0208333
AC107982.3	0	0	0	0.015625	0	0	0.005	0	0	0	0
AC108047.1	0	0.0103093	0	0.0078125	0	0	0.0175	0.0285714	0	0.0149254	0.0208333
AC108073.1	0	0	0	0	0	0	0.005	0	0.012987	0	0.0138889
AC108114.1	0.05	0.0154639	0	0	0	0	0.005	0	0	0	0
AC108120.1	0	0	0	0	0	0	0	0	0	0	0.00694444
AC108134.2	0	0	0	0	0	0	0.0025	0	0.00649351	0.0149254	0.00694444
AC108134.4	0	0	0	0	0	0	0.0025	0	0	0	0
AC108161.1	0	0.0206186	0	0	0	0	0.0075	0	0	0	0
AC108448.1	0	0	0	0	0	0	0.0025	0	0	0	0
AC108448.2	0	0	0	0	0	0	0	0	0	0	0.00694444
AC108463.1	0	0	0	0	0	0	0	0	0	0	0.0138889
AC108471.3	0	0	0	0.015625	0	0	0.0125	0.0285714	0	0	0.0138889
AC108488.3	0.1	0.00515464	0	0	0	0	0.0125	0	0.00649351	0.0447761	0.0138889
AC108519.1	0	0	0	0.015625	0	0	0	0	0	0.0149254	0.00694444
AC108673.2	0	0	0	0	0	0	0	0	0	0	0
AC108673.3	0.1	0.0412371	0.333333	0.03125	0.0526316	0	0.0325	0.0571429	0.00649351	0.0149254	0.0347222
AC108693.1	0	0	0	0.0078125	0	0.0333333	0.0075	0.0285714	0	0	0.0138889
AC108704.2	0	0.0206186	0	0.0078125	0	0	0.015	0	0	0	0.0555556
AC108734.1	0	0	0	0	0	0	0.0025	0.0285714	0	0	0
AC108734.3	0	0	0	0	0	0	0	0	0	0	0
AC109322.1	0.05	0.056701	0	0.0546875	0.0526316	0.0333333	0.015	0.0857143	0.0194805	0.134328	0.0208333
AC109322.2	0	0	0	0	0	0	0	0	0.00649351	0	0.0138889
AC109326.1	0	0	0	0	0	0	0.0025	0	0	0	0
AC109329.1	0	0	0	0	0	0	0	0	0	0	0
AC109347.1	0	0.0154639	0	0.0234375	0	0	0.01	0.0285714	0.00649351	0	0.0138889
AC109347.2	0	0	0	0	0	0	0	0	0.00649351	0.0298507	0.0138889
AC109361.1	0	0	0	0	0	0	0.01	0.0285714	0	0.0149254	0
AC109449.1	0	0.0103093	0	0	0	0	0	0	0	0	0
AC109454.2	0	0	0	0.0078125	0	0	0.005	0.0285714	0	0	0
AC109460.2	0	0.0206186	0	0	0	0	0.0075	0	0	0	0.00694444
AC109466.1	0	0	0	0	0	0	0.0025	0	0	0	0
AC110048.2	0	0	0	0	0	0	0	0	0.00649351	0	0
AC110285.1	0	0	0	0	0.0526316	0.1	0.0025	0	0.0194805	0.0895522	0
AC110285.2	0.05	0.0206186	0.333333	0.015625	0	0	0.02	0	0.012987	0.0149254	0.0347222
AC110285.6	0.05	0.0876289	0	0.0234375	0	0	0.0825	0	0.025974	0.0597015	0.111111
AC110491.1	0	0	0	0.0546875	0	0	0	0	0	0	0
AC110588.1	0	0	0	0	0	0	0	0	0.00649351	0	0
AC110597.1	0	0	0	0.0078125	0	0.0333333	0	0	0	0.0298507	0
AC110597.3	0	0	0	0.0078125	0	0.0666667	0.005	0	0.012987	0.0597015	0.00694444
AC110611.1	0	0	0	0	0	0	0	0	0	0.0298507	0
AC110611.2	0	0	0	0	0	0	0	0	0	0.0149254	0
AC110619.1	0	0	0	0	0	0	0.0075	0	0	0	0
AC110771.1	0	0	0	0	0	0.0333333	0.005	0	0	0.0298507	0.00694444
AC110792.3	0	0	0	0	0.0526316	0.0333333	0.005	0	0	0	0
AC110994.3	0.05	0.0412371	0	0.0234375	0	0	0.0175	0.0285714	0.00649351	0.0149254	0.0277778
AC112128.1	0	0	0	0	0	0	0.005	0	0	0	0
AC112184.1	0	0	0	0.0078125	0	0.0333333	0.0025	0.0285714	0.00649351	0.0149254	0.0208333
AC112187.1	0	0.0154639	0	0	0	0.0333333	0.0175	0.0285714	0	0	0.00694444
AC112191.2	0.05	0.0309278	0	0	0	0	0.0025	0	0.00649351	0	0.00694444
AC112206.3	0	0	0	0	0	0	0	0	0	0	0.00694444
AC112206.4	0	0	0	0.0078125	0	0	0	0	0	0	0
AC112220.2	0	0.0360825	0	0	0.0526316	0.1	0.035	0.0285714	0.0194805	0.179104	0.0902778
AC112484.3	0	0.0154639	0	0.0234375	0.0526316	0	0.01	0	0	0.0298507	0.00694444
AC112491.1	0	0.0103093	0	0	0	0	0.0075	0	0	0	0.00694444
AC113194.1	0	0	0	0.0078125	0	0	0.015	0	0	0	0.0208333
AC113361.1	0	0	0	0	0	0	0	0	0.00649351	0	0.00694444
AC113367.1	0.3	0.283505	0	0.03125	0	0	0.045	0.0571429	0.025974	0.0447761	0.0416667
AC113398.1	0	0	0	0	0	0	0.01	0	0	0	0.0138889
AC113404.1	0	0.0154639	0	0	0	0	0	0	0	0	0
AC113404.3	0	0	0	0	0	0	0	0	0	0.0149254	0.00694444
AC113410.4	0.05	0.00515464	0	0	0	0	0	0	0	0	0
AC113410.5	0	0.00515464	0	0	0	0	0.03	0	0	0.0149254	0.0347222
AC113608.1	0	0.0412371	0	0	0	0	0	0	0	0	0
AC113935.1	0	0.0309278	0	0.0234375	0	0.0333333	0.0175	0	0.0324675	0.0447761	0.0763889
AC114271.1	0	0.0773196	0	0	0	0	0.035	0	0	0.0447761	0.0138889
AC114316.1	0	0	0	0.015625	0	0	0.0025	0	0	0	0
AC114402.1	0	0.0206186	0	0	0	0	0	0	0	0	0
AC114490.3	0	0	0	0.0078125	0	0	0.005	0	0	0	0
AC114491.1	0.05	0.118557	0.333333	0.03125	0	0.0333333	0.0775	0.0857143	0.0454545	0.119403	0.0694444
AC114495.1	0	0	0	0	0	0	0.0025	0	0	0	0
AC114495.2	0	0.0103093	0	0	0	0	0	0.0285714	0	0.0149254	0.00694444
AC114546.3	0	0.0103093	0	0	0	0	0.0125	0	0	0	0.0138889
AC114728.1	0	0.0257732	0	0	0	0.0333333	0.005	0	0.00649351	0	0.00694444
AC114763.1	0	0	0	0	0	0	0.0075	0	0	0	0
AC114811.2	0.05	0.00515464	0	0.0234375	0	0.0333333	0.0175	0	0.025974	0.0298507	0.0555556
AC114947.2	0.1	0.0927835	0.333333	0.125	0	0.0333333	0.205	0.142857	0.0844156	0.164179	0.493056
AC114980.1	0	0	0	0	0	0.0333333	0.0075	0	0	0	0.0138889
AC115223.1	0.45	0.35567	0	0.0546875	0.105263	0.0666667	0.1375	0.2	0.0519481	0.0895522	0.173611
AC115282.1	0	0	0	0.03125	0	0	0	0	0	0	0
AC115284.2	0.1	0.00515464	0	0	0	0	0	0	0	0	0.00694444
AC115284.4	0	0	0	0	0	0	0.005	0	0	0	0.00694444
AC115837.1	0.05	0.139175	0	0.0546875	0.0526316	0.166667	0.1075	0.171429	0.012987	0.164179	0.0902778
AC116347.1	0	0	0	0	0	0	0.0075	0.0285714	0.0194805	0.0447761	0.00694444
AC116351.1	0	0	0	0	0	0	0.01	0	0.00649351	0.0895522	0.0208333
AC116407.1	0	0.0103093	0	0.0078125	0	0	0.01	0.0285714	0	0	0.0138889
AC116407.2	0	0	0	0	0	0	0	0.0285714	0.0194805	0.0149254	0.0138889
AC116533.1	0.3	0.469072	0.666667	0.0703125	0	0.1	0.145	0.0285714	0.0714286	0.119403	0.131944
AC116535.2	0	0.0154639	0	0	0	0.0333333	0.0025	0	0	0	0.0138889
AC116562.3	0	0	0	0	0	0	0	0.0285714	0.00649351	0.0298507	0.00694444
AC116565.1	0	0	0	0.0390625	0	0	0	0.0285714	0	0	0.0208333
AC116651.1	0	0	0	0	0	0	0.01	0.0285714	0	0	0.00694444
AC116667.1	0	0	0	0	0	0	0.0075	0.0285714	0.00649351	0	0.0138889
AC116913.1	0	0.0309278	0	0.0078125	0	0.0333333	0.01	0.0571429	0.00649351	0.0447761	0.0138889
AC117382.1	0	0.0103093	0	0	0	0	0	0	0	0	0
AC117489.1	0	0	0	0	0.0526316	0	0.0025	0	0	0	0.0138889
AC117490.2	0	0	0	0	0	0	0	0	0	0	0
AC117503.1	0	0	0	0.0078125	0	0	0.0125	0	0.00649351	0.0746269	0.0416667
AC118344.4	0.05	0.00515464	0	0.015625	0	0	0.0225	0.0285714	0	0.0447761	0.0555556
AC118549.1	0.2	0.190722	0	0.28125	0.263158	0.2	0.3075	0.228571	0.12987	0.402985	0.381944
AC118553.1	0	0	0	0.0078125	0	0	0.0025	0	0.00649351	0	0
AC118553.2	0	0	0	0	0	0	0	0	0	0	0.00694444
AC118658.1	0	0	0	0	0	0.0333333	0.005	0	0	0.0149254	0
AC118757.1	0	0	0	0	0	0	0	0	0	0.0149254	0
AC119403.1	0.05	0.0154639	0	0	0.0526316	0	0.015	0.0285714	0.00649351	0	0
AC119674.2	0	0	0	0	0	0	0	0	0	0	0.0138889
AC120036.3	0	0	0	0.0078125	0	0	0.005	0	0	0	0
AC120036.4	0	0	0	0.0390625	0	0	0.0075	0	0	0.0149254	0.00694444
AC120049.1	0.05	0.0257732	0	0.046875	0.0526316	0	0.0075	0.0285714	0	0.0149254	0.0347222
AC120053.1	0.1	0.0515464	0	0.078125	0	0.0666667	0.065	0.0571429	0.0324675	0.0746269	0.0486111
AC120114.3	0.05	0.0412371	0	0.015625	0	0.0666667	0.035	0.0285714	0.00649351	0.0597015	0.0416667
AC120498.10	0	0	0	0.0078125	0	0	0.0025	0	0	0	0
AC121493.1	0.05	0.0257732	0	0.117188	0	0.0333333	0.005	0.0857143	0	0	0
AC121761.1	0	0	0	0.0078125	0	0	0.0075	0	0.00649351	0.0149254	0.0138889
AC121761.2	0	0	0	0.0078125	0	0.0333333	0.0075	0	0	0	0.00694444
AC122108.3	0	0	0	0	0	0	0.0025	0	0	0	0
AC122688.3	0	0.0360825	0	0.0078125	0	0.1	0.005	0	0.012987	0.0895522	0.0416667
AC122713.1	0	0	0	0	0	0	0.005	0	0	0	0
AC122718.1	0.05	0.0103093	0	0.015625	0	0	0.005	0	0	0.0149254	0.0138889
AC123768.3	0	0	0	0	0	0	0.0075	0	0	0	0
AC123769.1	0	0	0	0	0	0	0.005	0	0	0	0
AC124016.2	0	0.0463918	0	0.03125	0	0.0333333	0.0325	0	0.00649351	0	0.0486111
AC124016.3	0.05	0.0103093	0	0.101562	0	0	0.045	0.0857143	0.00649351	0.0447761	0.0138889
AC124045.1	0.05	0.0103093	0	0.0703125	0.105263	0.0666667	0.0975	0.114286	0.0324675	0.0746269	0.0833333
AC124067.2	0	0.00515464	0	0	0	0	0.015	0	0.012987	0.0149254	0.0416667
AC124068.2	0	0	0	0.0078125	0	0	0.005	0	0	0	0
AC124242.1	0	0	0	0.03125	0	0.0666667	0.01	0	0	0	0.0138889
AC124283.1	0.05	0.0103093	0	0	0.0526316	0	0.015	0	0.00649351	0	0
AC124319.2	0	0	0	0	0	0	0	0	0	0	0.00694444
AC124798.1	0.05	0.0876289	0	0.0078125	0.105263	0.0333333	0.09	0.0571429	0.038961	0.104478	0.256944
AC124798.3	0	0	0	0.0078125	0	0	0.0025	0	0	0	0
AC124804.1	0	0	0	0	0	0	0	0.0285714	0	0.0447761	0
AC124852.1	0	0	0	0.0078125	0.0526316	0	0.0025	0	0	0	0
AC124944.2	0.05	0.0103093	0	0	0	0	0.01	0	0	0	0
AC124947.1	0	0	0	0	0	0	0	0	0	0	0
AC125437.1	0.05	0.0103093	0	0.0078125	0.0526316	0	0.0175	0	0.0194805	0.0447761	0.0416667
AC125494.2	0	0	0	0	0	0	0.005	0	0	0.0149254	0
AC125611.3	0	0.0154639	0	0	0	0	0.01	0	0	0.0298507	0.0347222
AC125807.1	0	0.0412371	0	0	0	0	0.0075	0	0.012987	0	0.00694444
AC125807.2	0	0.0257732	0	0.015625	0.0526316	0.0333333	0.0425	0	0.0324675	0.179104	0.0763889
AC126118.1	0	0	0	0.0234375	0	0	0.0175	0	0.012987	0.0149254	0.0138889
AC126120.1	0	0.0154639	0	0	0	0	0	0	0	0	0
AC126177.6	0	0	0	0	0	0	0	0	0	0	0.00694444
AC126283.1	0	0	0	0.0078125	0	0	0.005	0	0	0	0
AC126365.1	0	0	0	0	0	0	0	0.0285714	0	0	0
AC126389.1	0	0.0103093	0	0	0	0	0.01	0.0285714	0	0	0.00694444
AC126474.1	0	0	0	0	0	0	0.0125	0	0	0	0.0138889
AC126474.2	0.05	0.0773196	0	0.078125	0	0.0333333	0.0775	0.2	0.0584416	0.164179	0.0972222
AC126544.1	0	0	0	0.0078125	0	0	0.01	0	0.00649351	0.0149254	0.0208333
AC126615.1	0.05	0.0206186	0	0	0	0	0.0125	0	0	0	0.0138889
AC126773.4	0.05	0.0773196	0	0	0.105263	0.166667	0.0175	0.0285714	0.0194805	0.134328	0.0347222
AC127024.1	0	0.0154639	0	0	0	0	0.0025	0	0	0	0
AC127024.4	0	0	0	0	0	0	0	0	0	0	0
AC127024.5	0.1	0.0257732	0	0.0078125	0.0526316	0	0.045	0.0285714	0	0.0597015	0.0347222
AC127024.6	0	0.0309278	0	0	0.0526316	0.0333333	0.01	0	0.00649351	0	0.0208333
AC127024.8	0.05	0.00515464	0	0	0	0.0333333	0.0125	0	0	0	0.0277778
AC127035.1	0	0	0	0.0078125	0	0	0.005	0	0	0	0.0208333
AC127070.1	0	0.0103093	0	0.0078125	0	0	0.0025	0.0285714	0	0.0149254	0.0138889
AC127070.2	0	0	0	0.0078125	0.0526316	0	0	0	0.012987	0.0149254	0.00694444
AC127070.4	0	0	0	0	0.0526316	0.0333333	0.0075	0	0.00649351	0.0447761	0.00694444
AC127496.5	0	0	0	0	0.0526316	0	0.01	0	0.00649351	0.0149254	0.00694444
AC127496.7	0	0	0	0	0	0	0	0	0	0	0
AC127502.2	0	0	0	0	0	0	0	0	0	0.0149254	0
AC129502.1	0	0	0	0	0	0	0.0075	0	0	0	0.00694444
AC130304.1	0	0	0	0	0	0	0	0	0.00649351	0.0149254	0
AC130324.1	0	0	0	0	0	0	0.005	0	0	0	0
AC130324.3	0.05	0.0412371	0	0.0546875	0.105263	0	0.0525	0	0.0324675	0.0149254	0.0972222
AC130456.1	0	0	0	0.0078125	0	0	0.02	0	0	0	0
AC130472.1	0	0	0	0.0078125	0	0	0.005	0.0285714	0.00649351	0	0
AC130650.2	0	0	0	0.046875	0	0	0.0125	0.0571429	0	0	0.0138889
AC130895.1	0	0.0154639	0	0	0	0	0.005	0.0285714	0	0	0
AC131009.2	0	0.0103093	0	0	0	0	0	0	0	0	0
AC131009.3	0	0	0	0	0	0	0.005	0	0	0	0.0138889
AC131009.4	0.1	0.0103093	0	0.0078125	0	0	0.015	0	0	0.0447761	0
AC131159.2	0	0	0	0.0078125	0	0	0.01	0	0	0.0149254	0
AC131160.1	0	0	0	0	0	0	0.0075	0	0	0	0
AC131206.1	0	0	0	0.0078125	0	0	0.0025	0	0	0	0
AC131212.2	0	0	0	0.0078125	0	0.0333333	0.02	0	0	0	0.00694444
AC131212.3	0	0	0	0.0078125	0	0	0	0	0.012987	0.119403	0.00694444
AC131235.2	0	0.108247	0.333333	0.125	0.105263	0.166667	0.1675	0.2	0.0324675	0.119403	0.284722
AC131235.4	0	0	0	0	0	0	0.0075	0	0	0	0
AC131238.1	0	0	0	0	0	0	0.0075	0	0	0	0.00694444
AC131392.1	0	0	0	0	0	0	0.005	0	0	0	0
AC131934.1	0	0	0	0	0	0	0.005	0	0	0	0
AC132008.2	0	0	0	0	0	0	0.02	0	0.0194805	0.0447761	0.0416667
AC132192.2	0.05	0.0412371	0	0.0390625	0.0526316	0.0333333	0.03	0	0.012987	0	0.0486111
AC132812.1	0	0	0	0	0	0	0.01	0.0285714	0.00649351	0.0149254	0.00694444
AC132872.1	0.1	0.0206186	0	0.046875	0	0	0.0275	0.0285714	0.012987	0.0597015	0.00694444
AC132872.2	0	0.00515464	0	0.0078125	0	0	0	0	0	0.0149254	0.0138889
AC132938.4	0	0	0	0.0078125	0	0	0.0025	0	0	0	0.00694444
AC132942.1	0.05	0.0412371	0	0	0	0	0.035	0.0571429	0.012987	0.0298507	0.0416667
AC133134.1	0.05	0.0721649	0	0	0	0	0.0075	0	0	0.0149254	0
AC133435.1	0.1	0.0979381	0	0	0	0	0.0075	0	0.00649351	0.0149254	0.00694444
AC133528.1	0	0	0	0	0	0	0	0.0571429	0	0	0
[truncated: 18,148 more rows]
