# Supplementary material for: Expression of Lineage Transcription Factors Identifies Differences in Transition States of Induced Human Oligodendrocyte Differentiation
Source: Cells. 2022 Jan 11;11(2):241. doi: 10.3390/cells11020241 (PMC8773672; doi:10.3390/cells11020241)
Supplement: Supplementary file 1 [file cells-11-00241-s001.zip › cells-1542523-supplementary/TableS5.xlsx]

## Sheet: Fig3C_Overall_Chi-Squared
Pearson's Chi-Squared Test
X-squared = 1380.1, df = 8, p-value < 2.2e-16

## Sheet: Fig3C_ClusterPerSample_Fisher
odds_ratio	conf_int_lower	conf_int_upper	p_val	Group1	Group2	cluster	p_val_adj	p_val_adj_annot
0.356523	0.204592	0.594187	1.48805e-05	NI Day+0	S Day+15	Neuronal	2.97609e-05	***
1.05864	0.562911	1.94369	0.882741	NI Day+0	SON Day+15	Neuronal	0.882741	n.s.
2.96997	1.97338	4.56375	1.60707e-08	S Day+15	SON Day+15	Neuronal	4.82121e-08	***
0.00626366	0.0012707	0.0188795	8.89135e-79	NI Day+0	S Day+15	OPC	2.6674e-78	***
0.0250128	0.00503012	0.0763661	5.2097e-28	NI Day+0	SON Day+15	OPC	1.04194e-27	***
4.01135	3.03874	5.31244	5.34058e-25	S Day+15	SON Day+15	OPC	5.34058e-25	***
0.054587	0.0312125	0.090621	1.03797e-47	S Day+15	SON Day+15	OL1	1.03797e-47	***
0.272946	0.167532	0.436015	6.55798e-09	S Day+15	SON Day+15	OL2	6.55798e-09	***

## Sheet: Fig4_ExprCells_Sample_Fisher
Family-wise
p_val	gene	p_val_annot
3.90959e-05	HES1	***
1.56901e-07	NES	***
6.74359e-29	PAX6	***
1.94932e-34	SOX3	***
2.0361e-13	MSI1	***
4.57209e-05	ASCL1	***
2.61345e-15	SOX9	***
1.72165e-11	ST8SIA1	***
2.47101e-19	ID4	***
3.82035e-26	CNP	***
4.16442e-71	PLP1	***
1.11038e-27	GALC	***
3.26112e-83	MBP	***
0.0054553	MOG	**
4.37097e-21	MOBP	***
Pair-wise
odds_ratio	conf_int_lower	conf_int_upper	p_val	Group1	Group2	gene	p_val_adj	p_val_adj_annot
1.71164	1.2269	2.38639	0.00115202	NI Day+0	S Day+15	HES1	0.00230404	**
2.21047	1.53945	3.17829	1.02175e-05	NI Day+0	SON Day+15	HES1	3.06525e-05	***
1.29198	0.965945	1.73285	0.0761176	S Day+15	SON Day+15	HES1	0.0761176	p<0.1
3.62648	1.53002	10.4744	0.00131697	NI Day+0	S Day+15	NES	0.00263393	**
6.80812	2.89316	19.5696	6.05372e-08	NI Day+0	SON Day+15	NES	1.81612e-07	***
1.87801	1.25419	2.821	0.00142097	S Day+15	SON Day+15	NES	0.00263393	**
0.586371	0.419207	0.816742	0.00105844	NI Day+0	S Day+15	PAX6	0.00105844	**
3.17681	2.12282	4.77557	4.02129e-09	NI Day+0	SON Day+15	PAX6	8.04257e-09	***
5.42326	3.92388	7.57669	1.06695e-29	S Day+15	SON Day+15	PAX6	3.20086e-29	***
1.04555	0.752267	1.45067	0.808994	NI Day+0	S Day+15	SOX3	0.808994	n.s.
7.55351	4.81175	12.059	6.94049e-22	NI Day+0	SON Day+15	SOX3	1.3881e-21	***
7.23858	4.91229	10.9119	1.18601e-31	S Day+15	SON Day+15	SOX3	3.55803e-31	***
0.912432	0.659408	1.26294	0.577174	NI Day+0	S Day+15	MSI1	0.577174	n.s.
2.45572	1.72265	3.50923	2.52499e-07	NI Day+0	SON Day+15	MSI1	5.04999e-07	***
2.69306	2.04289	3.56241	1.78328e-13	S Day+15	SON Day+15	MSI1	5.34985e-13	***
0.692596	0.455234	1.03727	0.0718844	NI Day+0	S Day+15	ASCL1	0.143769	n.s.
1.47867	0.917453	2.36977	0.0989034	NI Day+0	SON Day+15	ASCL1	0.143769	n.s.
2.13566	1.49665	3.0808	1.02452e-05	S Day+15	SON Day+15	ASCL1	3.07356e-05	***
0.128081	0.0613151	0.242051	1.20272e-15	NI Day+0	S Day+15	SOX9	3.60815e-15	***
0.228091	0.106638	0.444744	7.72598e-07	NI Day+0	SON Day+15	SOX9	1.5452e-06	***
1.77964	1.297	2.45679	0.000231619	S Day+15	SON Day+15	SOX9	0.000231619	***
0.297325	0.196909	0.440741	3.62318e-11	NI Day+0	S Day+15	ST8SIA1	1.08695e-10	***
0.53694	0.346774	0.81899	0.00255944	NI Day+0	SON Day+15	ST8SIA1	0.00255944	**
1.80565	1.36509	2.39565	2.09214e-05	S Day+15	SON Day+15	ST8SIA1	4.18428e-05	***
0.297163	0.211694	0.415596	1.13819e-13	NI Day+0	S Day+15	ID4	2.27637e-13	***
0.83958	0.592439	1.18755	0.310313	NI Day+0	SON Day+15	ID4	0.310313	n.s.
2.82612	2.14853	3.72529	1.2319e-14	S Day+15	SON Day+15	ID4	3.69569e-14	***
0.607665	0.436759	0.842953	0.00243443	NI Day+0	S Day+15	CNP	0.00243443	**
0.171701	0.116729	0.250796	2.59269e-22	NI Day+0	SON Day+15	CNP	7.77807e-22	***
0.282162	0.206891	0.382062	1.72732e-18	S Day+15	SON Day+15	CNP	3.45463e-18	***
0.256579	0.170033	0.380053	8.16279e-14	NI Day+0	S Day+15	PLP1	8.16279e-14	***
0.0352316	0.021736	0.0559397	2.61811e-65	NI Day+0	SON Day+15	PLP1	7.85432e-65	***
0.136652	0.096397	0.191112	9.86095e-40	S Day+15	SON Day+15	PLP1	1.97219e-39	***
0.579986	0.32823	0.983427	0.0355156	NI Day+0	S Day+15	GALC	0.0355156	*
0.139164	0.0797227	0.232028	2.65238e-19	NI Day+0	SON Day+15	GALC	5.30476e-19	***
0.239802	0.174563	0.327625	2.01496e-21	S Day+15	SON Day+15	GALC	6.04487e-21	***
0.0643381	0.00756414	0.244822	7.0547e-09	NI Day+0	S Day+15	MBP	7.0547e-09	***
0.00618845	0.000727006	0.0231695	4.38126e-59	NI Day+0	SON Day+15	MBP	1.31438e-58	***
0.0958735	0.0686707	0.132664	2.56308e-56	S Day+15	SON Day+15	MBP	5.12616e-56	***
0	0	2.25514	0.196819	NI Day+0	S Day+15	MOG	0.196819	n.s.
0	0	0.651912	0.0106013	NI Day+0	SON Day+15	MOG	0.0318038	*
0.340133	0.103849	0.989178	0.0299488	S Day+15	SON Day+15	MOG	0.0598977	p<0.1
0	0	14.1733	1	NI Day+0	S Day+15	MOBP	1	n.s.
0	0	0.131625	4.21867e-10	NI Day+0	SON Day+15	MOBP	8.43734e-10	***
0.0255744	0.00299388	0.0986194	2.0063e-17	S Day+15	SON Day+15	MOBP	6.01891e-17	***

## Sheet: Fig4_ExprCells_Cluster_Fisher
odds_ratio	conf_int_lower	conf_int_upper	p_val	Group1	Group2	gene	cluster	p_val_adj	p_val_adj_annot
0.509187	0.0536575	2.37854	0.528793	NI Day+0	S Day+15	HES1	Neuronal	1	n.s.
1.8122	0.121832	26.9738	0.616191	NI Day+0	SON Day+15	HES1	Neuronal	1	n.s.
3.59304	0.814103	33.066	0.109911	S Day+15	SON Day+15	HES1	Neuronal	0.329734	n.s.
0.860837	0.0144943	16.6685	1	NI Day+0	S Day+15	HES1	OPC	1	n.s.
0.530781	0.00884093	10.4071	1	NI Day+0	SON Day+15	HES1	OPC	1	n.s.
0.61482	0.410614	0.920292	0.013371	S Day+15	SON Day+15	HES1	OPC	0.0401131	*
5.05814	1.62839	15.6324	0.00211614	S Day+15	SON Day+15	HES1	OL1	0.00211614	**
1.14419	0.313984	3.78141	0.784712	S Day+15	SON Day+15	HES1	OL2	0.784712	n.s.
1.96392	0.420426	18.6367	0.528793	NI Day+0	S Day+15	NES	Neuronal	0.528793	n.s.
3.52645	0.634872	36.9989	0.175588	NI Day+0	SON Day+15	NES	Neuronal	0.526763	n.s.
1.81872	0.683027	4.61128	0.23364	S Day+15	SON Day+15	NES	Neuronal	0.526763	n.s.
Inf	0.0197354	Inf	1	NI Day+0	S Day+15	NES	OPC	1	n.s.
Inf	0.000549805	Inf	1	NI Day+0	SON Day+15	NES	OPC	1	n.s.
0.140523	0.0033558	0.900372	0.034827	S Day+15	SON Day+15	NES	OPC	0.104481	n.s.
0.787255	0.257916	2.69826	0.59804	S Day+15	SON Day+15	NES	OL1	0.59804	n.s.
0.963359	0.296494	3.47433	1	S Day+15	SON Day+15	NES	OL2	1	n.s.
0.762053	0.202266	2.40794	0.794	NI Day+0	S Day+15	PAX6	Neuronal	1	n.s.
1.59673	0.32761	7.50139	0.503474	NI Day+0	SON Day+15	PAX6	Neuronal	1	n.s.
2.10919	0.776059	6.71998	0.138859	S Day+15	SON Day+15	PAX6	Neuronal	0.416576	n.s.
0	0	1.6017	0.0630474	NI Day+0	S Day+15	PAX6	OPC	0.126095	n.s.
0	0	5.50279	0.553093	NI Day+0	SON Day+15	PAX6	OPC	0.553093	n.s.
3.36183	2.20759	5.17732	1.9131e-09	S Day+15	SON Day+15	PAX6	OPC	5.73929e-09	***
4.79523	0.944851	20.6697	0.029437	S Day+15	SON Day+15	PAX6	OL1	0.029437	*
2.34698	0.295433	18.6558	0.369393	S Day+15	SON Day+15	PAX6	OL2	0.369393	n.s.
0.269814	0.00616858	1.89316	0.310165	NI Day+0	S Day+15	SOX3	Neuronal	0.620331	n.s.
1.76954	0.0216673	144.359	1	NI Day+0	SON Day+15	SOX3	Neuronal	1	n.s.
6.62478	0.988801	283.615	0.0479747	S Day+15	SON Day+15	SOX3	Neuronal	0.143924	n.s.
0	0	2.08751	0.0990492	NI Day+0	S Day+15	SOX3	OPC	0.198098	n.s.
0	0	9.9849	1	NI Day+0	SON Day+15	SOX3	OPC	1	n.s.
4.64214	2.91259	7.5847	8.71321e-13	S Day+15	SON Day+15	SOX3	OPC	2.61396e-12	***
4.35075	0.368053	33.0287	0.131311	S Day+15	SON Day+15	SOX3	OL1	0.131311	n.s.
2.29911	0.159292	33.1958	0.585219	S Day+15	SON Day+15	SOX3	OL2	0.585219	n.s.
1.28047	0.446135	3.87279	0.638784	NI Day+0	S Day+15	MSI1	Neuronal	1	n.s.
1.1226	0.322456	4.03814	1	NI Day+0	SON Day+15	MSI1	Neuronal	1	n.s.
0.877823	0.381127	1.98769	0.848518	S Day+15	SON Day+15	MSI1	Neuronal	1	n.s.
0.355614	0.00599309	6.8833	0.573382	NI Day+0	S Day+15	MSI1	OPC	1	n.s.
0.380534	0.00633825	7.46371	0.580091	NI Day+0	SON Day+15	MSI1	OPC	1	n.s.
1.0657	0.71056	1.5939	0.768162	S Day+15	SON Day+15	MSI1	OPC	1	n.s.
3.12605	0.653337	12.1533	0.0803207	S Day+15	SON Day+15	MSI1	OL1	0.0803207	p<0.1
1.31482	0.259296	5.71759	0.733777	S Day+15	SON Day+15	MSI1	OL2	0.733777	n.s.
1.52585	0.439153	4.72485	0.404406	NI Day+0	S Day+15	ASCL1	Neuronal	1	n.s.
1.07008	0.26062	4.12477	1	NI Day+0	SON Day+15	ASCL1	Neuronal	1	n.s.
0.701618	0.283019	1.83752	0.49854	S Day+15	SON Day+15	ASCL1	Neuronal	1	n.s.
0	0	6.37951	0.564443	NI Day+0	S Day+15	ASCL1	OPC	1	n.s.
0	0	11.4564	1	NI Day+0	SON Day+15	ASCL1	OPC	1	n.s.
1.74148	1.06287	2.93109	0.0248805	S Day+15	SON Day+15	ASCL1	OPC	0.0746415	p<0.1
1.68799	0.166482	8.96122	0.624304	S Day+15	SON Day+15	ASCL1	OL1	0.624304	n.s.
0.298478	0.00634726	2.50392	0.428307	S Day+15	SON Day+15	ASCL1	OL2	0.428307	n.s.
2.19694	0.46515	8.35054	0.250259	NI Day+0	S Day+15	SOX9	Neuronal	0.750777	n.s.
1.91307	0.312479	11.7627	0.442757	NI Day+0	SON Day+15	SOX9	Neuronal	0.885513	n.s.
0.876838	0.247306	3.95142	0.762677	S Day+15	SON Day+15	SOX9	Neuronal	0.885513	n.s.
0	0	3.82896	0.286471	NI Day+0	S Day+15	SOX9	OPC	0.780822	n.s.
0	0	3.21289	0.260274	NI Day+0	SON Day+15	SOX9	OPC	0.780822	n.s.
0.82232	0.549347	1.23364	0.323598	S Day+15	SON Day+15	SOX9	OPC	0.780822	n.s.
0	0	5.82351	1	S Day+15	SON Day+15	SOX9	OL1	1	n.s.
1.11934	0.0183698	22.3108	1	S Day+15	SON Day+15	SOX9	OL2	1	n.s.
0.357172	0.0957585	1.11253	0.0566945	NI Day+0	S Day+15	ST8SIA1	Neuronal	0.170084	n.s.
0.321536	0.0744484	1.19612	0.0879319	NI Day+0	SON Day+15	ST8SIA1	Neuronal	0.175864	n.s.
0.887858	0.390998	2.00842	0.849248	S Day+15	SON Day+15	ST8SIA1	Neuronal	0.849248	n.s.
0	0	3.27848	0.265361	NI Day+0	S Day+15	ST8SIA1	OPC	0.610817	n.s.
0	0	2.57179	0.245737	NI Day+0	SON Day+15	ST8SIA1	OPC	0.610817	n.s.
0.768145	0.514614	1.14638	0.203606	S Day+15	SON Day+15	ST8SIA1	OPC	0.610817	n.s.
3.05325	0.760288	10.6032	0.0599396	S Day+15	SON Day+15	ST8SIA1	OL1	0.0599396	p<0.1
1.54209	0.447894	5.01862	0.412994	S Day+15	SON Day+15	ST8SIA1	OL2	0.412994	n.s.
0.590353	0.195171	1.69341	0.338969	NI Day+0	S Day+15	ID4	Neuronal	0.677937	n.s.
0.451227	0.123865	1.5613	0.173152	NI Day+0	SON Day+15	ID4	Neuronal	0.519455	n.s.
0.75685	0.325007	1.71935	0.566434	S Day+15	SON Day+15	ID4	Neuronal	0.677937	n.s.
0	0	0.619233	0.00848597	NI Day+0	S Day+15	ID4	OPC	0.0254579	*
0	0	0.820047	0.0162648	NI Day+0	SON Day+15	ID4	OPC	0.0325297	*
1.28383	0.790078	2.05917	0.285625	S Day+15	SON Day+15	ID4	OPC	0.285625	n.s.
2.31065	0.772926	6.82539	0.109998	S Day+15	SON Day+15	ID4	OL1	0.109998	n.s.
3.01617	1.04006	8.87238	0.0245434	S Day+15	SON Day+15	ID4	OL2	0.0245434	*
1.05368	0.307653	3.20031	1	NI Day+0	S Day+15	CNP	Neuronal	1	n.s.
0.132891	0.0303078	0.508507	0.00129894	NI Day+0	SON Day+15	CNP	Neuronal	0.00259789	**
0.122272	0.0437891	0.307722	3.74772e-07	S Day+15	SON Day+15	CNP	Neuronal	1.12431e-06	***
0	0	1.94539	0.0882816	NI Day+0	S Day+15	CNP	OPC	0.0882816	p<0.1
0	0	0.449005	0.00390233	NI Day+0	SON Day+15	CNP	OPC	0.00780465	**
0.21565	0.123676	0.361335	4.95189e-11	S Day+15	SON Day+15	CNP	OPC	1.48557e-10	***
Inf	2.1216	Inf	0.00204074	S Day+15	SON Day+15	CNP	OL1	0.00204074	**
0	0	17.4627	0.309278	S Day+15	SON Day+15	CNP	OL2	0.309278	n.s.
0.335274	0.0358021	1.52786	0.16454	NI Day+0	S Day+15	PLP1	Neuronal	0.16454	n.s.
0.0165925	0.00135373	0.102988	7.74868e-09	NI Day+0	SON Day+15	PLP1	Neuronal	1.54974e-08	***
0.044012	0.0104805	0.137647	7.44605e-12	S Day+15	SON Day+15	PLP1	Neuronal	2.23382e-11	***
0	0	2.81723	0.252583	NI Day+0	S Day+15	PLP1	OPC	0.252583	n.s.
0	0	0.704587	0.0115373	NI Day+0	SON Day+15	PLP1	OPC	0.0230746	*
0.239059	0.147996	0.377707	1.64842e-11	S Day+15	SON Day+15	PLP1	OPC	4.94526e-11	***
2.67535	0.378457	117.404	0.475239	S Day+15	SON Day+15	PLP1	OL1	0.475239	n.s.
0	0	Inf	1	S Day+15	SON Day+15	PLP1	OL2	1	n.s.
0.303665	0.00691211	2.15134	0.312295	NI Day+0	S Day+15	GALC	Neuronal	0.312295	n.s.
0.156195	0.00330358	1.29779	0.074674	NI Day+0	SON Day+15	GALC	Neuronal	0.224022	n.s.
0.505961	0.190608	1.42092	0.13677	S Day+15	SON Day+15	GALC	Neuronal	0.273541	n.s.
2.93724	0.0491343	57.287	0.37884	NI Day+0	S Day+15	GALC	OPC	0.757681	n.s.
0.940388	0.01563	18.487	1	NI Day+0	SON Day+15	GALC	OPC	1	n.s.
0.319639	0.200499	0.509547	6.92871e-07	S Day+15	SON Day+15	GALC	OPC	2.07861e-06	***
0.201616	0.0218184	0.899323	0.0215739	S Day+15	SON Day+15	GALC	OL1	0.0215739	*
0.0831653	0.0246361	0.248564	2.68094e-07	S Day+15	SON Day+15	GALC	OL2	2.68094e-07	***
0	0	3.29184	0.609694	NI Day+0	S Day+15	MBP	Neuronal	0.609694	n.s.
0	0	0.765716	0.0190785	NI Day+0	SON Day+15	MBP	Neuronal	0.038157	*
0.221216	0.0699383	0.695534	0.00424878	S Day+15	SON Day+15	MBP	Neuronal	0.0127463	*
0	0	29.6135	1	NI Day+0	S Day+15	MBP	OPC	1	n.s.
0	0	2.57179	0.245737	NI Day+0	SON Day+15	MBP	OPC	0.491473	n.s.
0.0869386	0.0511458	0.14497	6.02587e-25	S Day+15	SON Day+15	MBP	OPC	1.80776e-24	***
1.169	0.38742	3.97074	1	S Day+15	SON Day+15	MBP	OL1	1	n.s.
0.200713	0.052695	0.698098	0.00595421	S Day+15	SON Day+15	MBP	OL2	0.00595421	**
0	0	Inf	1	NI Day+0	S Day+15	MOG	Neuronal	1	n.s.
0	0	Inf	1	NI Day+0	SON Day+15	MOG	Neuronal	1	n.s.
0	0	Inf	1	S Day+15	SON Day+15	MOG	Neuronal	1	n.s.
0	0	840.109	1	NI Day+0	S Day+15	MOG	OPC	1	n.s.
0	0	Inf	1	NI Day+0	SON Day+15	MOG	OPC	1	n.s.
Inf	0.0675036	Inf	1	S Day+15	SON Day+15	MOG	OPC	1	n.s.
0	0	20.212	1	S Day+15	SON Day+15	MOG	OL1	1	n.s.
0.991541	0.20426	3.96647	1	S Day+15	SON Day+15	MOG	OL2	1	n.s.
0	0	Inf	1	NI Day+0	S Day+15	MOBP	Neuronal	1	n.s.
0	0	2.6081	0.284719	NI Day+0	SON Day+15	MOBP	Neuronal	0.569439	n.s.
0	0	0.391926	0.00184741	S Day+15	SON Day+15	MOBP	Neuronal	0.00554222	**
0	0	Inf	1	NI Day+0	S Day+15	MOBP	OPC	1	n.s.
0	0	155.687	1	NI Day+0	SON Day+15	MOBP	OPC	1	n.s.
0	0	0.86489	0.0182637	S Day+15	SON Day+15	MOBP	OPC	0.0547911	p<0.1
0	0	1.80414	0.225818	S Day+15	SON Day+15	MOBP	OL1	0.225818	n.s.
0.138886	0.0147308	0.635728	0.00487926	S Day+15	SON Day+15	MOBP	OL2	0.00487926	**
