# Supplementary material for: Expression of Lineage Transcription Factors Identifies Differences in Transition States of Induced Human Oligodendrocyte Differentiation
Source: Cells. 2022 Jan 11;11(2):241. doi: 10.3390/cells11020241 (PMC8773672; doi:10.3390/cells11020241)
Supplement: Supplementary file 1 [file cells-11-00241-s001.zip › cells-1542523-supplementary/TableS7.xlsx]

## Sheet: ClusterComparison
W	p_val	n1	n2	Group1	Group2	Gene	p_val_adj	p_val_adj_annot
59893	0.00224664	194	547	NPC	OPC	HES1	0.00673991	**
55282	5.03269e-05	547	173	OPC	OL1	HES1	0.000201308	***
8680	0.473088	173	97	OL1	OL2	HES1	0.473088	n.s.
52299	0.766324	194	547	NPC	OPC	NES	1	n.s.
75688.5	8.24546e-33	547	173	OPC	OL1	NES	3.29818e-32	***
10495.5	0.000562733	173	97	OL1	OL2	NES	0.0016882	**
44285.5	0.00016762	194	547	NPC	OPC	PAX6	0.000502861	***
67431.5	4.34617e-22	547	173	OPC	OL1	PAX6	1.73847e-21	***
8507	0.645139	173	97	OL1	OL2	PAX6	0.645139	n.s.
53278	0.924177	194	547	NPC	OPC	SOX3	1	n.s.
65764	9.89324e-21	547	173	OPC	OL1	SOX3	3.9573e-20	***
8293	0.612348	173	97	OL1	OL2	SOX3	1	n.s.
50660.5	0.311753	194	547	NPC	OPC	MSI1	0.935258	n.s.
67716	6.36972e-22	547	173	OPC	OL1	MSI1	2.54789e-21	***
8424	0.915058	173	97	OL1	OL2	MSI1	0.935258	n.s.
49398.5	0.0468656	194	547	NPC	OPC	ASCL1	0.140597	n.s.
55067.5	2.48166e-06	547	173	OPC	OL1	ASCL1	9.92662e-06	***
8398.5	0.978075	173	97	OL1	OL2	ASCL1	0.978075	n.s.
35134	6.54487e-19	194	547	NPC	OPC	SOX9	2.61795e-18	***
62862.5	2.75293e-16	547	173	OPC	OL1	SOX9	5.50587e-16	***
8559	0.380134	173	97	OL1	OL2	SOX9	0.380134	n.s.
40414	2.15923e-09	194	547	NPC	OPC	ST8SIA1	6.4777e-09	***
59598.5	4.02948e-10	547	173	OPC	OL1	ST8SIA1	1.61179e-09	***
7884.5	0.178736	173	97	OL1	OL2	ST8SIA1	0.178736	n.s.
28021	1.28488e-23	194	547	NPC	OPC	ID4	5.13953e-23	***
62379	1.27442e-10	547	173	OPC	OL1	ID4	1.27442e-10	***
12595	1.45542e-13	173	97	OL1	OL2	ID4	2.91084e-13	***
43291.5	4.47634e-05	194	547	NPC	OPC	CNP	8.95268e-05	***
19428	1.00073e-33	547	173	OPC	OL1	CNP	4.00294e-33	***
3496.5	1.27478e-15	173	97	OL1	OL2	CNP	3.82435e-15	***
40399	5.3278e-08	194	547	NPC	OPC	PLP1	1.06556e-07	***
12344.5	7.51961e-52	547	173	OPC	OL1	PLP1	3.00784e-51	***
3679.5	1.60929e-14	173	97	OL1	OL2	PLP1	4.82786e-14	***
48134.5	0.00148001	194	547	NPC	OPC	GALC	0.00333981	**
37383.5	3.70185e-09	547	173	OPC	OL1	GALC	1.48074e-08	***
6585.5	0.00111327	173	97	OL1	OL2	GALC	0.00333981	**
45759	1.00581e-07	194	547	NPC	OPC	MBP	2.01163e-07	***
19612.5	9.88613e-51	547	173	OPC	OL1	MBP	3.95445e-50	***
4444	6.04618e-11	173	97	OL1	OL2	MBP	1.81385e-10	***
52865	0.400566	194	547	NPC	OPC	MOG	0.801132	n.s.
46666	0.0584557	547	173	OPC	OL1	MOG	0.175367	n.s.
7413	0.000104981	173	97	OL1	OL2	MOG	0.000419923	***
52768	0.302485	194	547	NPC	OPC	MOBP	0.60497	n.s.
42632.5	1.61817e-11	547	173	OPC	OL1	MOBP	6.47268e-11	***
7166.5	0.00178928	173	97	OL1	OL2	MOBP	0.00536784	**

## Sheet: ClusterbySample_Comparisons
W	p_val	n1	n2	Group1	Group2	Gene	Cluster	p_val_adj	p_val_adj_annot
1170	0.345822	20	128	NI Day+0	S Day+15	HES1	Neuronal	0.691645	n.s.
365	0.572797	20	35	NI Day+0	SON Day+15	HES1	Neuronal	0.691645	n.s.
1957.5	0.0687211	35	128	SON Day+15	S Day+15	HES1	Neuronal	0.206163	n.s.
622	0.898802	3	400	NI Day+0	S Day+15	HES1	OPC	1	n.s.
209	0.920314	3	144	NI Day+0	SON Day+15	HES1	OPC	1	n.s.
31150.5	0.0896731	144	400	SON Day+15	S Day+15	HES1	OPC	0.269019	n.s.
1080.5	0.351512	30	67	S Day+15	SON Day+15	HES1	OL2	0.351512	n.s.
1907.5	0.00124136	19	154	S Day+15	SON Day+15	HES1	OL1	0.00124136	**
1569	0.102916	20	128	NI Day+0	S Day+15	NES	Neuronal	0.155045	n.s.
498	0.00912652	20	35	NI Day+0	SON Day+15	NES	Neuronal	0.0273796	*
1807	0.0775225	35	128	SON Day+15	S Day+15	NES	Neuronal	0.155045	n.s.
368.5	0.249276	3	400	NI Day+0	S Day+15	NES	OPC	0.249276	n.s.
97	0.103625	3	144	NI Day+0	SON Day+15	NES	OPC	0.207251	n.s.
33846	0.00176732	144	400	SON Day+15	S Day+15	NES	OPC	0.00530195	**
1159.5	0.223751	30	67	S Day+15	SON Day+15	NES	OL2	0.223751	n.s.
1111.5	0.0831506	19	154	S Day+15	SON Day+15	NES	OL1	0.0831506	p<0.1
1191	0.524527	20	128	NI Day+0	S Day+15	PAX6	Neuronal	1	n.s.
373	0.540896	20	35	NI Day+0	SON Day+15	PAX6	Neuronal	1	n.s.
1922	0.091444	35	128	SON Day+15	S Day+15	PAX6	Neuronal	0.274332	n.s.
259.5	0.0759585	3	400	NI Day+0	S Day+15	PAX6	OPC	0.151917	n.s.
159	0.312588	3	144	NI Day+0	SON Day+15	PAX6	OPC	0.312588	n.s.
17871	3.0523e-13	144	400	SON Day+15	S Day+15	PAX6	OPC	9.15691e-13	***
1076.5	0.148008	30	67	S Day+15	SON Day+15	PAX6	OL2	0.148008	n.s.
1701	0.00640021	19	154	S Day+15	SON Day+15	PAX6	OL1	0.00640021	**
1080	0.0595871	20	128	NI Day+0	S Day+15	SOX3	Neuronal	0.128743	n.s.
340	0.472676	20	35	NI Day+0	SON Day+15	SOX3	Neuronal	0.472676	n.s.
1948	0.0429144	35	128	SON Day+15	S Day+15	SOX3	Neuronal	0.128743	n.s.
291	0.101044	3	400	NI Day+0	S Day+15	SOX3	OPC	0.202088	n.s.
184.5	0.484695	3	144	NI Day+0	SON Day+15	SOX3	OPC	0.484695	n.s.
17240	1.22492e-15	144	400	SON Day+15	S Day+15	SOX3	OPC	3.67475e-15	***
1042	0.408147	30	67	S Day+15	SON Day+15	SOX3	OL2	0.408147	n.s.
1588	0.0372719	19	154	S Day+15	SON Day+15	SOX3	OL1	0.0372719	*
1201	0.637921	20	128	NI Day+0	S Day+15	MSI1	Neuronal	1	n.s.
330	0.715354	20	35	NI Day+0	SON Day+15	MSI1	Neuronal	1	n.s.
2233.5	0.979411	35	128	SON Day+15	S Day+15	MSI1	Neuronal	1	n.s.
504.5	0.614973	3	400	NI Day+0	S Day+15	MSI1	OPC	1	n.s.
216	1	3	144	NI Day+0	SON Day+15	MSI1	OPC	1	n.s.
23594	0.000531121	144	400	SON Day+15	S Day+15	MSI1	OPC	0.00159336	**
1064	0.363574	30	67	S Day+15	SON Day+15	MSI1	OL2	0.363574	n.s.
1667.5	0.048697	19	154	S Day+15	SON Day+15	MSI1	OL1	0.048697	*
1359	0.549834	20	128	NI Day+0	S Day+15	ASCL1	Neuronal	1	n.s.
348	0.973837	20	35	NI Day+0	SON Day+15	ASCL1	Neuronal	1	n.s.
2364.5	0.498557	35	128	SON Day+15	S Day+15	ASCL1	Neuronal	1	n.s.
442.5	0.310859	3	400	NI Day+0	S Day+15	ASCL1	OPC	0.621719	n.s.
181.5	0.460582	3	144	NI Day+0	SON Day+15	ASCL1	OPC	0.621719	n.s.
25484	0.00576759	144	400	SON Day+15	S Day+15	ASCL1	OPC	0.0173028	*
948.5	0.32947	30	67	S Day+15	SON Day+15	ASCL1	OL2	0.32947	n.s.
1523	0.511815	19	154	S Day+15	SON Day+15	ASCL1	OL1	0.511815	n.s.
1417	0.155011	20	128	NI Day+0	S Day+15	SOX9	Neuronal	0.465033	n.s.
380	0.39915	20	35	NI Day+0	SON Day+15	SOX9	Neuronal	0.798299	n.s.
2287	0.715593	35	128	SON Day+15	S Day+15	SOX9	Neuronal	0.798299	n.s.
382.5	0.205732	3	400	NI Day+0	S Day+15	SOX9	OPC	0.555878	n.s.
132	0.185293	3	144	NI Day+0	SON Day+15	SOX9	OPC	0.555878	n.s.
29125.5	0.815012	144	400	SON Day+15	S Day+15	SOX9	OPC	0.815012	n.s.
1023.5	0.568154	30	67	S Day+15	SON Day+15	SOX9	OL2	0.568154	n.s.
1396.5	0.347892	19	154	S Day+15	SON Day+15	SOX9	OL1	0.347892	n.s.
857	0.00835489	20	128	NI Day+0	S Day+15	ST8SIA1	Neuronal	0.0250647	*
218.5	0.00838192	20	35	NI Day+0	SON Day+15	ST8SIA1	Neuronal	0.0250647	*
2369.5	0.571758	35	128	SON Day+15	S Day+15	ST8SIA1	Neuronal	0.571758	n.s.
369	0.184833	3	400	NI Day+0	S Day+15	ST8SIA1	OPC	0.534726	n.s.
130.5	0.178242	3	144	NI Day+0	SON Day+15	ST8SIA1	OPC	0.534726	n.s.
28781	0.989479	144	400	SON Day+15	S Day+15	ST8SIA1	OPC	0.989479	n.s.
1093.5	0.309806	30	67	S Day+15	SON Day+15	ST8SIA1	OL2	0.309806	n.s.
1681.5	0.0618828	19	154	S Day+15	SON Day+15	ST8SIA1	OL1	0.0618828	p<0.1
1154.5	0.453452	20	128	NI Day+0	S Day+15	ID4	Neuronal	0.453452	n.s.
259	0.0945132	20	35	NI Day+0	SON Day+15	ID4	Neuronal	0.273963	n.s.
2635.5	0.091321	35	128	SON Day+15	S Day+15	ID4	Neuronal	0.273963	n.s.
126	0.017297	3	400	NI Day+0	S Day+15	ID4	OPC	0.0345941	*
75	0.0477492	3	144	NI Day+0	SON Day+15	ID4	OPC	0.0477492	*
23851	0.00194731	144	400	SON Day+15	S Day+15	ID4	OPC	0.00584193	**
1390	2.90854e-05	30	67	S Day+15	SON Day+15	ID4	OL2	2.90854e-05	***
1424	0.841068	19	154	S Day+15	SON Day+15	ID4	OL1	0.841068	n.s.
1242	0.796068	20	128	NI Day+0	S Day+15	CNP	Neuronal	0.796068	n.s.
137	0.000100481	20	35	NI Day+0	SON Day+15	CNP	Neuronal	0.000200963	***
3479.5	1.57015e-08	35	128	SON Day+15	S Day+15	CNP	Neuronal	4.71046e-08	***
280.5	0.0873495	3	400	NI Day+0	S Day+15	CNP	OPC	0.0873495	p<0.1
57	0.025277	3	144	NI Day+0	SON Day+15	CNP	OPC	0.0505539	p<0.1
37276.5	3.04645e-08	144	400	SON Day+15	S Day+15	CNP	OPC	9.13936e-08	***
936	0.591734	30	67	S Day+15	SON Day+15	CNP	OL2	0.591734	n.s.
1874	0.0435756	19	154	S Day+15	SON Day+15	CNP	OL1	0.0435756	*
1096	0.186288	20	128	NI Day+0	S Day+15	PLP1	Neuronal	0.186288	n.s.
72	4.58224e-07	20	35	NI Day+0	SON Day+15	PLP1	Neuronal	9.16447e-07	***
3792.5	1.68009e-12	35	128	SON Day+15	S Day+15	PLP1	Neuronal	5.04028e-12	***
304.5	0.112706	3	400	NI Day+0	S Day+15	PLP1	OPC	0.225411	n.s.
85.5	0.0610126	3	144	NI Day+0	SON Day+15	PLP1	OPC	0.183038	n.s.
31070.5	0.133845	144	400	SON Day+15	S Day+15	PLP1	OPC	0.225411	n.s.
1295	0.0236707	30	67	S Day+15	SON Day+15	PLP1	OL2	0.0236707	*
1814.5	0.0860389	19	154	S Day+15	SON Day+15	PLP1	OL1	0.0860389	p<0.1
1151	0.224593	20	128	NI Day+0	S Day+15	GALC	Neuronal	0.449186	n.s.
287.5	0.0905205	20	35	NI Day+0	SON Day+15	GALC	Neuronal	0.271561	n.s.
2395.5	0.332036	35	128	SON Day+15	S Day+15	GALC	Neuronal	0.449186	n.s.
747.5	0.208141	3	400	NI Day+0	S Day+15	GALC	OPC	0.416282	n.s.
246.5	0.59629	3	144	NI Day+0	SON Day+15	GALC	OPC	0.59629	n.s.
32997	5.67182e-05	144	400	SON Day+15	S Day+15	GALC	OPC	0.000170155	***
381	3.14109e-07	30	67	S Day+15	SON Day+15	GALC	OL2	3.14109e-07	***
1060	0.0194169	19	154	S Day+15	SON Day+15	GALC	OL1	0.0194169	*
1190	0.225392	20	128	NI Day+0	S Day+15	MBP	Neuronal	0.225392	n.s.
260	0.0150363	20	35	NI Day+0	SON Day+15	MBP	Neuronal	0.0300726	*
2679.5	0.001106	35	128	SON Day+15	S Day+15	MBP	Neuronal	0.003318	**
559.5	0.645957	3	400	NI Day+0	S Day+15	MBP	OPC	0.645957	n.s.
139.5	0.213192	3	144	NI Day+0	SON Day+15	MBP	OPC	0.426384	n.s.
37056.5	4.72574e-17	144	400	SON Day+15	S Day+15	MBP	OPC	1.41772e-16	***
743	0.0404698	30	67	S Day+15	SON Day+15	MBP	OL2	0.0404698	*
1608.5	0.461651	19	154	S Day+15	SON Day+15	MBP	OL1	0.461651	n.s.
1280	NA	20	128	NI Day+0	S Day+15	MOG	Neuronal	NA	NA
350	NA	20	35	NI Day+0	SON Day+15	MOG	Neuronal	NA	NA
2240	NA	35	128	SON Day+15	S Day+15	MOG	Neuronal	NA	NA
597	0.918606	3	400	NI Day+0	S Day+15	MOG	OPC	0.918606	n.s.
216	NA	3	144	NI Day+0	SON Day+15	MOG	OPC	NA	NA
28656	0.397351	144	400	SON Day+15	S Day+15	MOG	OPC	0.794702	n.s.
1008.5	0.968431	30	67	S Day+15	SON Day+15	MOG	OL2	0.968431	n.s.
1434.5	0.54771	19	154	S Day+15	SON Day+15	MOG	OL1	0.54771	n.s.
1280	NA	20	128	NI Day+0	S Day+15	MOBP	Neuronal	NA	NA
310	0.124479	20	35	NI Day+0	SON Day+15	MOBP	Neuronal	0.124479	n.s.
2496	0.000116629	35	128	SON Day+15	S Day+15	MOBP	Neuronal	0.000233259	***
600	NA	3	400	NI Day+0	S Day+15	MOBP	OPC	NA	NA
211.5	0.822944	3	144	NI Day+0	SON Day+15	MOBP	OPC	0.822944	n.s.
29400	0.00385644	144	400	SON Day+15	S Day+15	MOBP	OPC	0.00771287	**
729	0.00498307	30	67	S Day+15	SON Day+15	MOBP	OL2	0.00498307	**
1292	0.118032	19	154	S Day+15	SON Day+15	MOBP	OL1	0.118032	n.s.
