# Supplementary material for: Expression of Lineage Transcription Factors Identifies Differences in Transition States of Induced Human Oligodendrocyte Differentiation
Source: Cells. 2022 Jan 11;11(2):241. doi: 10.3390/cells11020241 (PMC8773672; doi:10.3390/cells11020241)
Supplement: Supplementary file 1 [file cells-11-00241-s001.zip › cells-1542523-supplementary/TableS8.xlsx]

## Sheet: unfiltered OPC2 vs. OPC1
gene	p_val	avg_log2FC	pct.1	pct.2	p_val_adj	Cluster1	Cluster2
PTN	7.7905e-53	2.33627	0.936	0.552	1.33623e-48	OPC2	OPC1
COL1A2	7.73218e-33	2.2156	0.567	0.114	1.32622e-28	OPC2	OPC1
COL11A1	3.60557e-58	1.91175	0.901	0.429	6.18427e-54	OPC2	OPC1
FN1	1.37138e-10	1.77771	0.575	0.337	2.35219e-06	OPC2	OPC1
CAV1	4.34836e-50	1.77277	0.85	0.232	7.45831e-46	OPC2	OPC1
COL4A1	5.62525e-45	1.76499	0.876	0.416	9.64842e-41	OPC2	OPC1
GJA1	1.81186e-55	1.65741	0.974	0.635	3.1077e-51	OPC2	OPC1
IGFBP3	2.15754e-30	1.56419	0.459	0.051	3.70061e-26	OPC2	OPC1
S100A10	1.18447e-43	1.52683	0.91	0.549	2.0316e-39	OPC2	OPC1
ANXA1	2.0184e-54	1.52588	0.884	0.194	3.46196e-50	OPC2	OPC1
NEFL	5.30408e-29	1.5027	0.803	0.476	9.09756e-25	OPC2	OPC1
COL1A1	2.38296e-21	1.48153	0.373	0.054	4.08725e-17	OPC2	OPC1
GAP43	4.30642e-41	1.43624	0.88	0.419	7.38637e-37	OPC2	OPC1
COL5A2	1.56622e-46	1.41197	0.923	0.559	2.68638e-42	OPC2	OPC1
SORBS2	5.07439e-44	1.38638	0.863	0.368	8.7036e-40	OPC2	OPC1
PMP22	1.60773e-33	1.35407	0.717	0.216	2.75759e-29	OPC2	OPC1
MYH9	2.75002e-43	1.3509	0.931	0.61	4.71684e-39	OPC2	OPC1
TNC	1.82063e-27	1.33208	0.494	0.092	3.12274e-23	OPC2	OPC1
SPARC	7.5485e-54	1.31903	1	0.962	1.29472e-49	OPC2	OPC1
TAGLN	9.79651e-39	1.31148	0.953	0.587	1.6803e-34	OPC2	OPC1
CCL2	1.58843e-16	1.3052	0.318	0.057	2.72447e-12	OPC2	OPC1
TPM1	1.10685e-40	1.27241	0.987	0.898	1.89847e-36	OPC2	OPC1
CAVIN1	2.0274e-46	1.26809	0.777	0.178	3.4774e-42	OPC2	OPC1
TAGLN2	5.22647e-49	1.26465	0.79	0.181	8.96445e-45	OPC2	OPC1
CD44	6.16295e-46	1.24607	0.592	0.044	1.05707e-41	OPC2	OPC1
KRT18	6.16361e-18	1.24452	0.373	0.076	1.05718e-13	OPC2	OPC1
SERPINE1	4.05507e-28	1.2329	0.536	0.117	6.95526e-24	OPC2	OPC1
RCAN1	4.87987e-40	1.23195	0.682	0.149	8.36995e-36	OPC2	OPC1
COL3A1	5.9e-06	1.2003	0.155	0.044	0.101197	OPC2	OPC1
ADAM9	2.46099e-43	1.19187	0.85	0.321	4.22108e-39	OPC2	OPC1
IGFBP7	1.70089e-17	1.18437	0.373	0.086	2.91736e-13	OPC2	OPC1
CALD1	1.2578e-29	1.1616	0.948	0.737	2.15738e-25	OPC2	OPC1
PRSS23	5.81255e-33	1.15537	0.884	0.517	9.96969e-29	OPC2	OPC1
EMP1	2.99427e-45	1.14678	0.712	0.13	5.13577e-41	OPC2	OPC1
PON2	1.15822e-35	1.137	0.906	0.587	1.98659e-31	OPC2	OPC1
ZIC1	3.57007e-47	1.13663	0.708	0.108	6.12338e-43	OPC2	OPC1
PEG10	1.92885e-23	1.12433	0.914	0.816	3.30836e-19	OPC2	OPC1
FSTL1	9.41509e-31	1.11811	0.979	0.857	1.61488e-26	OPC2	OPC1
ANXA2	1.03169e-40	1.1143	0.996	0.873	1.76956e-36	OPC2	OPC1
FABP7	5.97828e-17	1.11055	0.824	0.613	1.02539e-12	OPC2	OPC1
LRAT	8.35023e-25	1.11052	0.425	0.063	1.43223e-20	OPC2	OPC1
WLS	5.74559e-31	1.10355	0.948	0.667	9.85484e-27	OPC2	OPC1
COL18A1	9.60894e-33	1.10332	0.708	0.229	1.64813e-28	OPC2	OPC1
LAMC1	6.2873e-31	1.09833	0.73	0.27	1.0784e-26	OPC2	OPC1
IER3	3.14015e-32	1.06555	0.579	0.111	5.38598e-28	OPC2	OPC1
COL4A2	1.35854e-28	1.06548	0.845	0.492	2.33017e-24	OPC2	OPC1
BAALC	5.48646e-27	1.06534	0.592	0.175	9.41038e-23	OPC2	OPC1
RGS5	1.40816e-20	1.05016	0.704	0.352	2.41527e-16	OPC2	OPC1
ACTN1	1.18603e-28	1.04817	0.841	0.505	2.03429e-24	OPC2	OPC1
B2M	2.26953e-34	1.04398	0.957	0.702	3.8927e-30	OPC2	OPC1
ITM2C	3.90562e-27	1.03104	0.785	0.425	6.69892e-23	OPC2	OPC1
FLNC	3.88951e-45	1.02908	0.682	0.102	6.67129e-41	OPC2	OPC1
NTRK2	4.45522e-22	1.01919	0.768	0.416	7.64159e-18	OPC2	OPC1
IFITM3	5.84505e-09	1.01524	0.365	0.162	0.000100254	OPC2	OPC1
CCN2	1.46188e-13	1.00644	0.94	0.917	2.50742e-09	OPC2	OPC1
COL5A1	4.48942e-33	1.00439	0.622	0.146	7.70025e-29	OPC2	OPC1
A2M	1.49213e-22	0.980456	0.343	0.032	2.5593e-18	OPC2	OPC1
EFNB2	1.31602e-25	0.980282	0.828	0.498	2.25723e-21	OPC2	OPC1
ACTG2	1.07262e-16	0.958938	0.365	0.086	1.83976e-12	OPC2	OPC1
SAT1	2.60182e-20	0.957202	0.627	0.276	4.46264e-16	OPC2	OPC1
ITGAV	1.22431e-27	0.949041	0.773	0.384	2.09993e-23	OPC2	OPC1
PEA15	4.11308e-33	0.940856	0.91	0.613	7.05475e-29	OPC2	OPC1
NFIA	1.86004e-28	0.940627	0.515	0.098	3.19034e-24	OPC2	OPC1
TMEM158	4.09959e-25	0.939611	0.597	0.19	7.03162e-21	OPC2	OPC1
SDC2	4.37268e-37	0.928124	0.996	0.892	7.50002e-33	OPC2	OPC1
CCN1	1.44628e-16	0.92674	0.85	0.667	2.48066e-12	OPC2	OPC1
PLAT	2.01315e-31	0.920955	0.631	0.162	3.45295e-27	OPC2	OPC1
AKAP12	3.50971e-28	0.910495	0.906	0.695	6.01985e-24	OPC2	OPC1
LDHA	1.94175e-25	0.894453	0.897	0.679	3.33048e-21	OPC2	OPC1
CDH6	1.51383e-11	0.890634	0.489	0.257	2.59652e-07	OPC2	OPC1
PDE1C	2.65881e-37	0.888534	0.519	0.044	4.56038e-33	OPC2	OPC1
TUBB6	3.43787e-28	0.887989	0.867	0.463	5.89663e-24	OPC2	OPC1
HLA-B	1.00972e-11	0.886678	0.412	0.165	1.73187e-07	OPC2	OPC1
OCIAD2	1.14252e-21	0.886306	0.601	0.21	1.95966e-17	OPC2	OPC1
THBS1	2.19429e-20	0.882842	0.751	0.39	3.76365e-16	OPC2	OPC1
TIMP2	3.49662e-18	0.879195	0.863	0.597	5.99741e-14	OPC2	OPC1
SH3BP4	2.28334e-23	0.879167	0.781	0.416	3.91638e-19	OPC2	OPC1
MAF	1.21126e-30	0.875783	0.661	0.187	2.07756e-26	OPC2	OPC1
PDLIM1	2.80332e-25	0.868833	0.682	0.279	4.80826e-21	OPC2	OPC1
LGALS3	1.96546e-28	0.865262	0.489	0.073	3.37116e-24	OPC2	OPC1
IRS1	4.57678e-28	0.859815	0.76	0.324	7.85009e-24	OPC2	OPC1
GPM6B	1.35216e-24	0.853418	0.948	0.886	2.31923e-20	OPC2	OPC1
LOXL2	3.39627e-23	0.850945	0.609	0.203	5.82528e-19	OPC2	OPC1
KRT8	7.3064e-13	0.850059	0.266	0.051	1.25319e-08	OPC2	OPC1
HEG1	9.09157e-22	0.843441	0.644	0.27	1.55939e-17	OPC2	OPC1
CNTNAP2	5.27946e-11	0.842923	0.506	0.283	9.05534e-07	OPC2	OPC1
AHNAK	5.51583e-33	0.840661	0.648	0.149	9.46075e-29	OPC2	OPC1
VMP1	2.00819e-26	0.827223	0.845	0.53	3.44446e-22	OPC2	OPC1
MALT1	9.40783e-26	0.816979	0.579	0.165	1.61363e-21	OPC2	OPC1
P4HB	2.1182e-31	0.814611	0.979	0.81	3.63313e-27	OPC2	OPC1
MAP2	4.0198e-15	0.813852	0.798	0.622	6.89475e-11	OPC2	OPC1
SPATS2L	8.97581e-26	0.812456	0.79	0.387	1.53953e-21	OPC2	OPC1
LMNA	1.04205e-26	0.807974	0.622	0.194	1.78733e-22	OPC2	OPC1
GPC1	1.29522e-21	0.803871	0.738	0.362	2.22156e-17	OPC2	OPC1
NEFM	6.84677e-12	0.802677	0.489	0.229	1.17436e-07	OPC2	OPC1
CADM1	8.84345e-18	0.799859	0.815	0.6	1.51683e-13	OPC2	OPC1
SPP1	3.72975e-10	0.798287	0.339	0.121	6.39726e-06	OPC2	OPC1
CD47	1.38735e-16	0.797825	0.803	0.641	2.37958e-12	OPC2	OPC1
FBN2	4.38609e-26	0.796666	0.931	0.683	7.52303e-22	OPC2	OPC1
DHCR7	3.1733e-27	0.795952	0.781	0.371	5.44285e-23	OPC2	OPC1
CDKN1A	8.19051e-09	0.794661	0.369	0.162	0.000140484	OPC2	OPC1
PHLDA1	3.28439e-25	0.794513	0.631	0.194	5.63339e-21	OPC2	OPC1
DSTN	4.60497e-30	0.79271	0.991	0.943	7.89845e-26	OPC2	OPC1
GPC4	7.92731e-24	0.79022	0.923	0.584	1.35969e-19	OPC2	OPC1
NRP2	5.87888e-29	0.78575	0.536	0.095	1.00835e-24	OPC2	OPC1
PERP	2.36799e-29	0.784657	0.558	0.121	4.06158e-25	OPC2	OPC1
ALKAL2	2.849e-31	0.782945	0.446	0.035	4.88661e-27	OPC2	OPC1
CCND1	1.18559e-18	0.782945	0.828	0.527	2.03353e-14	OPC2	OPC1
GNG12	4.96349e-25	0.777026	0.871	0.527	8.51339e-21	OPC2	OPC1
HLA-C	2.88912e-16	0.773472	0.481	0.175	4.95541e-12	OPC2	OPC1
SEMA3C	2.80926e-18	0.771713	0.369	0.073	4.81843e-14	OPC2	OPC1
CALU	4.58424e-28	0.770539	0.961	0.876	7.86289e-24	OPC2	OPC1
LPP	8.93905e-17	0.768406	0.747	0.429	1.53323e-12	OPC2	OPC1
NPPC	1.85718e-07	0.768265	0.468	0.289	0.00318543	OPC2	OPC1
AXL	1.12037e-24	0.767703	0.592	0.178	1.92165e-20	OPC2	OPC1
ME1	2.36033e-27	0.767597	0.489	0.079	4.04844e-23	OPC2	OPC1
COTL1	3.39772e-23	0.765139	0.961	0.81	5.82778e-19	OPC2	OPC1
NQO1	2.91496e-26	0.764987	0.485	0.086	4.99974e-22	OPC2	OPC1
RFTN1	1.10265e-33	0.760963	0.592	0.105	1.89127e-29	OPC2	OPC1
LGALS1	2.6773e-17	0.756083	0.305	0.041	4.59211e-13	OPC2	OPC1
MEST	9.58202e-18	0.751213	0.953	0.898	1.64351e-13	OPC2	OPC1
INSIG1	3.09569e-20	0.750309	0.687	0.324	5.30972e-16	OPC2	OPC1
RNF19A	6.61587e-27	0.741683	0.588	0.159	1.13475e-22	OPC2	OPC1
ACTA2	1.54916e-10	0.735234	0.382	0.146	2.65712e-06	OPC2	OPC1
SLC1A3	9.27832e-13	0.73427	0.7	0.419	1.59142e-08	OPC2	OPC1
CDC42EP3	2.13987e-22	0.733103	0.644	0.254	3.6703e-18	OPC2	OPC1
IQGAP1	1.31003e-27	0.732757	0.738	0.286	2.24697e-23	OPC2	OPC1
SERPINH1	4.90855e-20	0.73204	0.91	0.784	8.41915e-16	OPC2	OPC1
NRG1	1.42204e-24	0.732004	0.455	0.079	2.43908e-20	OPC2	OPC1
LPL	7.12857e-22	0.728645	0.421	0.076	1.22269e-17	OPC2	OPC1
SPTBN1	5.21048e-25	0.727948	0.88	0.546	8.93701e-21	OPC2	OPC1
LGALS3BP	5.97747e-29	0.721412	0.464	0.06	1.02526e-24	OPC2	OPC1
IGFBP5	4.42475e-06	0.718329	0.279	0.124	0.0758934	OPC2	OPC1
COL6A1	2.16482e-15	0.717121	0.558	0.251	3.71311e-11	OPC2	OPC1
S1PR3	3.31267e-26	0.715574	0.567	0.14	5.68189e-22	OPC2	OPC1
MTCL1	1.16452e-24	0.711802	0.579	0.178	1.99738e-20	OPC2	OPC1
SLIT2	4.91781e-20	0.707394	0.541	0.19	8.43503e-16	OPC2	OPC1
CD59	1.28292e-15	0.706949	0.773	0.546	2.20047e-11	OPC2	OPC1
RAB31	5.24945e-19	0.704876	0.803	0.441	9.00385e-15	OPC2	OPC1
PTX3	4.65864e-11	0.701049	0.73	0.473	7.9905e-07	OPC2	OPC1
LIFR	6.93351e-18	0.696546	0.657	0.302	1.18924e-13	OPC2	OPC1
SLC2A3	4.84578e-20	0.695048	0.549	0.178	8.31148e-16	OPC2	OPC1
CAPNS1	1.12818e-25	0.694451	0.97	0.778	1.93505e-21	OPC2	OPC1
RRAGD	2.94026e-20	0.693658	0.635	0.283	5.04313e-16	OPC2	OPC1
MVD	3.99152e-20	0.69193	0.691	0.317	6.84625e-16	OPC2	OPC1
SURF4	5.29123e-24	0.69177	0.85	0.521	9.07551e-20	OPC2	OPC1
MSN	6.18775e-23	0.691739	0.79	0.451	1.06132e-18	OPC2	OPC1
ARL6IP5	3.58954e-22	0.691739	0.798	0.435	6.15678e-18	OPC2	OPC1
CCDC80	4.6154e-25	0.689046	0.476	0.095	7.91633e-21	OPC2	OPC1
SCD	8.26379e-24	0.687642	1	0.997	1.41741e-19	OPC2	OPC1
APLP2	4.36478e-25	0.686247	0.927	0.73	7.48647e-21	OPC2	OPC1
COL8A1	6.77379e-10	0.686054	0.249	0.063	1.16184e-05	OPC2	OPC1
COL12A1	2.78589e-27	0.680267	0.438	0.051	4.77836e-23	OPC2	OPC1
CAPN2	6.37118e-19	0.679909	0.815	0.476	1.09278e-14	OPC2	OPC1
TNFRSF21	4.25559e-18	0.671017	0.485	0.159	7.29918e-14	OPC2	OPC1
ALPK2	2.82269e-26	0.666505	0.442	0.063	4.84148e-22	OPC2	OPC1
PALLD	3.09443e-20	0.663104	0.931	0.778	5.30757e-16	OPC2	OPC1
GLIPR1	6.43732e-19	0.661353	0.541	0.171	1.10413e-14	OPC2	OPC1
TNFRSF12A	1.25409e-22	0.661298	0.67	0.222	2.15101e-18	OPC2	OPC1
FAT1	1.35088e-17	0.658225	0.734	0.416	2.31702e-13	OPC2	OPC1
NEDD9	4.91755e-28	0.653776	0.639	0.162	8.43458e-24	OPC2	OPC1
PDIA4	9.23018e-22	0.643927	0.936	0.743	1.58316e-17	OPC2	OPC1
KLF10	3.62247e-27	0.642827	0.519	0.098	6.21326e-23	OPC2	OPC1
ADAM19	7.58786e-21	0.642283	0.451	0.108	1.30147e-16	OPC2	OPC1
FRMD4A	2.94923e-21	0.641708	0.614	0.238	5.05852e-17	OPC2	OPC1
LYPD1	2.36994e-19	0.641701	0.579	0.197	4.06493e-15	OPC2	OPC1
HMGCS1	1.94715e-13	0.638798	0.987	0.975	3.33975e-09	OPC2	OPC1
CD81	4.28603e-21	0.637616	0.944	0.854	7.3514e-17	OPC2	OPC1
ARHGAP29	1.72828e-30	0.636656	0.481	0.054	2.96435e-26	OPC2	OPC1
IFITM1	3.09468e-13	0.633758	0.215	0.022	5.30799e-09	OPC2	OPC1
CAV2	4.86482e-21	0.633276	0.442	0.095	8.34414e-17	OPC2	OPC1
XBP1	7.44002e-17	0.632686	0.734	0.422	1.27611e-12	OPC2	OPC1
DHCR24	1.26246e-20	0.632346	0.957	0.857	2.16537e-16	OPC2	OPC1
GLIPR2	4.54909e-19	0.630113	0.652	0.286	7.8026e-15	OPC2	OPC1
CRIM1	1.41312e-19	0.629083	0.515	0.159	2.42379e-15	OPC2	OPC1
SHC1	1.43616e-22	0.626163	0.489	0.117	2.4633e-18	OPC2	OPC1
HSP90B1	8.21635e-20	0.625746	0.991	0.962	1.40927e-15	OPC2	OPC1
MYL12A	3.37529e-18	0.624082	0.927	0.794	5.7893e-14	OPC2	OPC1
S100A11	3.78802e-18	0.622445	0.365	0.07	6.4972e-14	OPC2	OPC1
ADAM12	3.9505e-16	0.621173	0.3	0.048	6.77591e-12	OPC2	OPC1
HSPA5	4.28913e-17	0.615825	0.953	0.848	7.35672e-13	OPC2	OPC1
SELENOW	1.52177e-19	0.612505	0.957	0.727	2.61015e-15	OPC2	OPC1
MANF	7.42529e-13	0.608863	0.824	0.619	1.27359e-08	OPC2	OPC1
RHOC	3.19027e-14	0.608438	0.803	0.606	5.47195e-10	OPC2	OPC1
GNG11	1.79884e-15	0.604619	0.639	0.298	3.08537e-11	OPC2	OPC1
PHLDA2	5.52131e-20	0.603998	0.352	0.048	9.47016e-16	OPC2	OPC1
ANXA5	2.46472e-23	0.603576	0.996	0.876	4.22748e-19	OPC2	OPC1
C12orf75	9.78513e-16	0.603097	0.768	0.454	1.67835e-11	OPC2	OPC1
VCL	1.06424e-15	0.602682	0.893	0.657	1.82539e-11	OPC2	OPC1
PRKCB	6.45317e-16	0.602648	0.365	0.089	1.10685e-11	OPC2	OPC1
FIBIN	5.93955e-12	0.598046	0.197	0.022	1.01875e-07	OPC2	OPC1
TMSB4X	4.98337e-30	0.597869	1	1	8.54747e-26	OPC2	OPC1
PREX1	5.17183e-16	0.597479	0.691	0.371	8.87071e-12	OPC2	OPC1
TENM3	1.32389e-16	0.596815	0.712	0.352	2.27074e-12	OPC2	OPC1
CTSC	3.29301e-14	0.595628	0.7	0.413	5.64818e-10	OPC2	OPC1
ENC1	1.76748e-12	0.59372	0.837	0.673	3.03159e-08	OPC2	OPC1
CKAP4	9.88517e-16	0.592563	0.837	0.578	1.6955e-11	OPC2	OPC1
FZD6	7.48034e-24	0.589532	0.446	0.079	1.28303e-19	OPC2	OPC1
PLAU	1.87637e-19	0.58614	0.296	0.025	3.21835e-15	OPC2	OPC1
BMP7	1.99654e-16	0.585006	0.579	0.251	3.42447e-12	OPC2	OPC1
LAMP1	5.5253e-20	0.58348	0.76	0.362	9.477e-16	OPC2	OPC1
SEL1L3	1.78574e-23	0.581481	0.524	0.133	3.06289e-19	OPC2	OPC1
SDCBP	1.58955e-18	0.5811	0.961	0.816	2.7264e-14	OPC2	OPC1
CXXC5	8.55128e-20	0.579412	0.567	0.19	1.46672e-15	OPC2	OPC1
CRHBP	5.66258e-15	0.578147	0.232	0.019	9.71245e-11	OPC2	OPC1
LHFPL6	5.38477e-14	0.577626	0.807	0.514	9.23597e-10	OPC2	OPC1
CAMK2D	1.53452e-17	0.577491	0.725	0.384	2.632e-13	OPC2	OPC1
TMED9	3.3355e-18	0.574915	0.876	0.638	5.72106e-14	OPC2	OPC1
HSPB1	2.91606e-15	0.573786	0.541	0.225	5.00163e-11	OPC2	OPC1
PI15	7.41806e-13	0.572525	0.245	0.041	1.27235e-08	OPC2	OPC1
WDR1	3.49362e-16	0.571949	0.863	0.616	5.99226e-12	OPC2	OPC1
FNDC3B	6.89997e-18	0.571637	0.639	0.27	1.18348e-13	OPC2	OPC1
MSMO1	1.79504e-12	0.571083	0.927	0.867	3.07885e-08	OPC2	OPC1
MLLT11	5.59354e-18	0.571057	0.961	0.895	9.59405e-14	OPC2	OPC1
MACF1	1.45848e-12	0.567429	0.768	0.552	2.50159e-08	OPC2	OPC1
LASP1	2.44342e-17	0.566775	0.833	0.486	4.19096e-13	OPC2	OPC1
PKM	2.52374e-16	0.564559	0.987	0.984	4.32871e-12	OPC2	OPC1
DAB2	4.59635e-19	0.563808	0.339	0.051	7.88366e-15	OPC2	OPC1
ARPC5	1.92292e-19	0.562549	0.961	0.892	3.29819e-15	OPC2	OPC1
ARID5B	9.65313e-15	0.562257	0.541	0.216	1.6557e-10	OPC2	OPC1
TUBA1C	3.50084e-11	0.562134	0.781	0.533	6.00464e-07	OPC2	OPC1
EZR	5.07778e-14	0.560944	0.777	0.492	8.70941e-10	OPC2	OPC1
F2RL1	2.72428e-20	0.560918	0.33	0.038	4.67269e-16	OPC2	OPC1
DLC1	8.33215e-20	0.560201	0.365	0.057	1.42913e-15	OPC2	OPC1
PAPPA	3.1214e-14	0.557704	0.283	0.051	5.35383e-10	OPC2	OPC1
RAB13	2.13478e-16	0.557687	0.639	0.292	3.66158e-12	OPC2	OPC1
PPIB	2.78058e-14	0.55712	0.944	0.908	4.76925e-10	OPC2	OPC1
ENAH	1.33147e-13	0.556536	0.97	0.933	2.28373e-09	OPC2	OPC1
EPHA2	1.44957e-15	0.553481	0.545	0.225	2.4863e-11	OPC2	OPC1
CLTC	1.39932e-19	0.553285	0.974	0.937	2.40011e-15	OPC2	OPC1
SSR3	1.39263e-14	0.552379	0.82	0.581	2.38864e-10	OPC2	OPC1
CALR	5.49e-17	0.551886	0.931	0.844	9.41645e-13	OPC2	OPC1
PPP4R1	4.0887e-16	0.551774	0.742	0.432	7.01293e-12	OPC2	OPC1
DDR1	1.05091e-14	0.551163	0.695	0.362	1.80252e-10	OPC2	OPC1
GLIS3	5.5167e-25	0.548309	0.494	0.092	9.46224e-21	OPC2	OPC1
TTYH3	2.46099e-15	0.545446	0.721	0.413	4.22109e-11	OPC2	OPC1
SPRY2	4.06323e-14	0.544826	0.481	0.194	6.96926e-10	OPC2	OPC1
FBN1	1.62984e-18	0.540731	0.391	0.086	2.7955e-14	OPC2	OPC1
IER5	1.16411e-21	0.539179	0.532	0.152	1.99667e-17	OPC2	OPC1
TFPI2	4.26903e-14	0.537057	0.455	0.152	7.32224e-10	OPC2	OPC1
PLS3	4.74321e-11	0.536901	0.549	0.292	8.13555e-07	OPC2	OPC1
KLHL5	6.23461e-16	0.536593	0.601	0.263	1.06936e-11	OPC2	OPC1
NT5E	3.95059e-20	0.535767	0.266	0.01	6.77606e-16	OPC2	OPC1
ELK3	1.47148e-24	0.534845	0.408	0.051	2.52389e-20	OPC2	OPC1
CAP1	1.04563e-12	0.534653	0.953	0.87	1.79347e-08	OPC2	OPC1
DST	1.44654e-12	0.533955	0.635	0.356	2.4811e-08	OPC2	OPC1
MT2A	1.5514e-15	0.533147	0.339	0.073	2.66096e-11	OPC2	OPC1
ZIC2	2.05517e-13	0.532456	0.549	0.241	3.52503e-09	OPC2	OPC1
TMOD3	1.72862e-18	0.530441	0.712	0.337	2.96493e-14	OPC2	OPC1
UBE2H	6.83497e-15	0.530112	0.622	0.305	1.17233e-10	OPC2	OPC1
LSS	1.03461e-12	0.529881	0.794	0.575	1.77456e-08	OPC2	OPC1
METRNL	2.86346e-16	0.529716	0.528	0.194	4.9114e-12	OPC2	OPC1
ETS1	1.07785e-12	0.527653	0.408	0.146	1.84873e-08	OPC2	OPC1
LBH	9.89486e-18	0.527611	0.373	0.079	1.69717e-13	OPC2	OPC1
PJA2	4.73468e-15	0.527386	0.811	0.533	8.12092e-11	OPC2	OPC1
PDGFB	2.23019e-27	0.526722	0.356	0.013	3.82521e-23	OPC2	OPC1
DIPK2A	3.52211e-18	0.524611	0.433	0.108	6.04112e-14	OPC2	OPC1
LRATD2	2.02302e-17	0.523831	0.575	0.206	3.46988e-13	OPC2	OPC1
RHOJ	1.42836e-25	0.523249	0.412	0.048	2.44992e-21	OPC2	OPC1
TM4SF1	1.59048e-16	0.521179	0.262	0.025	2.728e-12	OPC2	OPC1
PDIA6	3.30394e-21	0.519939	1	0.981	5.66691e-17	OPC2	OPC1
ARHGEF40	1.00862e-15	0.519811	0.562	0.241	1.72998e-11	OPC2	OPC1
ALCAM	8.98706e-18	0.517484	0.416	0.102	1.54146e-13	OPC2	OPC1
OLFML2A	6.78701e-19	0.516783	0.382	0.073	1.16411e-14	OPC2	OPC1
TUBB2A	1.16866e-11	0.515783	0.794	0.54	2.00449e-07	OPC2	OPC1
EDN1	1.02394e-15	0.513471	0.305	0.051	1.75626e-11	OPC2	OPC1
DKK3	5.46186e-14	0.512328	0.571	0.263	9.36818e-10	OPC2	OPC1
CRIP2	9.60309e-10	0.511692	0.639	0.413	1.64712e-05	OPC2	OPC1
TMED2	1.9201e-14	0.510573	0.871	0.619	3.29335e-10	OPC2	OPC1
WSB2	4.86858e-13	0.510209	0.652	0.359	8.35059e-09	OPC2	OPC1
NACC2	5.06741e-20	0.507458	0.498	0.143	8.69162e-16	OPC2	OPC1
RAB32	1.28679e-19	0.506888	0.481	0.124	2.20709e-15	OPC2	OPC1
STARD4	1.14291e-13	0.505411	0.627	0.317	1.96032e-09	OPC2	OPC1
PSAP	7.55713e-15	0.505277	0.961	0.902	1.2962e-10	OPC2	OPC1
CD63	9.59494e-12	0.502851	0.948	0.911	1.64572e-07	OPC2	OPC1
SLC35F1	1.45007e-10	0.501713	0.575	0.311	2.48715e-06	OPC2	OPC1
TACC1	3.48349e-17	0.501647	0.532	0.184	5.97488e-13	OPC2	OPC1
TNFRSF19	2.9837e-13	0.501589	0.356	0.098	5.11764e-09	OPC2	OPC1
SHC3	5.39519e-17	0.500776	0.498	0.162	9.25383e-13	OPC2	OPC1
APP	2.31206e-14	0.499051	0.815	0.584	3.96564e-10	OPC2	OPC1
PFKP	1.44979e-19	0.498819	0.506	0.143	2.48669e-15	OPC2	OPC1
CDK2AP1	8.17932e-18	0.497758	0.991	0.965	1.40292e-13	OPC2	OPC1
LAMP2	6.71334e-15	0.496285	0.614	0.289	1.15147e-10	OPC2	OPC1
SELENOS	6.38498e-17	0.496051	0.73	0.365	1.09515e-12	OPC2	OPC1
ATP2B4	1.01185e-11	0.495423	0.524	0.251	1.73552e-07	OPC2	OPC1
VAMP5	5.008e-17	0.495394	0.369	0.076	8.58972e-13	OPC2	OPC1
IRS2	3.33974e-08	0.493916	0.545	0.333	0.000572833	OPC2	OPC1
MIR1915HG	3.44857e-13	0.493079	0.536	0.251	5.91499e-09	OPC2	OPC1
MYOF	1.12212e-26	0.492297	0.356	0.016	1.92467e-22	OPC2	OPC1
ACTR3	2.4393e-16	0.490721	0.966	0.889	4.18388e-12	OPC2	OPC1
ACTN4	1.16434e-12	0.490016	0.661	0.362	1.99707e-08	OPC2	OPC1
RGS3	5.90118e-14	0.489323	0.395	0.124	1.01217e-09	OPC2	OPC1
YWHAZ	2.16964e-21	0.488133	1	1	3.72136e-17	OPC2	OPC1
FSCN1	1.736e-11	0.487719	0.833	0.616	2.97758e-07	OPC2	OPC1
LAMB1	7.69114e-15	0.487343	0.369	0.098	1.31918e-10	OPC2	OPC1
HK1	1.60288e-16	0.487134	0.627	0.273	2.74926e-12	OPC2	OPC1
ADGRG1	5.37259e-09	0.486816	0.365	0.159	9.21507e-05	OPC2	OPC1
TMEM47	1.20812e-10	0.486442	0.803	0.61	2.07217e-06	OPC2	OPC1
RAB34	5.04138e-17	0.486369	0.579	0.222	8.64697e-13	OPC2	OPC1
PDLIM2	2.10028e-15	0.483678	0.481	0.175	3.6024e-11	OPC2	OPC1
SNX3	1.15457e-13	0.483173	0.94	0.797	1.98031e-09	OPC2	OPC1
PRNP	6.28437e-16	0.482688	0.506	0.181	1.0779e-11	OPC2	OPC1
YBX3	1.74462e-13	0.482165	0.794	0.463	2.99237e-09	OPC2	OPC1
KDELR2	6.02971e-12	0.48071	0.884	0.756	1.03422e-07	OPC2	OPC1
RPN1	4.61243e-13	0.480655	0.721	0.435	7.91123e-09	OPC2	OPC1
TUSC3	1.04516e-11	0.480425	0.734	0.479	1.79265e-07	OPC2	OPC1
CD151	2.02792e-12	0.479909	0.588	0.311	3.47828e-08	OPC2	OPC1
PTGFRN	6.1242e-16	0.479169	0.403	0.108	1.05042e-11	OPC2	OPC1
LAPTM4A	6.7414e-10	0.479144	0.605	0.371	1.15628e-05	OPC2	OPC1
CELSR1	6.37901e-18	0.478091	0.442	0.114	1.09413e-13	OPC2	OPC1
TANC1	8.63233e-22	0.477457	0.391	0.06	1.48062e-17	OPC2	OPC1
PLIN3	1.91727e-13	0.477103	0.652	0.337	3.28849e-09	OPC2	OPC1
EGF	1.58872e-17	0.476363	0.373	0.079	2.72497e-13	OPC2	OPC1
SYT11	1.33484e-09	0.47621	0.717	0.517	2.28951e-05	OPC2	OPC1
SEPTIN11	2.61718e-12	0.475099	0.983	0.933	4.48899e-08	OPC2	OPC1
FBLN5	6.79933e-09	0.47455	0.163	0.025	0.000116622	OPC2	OPC1
CORO2B	3.28048e-24	0.47361	0.382	0.038	5.62668e-20	OPC2	OPC1
FOXC2	5.15251e-19	0.473382	0.322	0.038	8.83759e-15	OPC2	OPC1
TAPBP	5.11907e-17	0.473292	0.468	0.143	8.78023e-13	OPC2	OPC1
NAMPT	1.81296e-10	0.471887	0.524	0.289	3.10959e-06	OPC2	OPC1
DDAH1	5.97146e-11	0.470377	0.67	0.39	1.02423e-06	OPC2	OPC1
SHISA2	1.51192e-13	0.469892	0.232	0.029	2.59325e-09	OPC2	OPC1
LZTS1	4.46095e-23	0.469373	0.369	0.038	7.65142e-19	OPC2	OPC1
SEC24D	3.9733e-19	0.467353	0.446	0.114	6.815e-15	OPC2	OPC1
FERMT2	4.24336e-09	0.467276	0.704	0.451	7.27821e-05	OPC2	OPC1
HDAC9	8.20914e-12	0.467044	0.468	0.2	1.40803e-07	OPC2	OPC1
OPTN	3.72126e-16	0.466906	0.412	0.111	6.3827e-12	OPC2	OPC1
EGR1	5.16353e-06	0.466731	0.322	0.159	0.0885648	OPC2	OPC1
SOCS3	9.35598e-13	0.465883	0.421	0.156	1.60474e-08	OPC2	OPC1
ATP6V1B2	2.82928e-09	0.46563	0.644	0.422	4.85278e-05	OPC2	OPC1
FTL	1.53581e-08	0.465072	0.991	0.971	0.000263421	OPC2	OPC1
WWC1	8.85841e-15	0.462834	0.549	0.229	1.51939e-10	OPC2	OPC1
CHSY1	1.07377e-11	0.462372	0.532	0.273	1.84172e-07	OPC2	OPC1
ITGB8	8.27794e-06	0.461936	0.867	0.768	0.141983	OPC2	OPC1
CD9	7.52202e-12	0.461194	0.536	0.254	1.29018e-07	OPC2	OPC1
TGFBI	1.09322e-07	0.461095	0.155	0.029	0.00187508	OPC2	OPC1
MYL9	1.44576e-06	0.460968	0.755	0.644	0.0247977	OPC2	OPC1
KIF1A	4.19046e-17	0.460557	0.528	0.175	7.18748e-13	OPC2	OPC1
GNB4	2.89177e-13	0.459968	0.691	0.375	4.95997e-09	OPC2	OPC1
AC092069.1	3.40486e-16	0.457218	0.502	0.168	5.84001e-12	OPC2	OPC1
DNAJC3	2.41097e-13	0.457218	0.459	0.175	4.1353e-09	OPC2	OPC1
EML1	4.68799e-10	0.457193	0.575	0.349	8.04085e-06	OPC2	OPC1
NIBAN2	2.22563e-18	0.456332	0.352	0.06	3.81741e-14	OPC2	OPC1
SCRN1	1.3241e-12	0.455747	0.798	0.495	2.2711e-08	OPC2	OPC1
CHST3	1.95688e-18	0.454921	0.455	0.121	3.35644e-14	OPC2	OPC1
CANX	1.08892e-16	0.454474	1	0.981	1.86771e-12	OPC2	OPC1
DUSP1	1.67695e-07	0.454232	0.326	0.149	0.0028763	OPC2	OPC1
LEPROT	5.40822e-14	0.454131	0.631	0.305	9.27618e-10	OPC2	OPC1
CTSB	1.754e-10	0.453598	0.584	0.337	3.00846e-06	OPC2	OPC1
ACSL4	1.86851e-13	0.453447	0.464	0.175	3.20487e-09	OPC2	OPC1
LINC01508	5.18224e-22	0.452404	0.365	0.044	8.88857e-18	OPC2	OPC1
SHISA5	4.55014e-14	0.452231	0.691	0.375	7.8044e-10	OPC2	OPC1
FOSL2	3.16877e-18	0.451995	0.352	0.06	5.43508e-14	OPC2	OPC1
SNCA	1.12897e-15	0.451052	0.399	0.108	1.93641e-11	OPC2	OPC1
AEBP1	1.41205e-14	0.450577	0.429	0.14	2.42194e-10	OPC2	OPC1
TPBG	1.84158e-12	0.449377	0.485	0.21	3.15868e-08	OPC2	OPC1
KLF6	1.18996e-11	0.449097	0.502	0.235	2.04102e-07	OPC2	OPC1
TRIB2	2.3507e-11	0.448537	0.541	0.279	4.03192e-07	OPC2	OPC1
ARHGAP23	1.29982e-19	0.448118	0.33	0.041	2.22945e-15	OPC2	OPC1
ASAH1	1.23286e-12	0.447705	0.618	0.311	2.1146e-08	OPC2	OPC1
FADS1	3.31513e-08	0.446457	0.944	0.908	0.000568611	OPC2	OPC1
HERPUD1	1.91297e-11	0.445339	0.519	0.251	3.28113e-07	OPC2	OPC1
COLGALT1	3.09991e-12	0.445099	0.562	0.286	5.31697e-08	OPC2	OPC1
RTN4	1.1857e-14	0.443639	1	1	2.03371e-10	OPC2	OPC1
LARGE1	4.73281e-17	0.443313	0.373	0.079	8.11771e-13	OPC2	OPC1
NFIB	2.90685e-14	0.443059	0.361	0.095	4.98582e-10	OPC2	OPC1
FLNA	1.72753e-12	0.442916	0.88	0.673	2.96306e-08	OPC2	OPC1
SRD5A1	9.53898e-16	0.442516	0.498	0.171	1.63613e-11	OPC2	OPC1
AFF3	7.28418e-12	0.442383	0.455	0.19	1.24938e-07	OPC2	OPC1
NF2	1.41582e-11	0.442253	0.455	0.19	2.42841e-07	OPC2	OPC1
ARPC2	5.5683e-14	0.441935	0.97	0.867	9.55074e-10	OPC2	OPC1
MAMDC2	7.74544e-08	0.441595	0.485	0.276	0.0013285	OPC2	OPC1
TMEM43	3.0509e-13	0.44158	0.601	0.289	5.2329e-09	OPC2	OPC1
SEC23A	5.63599e-10	0.440947	0.622	0.368	9.66685e-06	OPC2	OPC1
UCHL1	3.81403e-10	0.440722	0.957	0.883	6.54182e-06	OPC2	OPC1
FEZ2	6.2926e-12	0.440581	0.7	0.397	1.07931e-07	OPC2	OPC1
PGPEP1	9.49794e-16	0.439174	0.365	0.086	1.62909e-11	OPC2	OPC1
ACTG1	1.58021e-26	0.43534	1	1	2.71038e-22	OPC2	OPC1
UPP1	1.00318e-13	0.435022	0.455	0.159	1.72066e-09	OPC2	OPC1
FBLIM1	4.41184e-14	0.435022	0.3	0.06	7.56719e-10	OPC2	OPC1
LRRN3	1.28294e-09	0.435022	0.451	0.21	2.20049e-05	OPC2	OPC1
EMC10	1.61796e-13	0.435022	0.485	0.2	2.77513e-09	OPC2	OPC1
CD99	2.21584e-10	0.435022	0.923	0.778	3.80061e-06	OPC2	OPC1
RND3	4.28737e-09	0.432396	0.661	0.403	7.3537e-05	OPC2	OPC1
HLA-A	2.74612e-10	0.431923	0.584	0.317	4.71015e-06	OPC2	OPC1
GSN	5.94085e-13	0.431042	0.378	0.121	1.01898e-08	OPC2	OPC1
RGCC	9.94525e-16	0.430747	0.313	0.054	1.70581e-11	OPC2	OPC1
HBEGF	5.72678e-15	0.430576	0.249	0.029	9.82257e-11	OPC2	OPC1
ACLY	6.50049e-10	0.430263	0.91	0.892	1.11496e-05	OPC2	OPC1
CDK6	6.50973e-09	0.429105	0.824	0.632	0.000111655	OPC2	OPC1
IL6ST	1.79816e-10	0.428909	0.592	0.333	3.0842e-06	OPC2	OPC1
NEDD1	1.61026e-11	0.42883	0.622	0.346	2.76192e-07	OPC2	OPC1
TSPAN5	1.48169e-10	0.428567	0.558	0.298	2.5414e-06	OPC2	OPC1
IDI1	3.98201e-09	0.428332	0.936	0.94	6.82995e-05	OPC2	OPC1
SDC3	7.38828e-12	0.427642	0.472	0.21	1.26724e-07	OPC2	OPC1
PLOD1	1.11542e-14	0.427623	0.511	0.19	1.91317e-10	OPC2	OPC1
ERG28	3.57127e-09	0.427258	0.704	0.479	6.12544e-05	OPC2	OPC1
FADS2	3.1134e-10	0.427106	0.845	0.724	5.3401e-06	OPC2	OPC1
GFPT2	7.34089e-17	0.427007	0.408	0.102	1.25911e-12	OPC2	OPC1
RGS4	2.68516e-08	0.426252	0.163	0.029	0.000460558	OPC2	OPC1
BHLHE40	3.82647e-22	0.425977	0.305	0.016	6.56316e-18	OPC2	OPC1
OSBPL11	1.42344e-10	0.424921	0.536	0.273	2.44149e-06	OPC2	OPC1
SLC7A5	6.96235e-12	0.423496	0.408	0.149	1.19418e-07	OPC2	OPC1
TNFRSF1A	1.23805e-14	0.42318	0.421	0.13	2.1235e-10	OPC2	OPC1
L1CAM	3.45501e-12	0.423115	0.373	0.124	5.92604e-08	OPC2	OPC1
TRAM1	4.97975e-09	0.422827	0.734	0.549	8.54127e-05	OPC2	OPC1
TFPI	7.46246e-18	0.421518	0.249	0.013	1.27996e-13	OPC2	OPC1
ZMAT3	2.60458e-08	0.421475	0.442	0.219	0.000446737	OPC2	OPC1
RDH11	5.79981e-11	0.420864	0.678	0.403	9.94783e-07	OPC2	OPC1
TRIM56	4.5311e-14	0.419674	0.455	0.162	7.77175e-10	OPC2	OPC1
F2R	8.58982e-10	0.419391	0.588	0.34	1.47333e-05	OPC2	OPC1
HS6ST1	7.59404e-12	0.41908	0.575	0.279	1.30253e-07	OPC2	OPC1
VAT1	3.2754e-09	0.418627	0.674	0.435	5.61797e-05	OPC2	OPC1
ZCCHC24	1.30863e-17	0.417744	0.335	0.054	2.24456e-13	OPC2	OPC1
SPRY4	1.28216e-20	0.416988	0.296	0.019	2.19916e-16	OPC2	OPC1
MGAT5	9.65214e-13	0.416014	0.464	0.184	1.65554e-08	OPC2	OPC1
DNAJB11	3.05906e-11	0.415913	0.597	0.308	5.2469e-07	OPC2	OPC1
WWTR1	3.92463e-11	0.414702	0.536	0.263	6.73152e-07	OPC2	OPC1
CYB5R3	9.09968e-13	0.414681	0.704	0.387	1.56078e-08	OPC2	OPC1
PTTG1IP	2.59908e-10	0.414602	0.927	0.825	4.45795e-06	OPC2	OPC1
FBLN1	1.16529e-10	0.414188	0.7	0.413	1.99871e-06	OPC2	OPC1
CD164	3.53507e-10	0.413857	0.481	0.232	6.06335e-06	OPC2	OPC1
GADD45B	9.57261e-17	0.413521	0.335	0.06	1.64189e-12	OPC2	OPC1
SMOC2	2.17475e-15	0.413457	0.296	0.048	3.73012e-11	OPC2	OPC1
PRKAR2A	1.30965e-12	0.41328	0.639	0.327	2.24632e-08	OPC2	OPC1
MATN2	4.99962e-15	0.412654	0.249	0.029	8.57535e-11	OPC2	OPC1
ARF1	1.69199e-12	0.411982	0.966	0.911	2.90209e-08	OPC2	OPC1
DUSP6	2.23039e-08	0.411832	0.468	0.232	0.000382556	OPC2	OPC1
NTRK3	1.21172e-11	0.411231	0.549	0.27	2.07834e-07	OPC2	OPC1
REEP5	1.97204e-11	0.410093	0.622	0.327	3.38245e-07	OPC2	OPC1
TMED10	1.92156e-10	0.409615	0.88	0.803	3.29586e-06	OPC2	OPC1
CPEB2	3.73407e-17	0.409027	0.318	0.048	6.40467e-13	OPC2	OPC1
MT-ATP8	2.14506e-09	0.408975	0.644	0.384	3.6792e-05	OPC2	OPC1
LPCAT2	3.75202e-16	0.40879	0.309	0.051	6.43546e-12	OPC2	OPC1
MAPRE2	9.8687e-10	0.407541	0.506	0.244	1.69268e-05	OPC2	OPC1
SARAF	1.14779e-08	0.407277	0.944	0.876	0.000196869	OPC2	OPC1
VIM	1.23912e-15	0.406948	1	1	2.12534e-11	OPC2	OPC1
TMEM263	1.64333e-11	0.406663	0.506	0.229	2.81864e-07	OPC2	OPC1
ATP6AP1	3.47192e-09	0.406109	0.644	0.403	5.95504e-05	OPC2	OPC1
KIFC3	5.10566e-15	0.405275	0.343	0.079	8.75722e-11	OPC2	OPC1
PYGB	7.18136e-09	0.404999	0.524	0.289	0.000123175	OPC2	OPC1
IL13RA1	3.06562e-19	0.404648	0.365	0.06	5.25815e-15	OPC2	OPC1
BIRC2	4.04108e-08	0.403995	0.545	0.314	0.000693125	OPC2	OPC1
TMED7	1.53513e-10	0.402928	0.657	0.394	2.63305e-06	OPC2	OPC1
LAYN	2.77884e-18	0.40291	0.245	0.01	4.76626e-14	OPC2	OPC1
PLXND1	5.02247e-12	0.402438	0.481	0.2	8.61455e-08	OPC2	OPC1
PMEPA1	2.25207e-10	0.402232	0.33	0.111	3.86275e-06	OPC2	OPC1
AGPAT3	3.85095e-16	0.402139	0.408	0.108	6.60515e-12	OPC2	OPC1
BCAR1	3.91317e-10	0.402082	0.524	0.257	6.71187e-06	OPC2	OPC1
NDRG4	9.31681e-13	0.400896	0.446	0.162	1.59802e-08	OPC2	OPC1
SPRY1	1.2219e-17	0.399939	0.3	0.035	2.09581e-13	OPC2	OPC1
COL9A3	1.20381e-14	0.399832	0.258	0.032	2.06477e-10	OPC2	OPC1
ROCK2	7.95088e-09	0.399457	0.751	0.527	0.000136373	OPC2	OPC1
NEU1	1.37978e-14	0.399398	0.425	0.13	2.3666e-10	OPC2	OPC1
REXO2	1.37083e-10	0.398994	0.541	0.263	2.35125e-06	OPC2	OPC1
MAL	4.47846e-15	0.398726	0.223	0.016	7.68146e-11	OPC2	OPC1
SOWAHC	2.51656e-09	0.398327	0.515	0.267	4.31641e-05	OPC2	OPC1
B3GLCT	3.10871e-10	0.398216	0.451	0.206	5.33205e-06	OPC2	OPC1
TMEM165	4.23201e-10	0.397898	0.536	0.283	7.25874e-06	OPC2	OPC1
SNAI2	1.06616e-08	0.396774	0.236	0.067	0.000182868	OPC2	OPC1
TGFB1I1	3.55238e-18	0.396318	0.361	0.063	6.09304e-14	OPC2	OPC1
FNBP1	8.36733e-13	0.396266	0.536	0.232	1.43516e-08	OPC2	OPC1
PDGFC	6.12453e-12	0.395385	0.391	0.133	1.05048e-07	OPC2	OPC1
UNC5C	4.68648e-18	0.394124	0.266	0.019	8.03825e-14	OPC2	OPC1
TPM3	6.72157e-11	0.394025	0.906	0.8	1.15288e-06	OPC2	OPC1
S100B	2.8639e-09	0.392835	0.253	0.07	4.91216e-05	OPC2	OPC1
ACTB	1.2581e-18	0.392737	1	1	2.15789e-14	OPC2	OPC1
EFNB3	0.000380142	0.392227	0.472	0.343	1	OPC2	OPC1
MMP24OS	1.21793e-11	0.390997	0.386	0.137	2.08899e-07	OPC2	OPC1
EPHA7	0.000412096	0.390628	0.227	0.124	1	OPC2	OPC1
HCFC1R1	6.11557e-13	0.390284	0.481	0.184	1.04894e-08	OPC2	OPC1
UNC5B	2.20701e-15	0.390214	0.262	0.032	3.78546e-11	OPC2	OPC1
MCAM	4.04007e-09	0.390168	0.391	0.168	6.92953e-05	OPC2	OPC1
MPZL1	2.22932e-11	0.389218	0.631	0.349	3.82372e-07	OPC2	OPC1
SQSTM1	5.9456e-08	0.388479	0.592	0.375	0.00101979	OPC2	OPC1
FARP1	1.73505e-10	0.387819	0.622	0.352	2.97596e-06	OPC2	OPC1
SEMA3A	1.06094e-15	0.387289	0.326	0.063	1.81972e-11	OPC2	OPC1
CLIC1	1.3916e-09	0.387162	0.652	0.381	2.38688e-05	OPC2	OPC1
LONRF2	5.49575e-18	0.38656	0.322	0.044	9.4263e-14	OPC2	OPC1
RSU1	2.77596e-09	0.386523	0.609	0.356	4.76133e-05	OPC2	OPC1
THY1	1.46633e-06	0.38625	0.279	0.117	0.0251504	OPC2	OPC1
LIPA	1.0328e-08	0.385904	0.567	0.327	0.000177145	OPC2	OPC1
FEZ1	1.64936e-08	0.385502	0.768	0.581	0.000282899	OPC2	OPC1
DEGS1	1.01274e-10	0.385053	0.627	0.359	1.73706e-06	OPC2	OPC1
ANXA6	1.24181e-12	0.384668	0.446	0.168	2.12996e-08	OPC2	OPC1
LIMS1	9.48042e-12	0.384522	0.494	0.21	1.62608e-07	OPC2	OPC1
FOSL1	1.48083e-15	0.382554	0.283	0.041	2.53991e-11	OPC2	OPC1
TGOLN2	4.72066e-09	0.382454	0.691	0.435	8.09688e-05	OPC2	OPC1
CTTN	6.60345e-10	0.382342	0.622	0.346	1.13262e-05	OPC2	OPC1
SLC2A6	5.72312e-16	0.382234	0.318	0.057	9.81629e-12	OPC2	OPC1
IMMP2L	1.15099e-10	0.381659	0.335	0.111	1.97419e-06	OPC2	OPC1
NFE2L2	1.31406e-11	0.381384	0.494	0.21	2.25387e-07	OPC2	OPC1
ID3	0.000190931	0.380992	0.708	0.562	1	OPC2	OPC1
MBNL2	5.13023e-11	0.380427	0.408	0.159	8.79938e-07	OPC2	OPC1
OSMR	3.73409e-17	0.380229	0.262	0.022	6.40471e-13	OPC2	OPC1
CALB1	3.54775e-11	0.380229	0.18	0.019	6.0851e-07	OPC2	OPC1
SEMA6A	7.82401e-07	0.378141	0.361	0.184	0.0134197	OPC2	OPC1
ATP6V0E1	1.70129e-08	0.377853	0.725	0.571	0.000291806	OPC2	OPC1
CDH13	3.27772e-15	0.377747	0.292	0.048	5.62194e-11	OPC2	OPC1
MTDH	1.51308e-07	0.377604	0.815	0.676	0.00259524	OPC2	OPC1
DIRAS2	7.96996e-18	0.377572	0.33	0.051	1.36701e-13	OPC2	OPC1
FRMD6	5.93992e-12	0.377141	0.343	0.105	1.01882e-07	OPC2	OPC1
STAT3	2.05541e-10	0.377102	0.545	0.276	3.52544e-06	OPC2	OPC1
MAGED2	5.02679e-05	0.376128	0.755	0.695	0.862195	OPC2	OPC1
LMCD1	8.86474e-09	0.376128	0.545	0.289	0.000152048	OPC2	OPC1
PLK2	8.6121e-07	0.375826	0.352	0.175	0.0147715	OPC2	OPC1
GUK1	1.02501e-10	0.375433	0.695	0.368	1.75809e-06	OPC2	OPC1
TMEM200C	1.55861e-12	0.37448	0.399	0.137	2.67332e-08	OPC2	OPC1
GALNT2	1.33421e-09	0.37448	0.528	0.276	2.28844e-05	OPC2	OPC1
TRAM2	5.02871e-08	0.372044	0.412	0.203	0.000862525	OPC2	OPC1
LRP8	2.63638e-11	0.371391	0.455	0.184	4.52192e-07	OPC2	OPC1
UGCG	1.43476e-09	0.370892	0.442	0.21	2.46091e-05	OPC2	OPC1
ATF3	9.08195e-10	0.370733	0.433	0.187	1.55774e-05	OPC2	OPC1
DKK2	7.66997e-12	0.370066	0.159	0.006	1.31555e-07	OPC2	OPC1
PPP2CB	5.32092e-09	0.369276	0.888	0.803	9.12644e-05	OPC2	OPC1
PHF19	1.28871e-08	0.368832	0.524	0.283	0.00022104	OPC2	OPC1
RAP1GDS1	2.7515e-10	0.368526	0.579	0.314	4.71937e-06	OPC2	OPC1
CYSTM1	5.81783e-13	0.368454	0.451	0.168	9.97874e-09	OPC2	OPC1
NEK6	1.5733e-10	0.367577	0.498	0.232	2.69852e-06	OPC2	OPC1
PPP1CB	4.82015e-05	0.366635	0.897	0.851	0.826752	OPC2	OPC1
ADAMTS16	1.54025e-15	0.3662	0.236	0.019	2.64183e-11	OPC2	OPC1
SLC16A2	2.52106e-10	0.365629	0.352	0.13	4.32413e-06	OPC2	OPC1
VAMP3	1.19952e-10	0.365574	0.421	0.175	2.05742e-06	OPC2	OPC1
DAG1	1.03982e-09	0.365225	0.635	0.378	1.7835e-05	OPC2	OPC1
NDFIP1	4.43888e-09	0.365059	0.644	0.381	7.61357e-05	OPC2	OPC1
ITGB1BP1	4.82367e-09	0.365059	0.644	0.39	8.27356e-05	OPC2	OPC1
PLAUR	8.53507e-13	0.364201	0.266	0.051	1.46394e-08	OPC2	OPC1
LAMB2	9.39975e-10	0.363469	0.378	0.159	1.61225e-05	OPC2	OPC1
ATP1B1	3.08985e-07	0.363052	0.433	0.235	0.00529971	OPC2	OPC1
CLDND1	2.94311e-09	0.362805	0.717	0.46	5.04802e-05	OPC2	OPC1
EHD4	8.42388e-11	0.362327	0.485	0.213	1.44486e-06	OPC2	OPC1
ZIC3	1.00638e-09	0.361958	0.416	0.171	1.72614e-05	OPC2	OPC1
AP2M1	5.8616e-10	0.361812	0.867	0.717	1.00538e-05	OPC2	OPC1
CHST7	6.12148e-20	0.361258	0.288	0.019	1.04996e-15	OPC2	OPC1
ATP6AP2	1.4119e-08	0.360749	0.738	0.451	0.00024217	OPC2	OPC1
NDFIP2	9.07901e-10	0.360475	0.498	0.248	1.55723e-05	OPC2	OPC1
GPC6	2.36235e-11	0.35992	0.511	0.222	4.05191e-07	OPC2	OPC1
EMC7	1.07118e-11	0.359596	0.421	0.162	1.83729e-07	OPC2	OPC1
EGFR	1.1715e-12	0.359295	0.343	0.095	2.00935e-08	OPC2	OPC1
ARHGAP1	1.34326e-10	0.358671	0.442	0.19	2.30395e-06	OPC2	OPC1
HTRA1	6.19027e-09	0.358329	0.343	0.137	0.000106175	OPC2	OPC1
LIMA1	4.61537e-09	0.358296	0.618	0.359	7.91628e-05	OPC2	OPC1
CNP	7.33918e-08	0.358128	0.712	0.489	0.00125882	OPC2	OPC1
TXNRD1	5.84856e-07	0.356055	0.717	0.508	0.0100315	OPC2	OPC1
MAP1LC3B	6.53155e-07	0.355372	0.755	0.619	0.0112029	OPC2	OPC1
MIR100HG	3.93537e-13	0.355098	0.27	0.051	6.74994e-09	OPC2	OPC1
SLC39A7	2.64784e-11	0.354745	0.455	0.19	4.54157e-07	OPC2	OPC1
TACR1	2.98751e-06	0.354745	0.305	0.143	0.0512418	OPC2	OPC1
RGL1	2.74467e-13	0.354734	0.361	0.102	4.70766e-09	OPC2	OPC1
STK32B	8.21769e-14	0.354102	0.262	0.041	1.4095e-09	OPC2	OPC1
TMEM50B	1.54096e-10	0.353617	0.455	0.197	2.64306e-06	OPC2	OPC1
ZNF655	9.71911e-09	0.352748	0.545	0.295	0.000166702	OPC2	OPC1
RC3H2	4.70844e-10	0.35256	0.605	0.34	8.07591e-06	OPC2	OPC1
EXT1	1.50363e-11	0.35256	0.562	0.257	2.57903e-07	OPC2	OPC1
MRPL33	3.35929e-11	0.352391	0.674	0.371	5.76185e-07	OPC2	OPC1
LRP10	6.2258e-13	0.352086	0.373	0.111	1.06785e-08	OPC2	OPC1
PPP1R18	6.3404e-10	0.351099	0.485	0.235	1.08751e-05	OPC2	OPC1
TIMM17A	5.03608e-08	0.350821	0.807	0.571	0.000863789	OPC2	OPC1
NPDC1	1.48754e-10	0.349905	0.429	0.175	2.55143e-06	OPC2	OPC1
TPGS2	2.40644e-08	0.349811	0.807	0.632	0.000412753	OPC2	OPC1
PXN	7.16222e-10	0.349806	0.476	0.232	1.22846e-05	OPC2	OPC1
IFNGR2	4.93572e-09	0.349806	0.438	0.206	8.46575e-05	OPC2	OPC1
P4HA1	3.33294e-10	0.349775	0.378	0.149	5.71666e-06	OPC2	OPC1
KLHL42	1.39282e-09	0.349553	0.575	0.308	2.38896e-05	OPC2	OPC1
PTPN9	4.50342e-13	0.349292	0.408	0.133	7.72427e-09	OPC2	OPC1
CYFIP1	2.03101e-08	0.349026	0.708	0.451	0.000348358	OPC2	OPC1
PTPRG	4.16255e-08	0.348804	0.326	0.137	0.00071396	OPC2	OPC1
TPST2	8.92693e-08	0.348061	0.309	0.13	0.00153115	OPC2	OPC1
BNC2	1.53869e-15	0.347559	0.249	0.025	2.63915e-11	OPC2	OPC1
BOK	6.63198e-13	0.347317	0.421	0.143	1.13752e-08	OPC2	OPC1
MYADM	7.27852e-07	0.347149	0.476	0.276	0.0124841	OPC2	OPC1
SGCB	6.51588e-09	0.347133	0.498	0.251	0.00011176	OPC2	OPC1
P3H2	9.41021e-10	0.347074	0.365	0.14	1.61404e-05	OPC2	OPC1
PGM2L1	6.92965e-08	0.346702	0.446	0.222	0.00118857	OPC2	OPC1
LDLR	2.01439e-07	0.34652	0.618	0.394	0.00345509	OPC2	OPC1
EBP	4.54257e-07	0.34652	0.609	0.387	0.00779142	OPC2	OPC1
PXDN	9.43203e-05	0.346184	0.777	0.702	1	OPC2	OPC1
MPRIP	6.55462e-08	0.346162	0.541	0.311	0.00112425	OPC2	OPC1
EPS8	5.18465e-11	0.346153	0.399	0.143	8.89271e-07	OPC2	OPC1
RIC8A	1.4973e-07	0.345814	0.639	0.416	0.00256817	OPC2	OPC1
IRF2BPL	1.2127e-09	0.345607	0.498	0.241	2.08003e-05	OPC2	OPC1
SDF4	3.8094e-09	0.345161	0.494	0.254	6.53388e-05	OPC2	OPC1
CPNE2	1.36189e-12	0.344824	0.386	0.124	2.33591e-08	OPC2	OPC1
FGFBP3	0.000235802	0.344735	0.927	0.898	1	OPC2	OPC1
TNFRSF10D	3.06412e-13	0.344147	0.305	0.067	5.25558e-09	OPC2	OPC1
IGSF3	1.71987e-09	0.343957	0.386	0.165	2.94992e-05	OPC2	OPC1
NDN	2.22126e-07	0.343071	0.807	0.616	0.00380991	OPC2	OPC1
NCOR2	3.9135e-10	0.342904	0.416	0.171	6.71243e-06	OPC2	OPC1
TM2D2	5.8624e-10	0.342828	0.515	0.251	1.00552e-05	OPC2	OPC1
ELOVL5	2.42329e-07	0.342373	0.91	0.787	0.00415643	OPC2	OPC1
COLGALT2	1.76209e-10	0.341912	0.365	0.13	3.02234e-06	OPC2	OPC1
PDP1	1.21353e-07	0.341387	0.309	0.127	0.00208145	OPC2	OPC1
PGRMC2	5.52892e-09	0.341363	0.682	0.425	9.4832e-05	OPC2	OPC1
NFE2L1	1.99579e-10	0.341013	0.558	0.286	3.42318e-06	OPC2	OPC1
ATL3	1.21281e-17	0.340163	0.305	0.038	2.08021e-13	OPC2	OPC1
NEBL	2.12256e-10	0.338538	0.361	0.127	3.64062e-06	OPC2	OPC1
ETV4	8.7757e-14	0.338514	0.309	0.067	1.50521e-09	OPC2	OPC1
SDF2L1	6.10023e-10	0.33831	0.455	0.206	1.04631e-05	OPC2	OPC1
C1orf122	2.20776e-08	0.338201	0.614	0.368	0.000378675	OPC2	OPC1
RELA	2.25311e-11	0.337373	0.433	0.171	3.86454e-07	OPC2	OPC1
CDV3	6.45461e-07	0.336869	0.824	0.692	0.011071	OPC2	OPC1
DSEL	3.45073e-12	0.336414	0.258	0.051	5.91869e-08	OPC2	OPC1
COL25A1	7.06385e-13	0.336107	0.258	0.044	1.21159e-08	OPC2	OPC1
SMS	2.60802e-06	0.335975	0.888	0.835	0.0447328	OPC2	OPC1
PPP1R14B	7.16982e-09	0.335646	0.794	0.562	0.000122977	OPC2	OPC1
SYNM	1.90824e-14	0.335486	0.27	0.041	3.27301e-10	OPC2	OPC1
SCARB2	8.68179e-09	0.335486	0.588	0.33	0.00014891	OPC2	OPC1
TMED5	3.70457e-09	0.335486	0.665	0.403	6.35407e-05	OPC2	OPC1
DDB2	1.06649e-12	0.335486	0.318	0.079	1.82925e-08	OPC2	OPC1
DBNL	7.13931e-08	0.335257	0.524	0.305	0.00122453	OPC2	OPC1
PHLDB2	1.62457e-08	0.335211	0.361	0.156	0.000278646	OPC2	OPC1
PLEKHG3	2.18313e-11	0.335187	0.296	0.079	3.74451e-07	OPC2	OPC1
NEAT1	1.36635e-05	0.334975	0.348	0.19	0.234356	OPC2	OPC1
COL2A1	0.000576522	0.334011	0.708	0.603	1	OPC2	OPC1
CTHRC1	5.51173e-10	0.3339	0.185	0.029	9.45372e-06	OPC2	OPC1
ACSL3	6.12046e-07	0.333541	0.627	0.41	0.0104978	OPC2	OPC1
FAM177A1	1.76969e-08	0.333484	0.468	0.241	0.000303538	OPC2	OPC1
TNIK	1.03786e-09	0.333408	0.451	0.203	1.78015e-05	OPC2	OPC1
FRMD5	3.92277e-13	0.332723	0.283	0.057	6.72834e-09	OPC2	OPC1
ITPRID2	2.2781e-09	0.332712	0.464	0.216	3.90739e-05	OPC2	OPC1
DUSP14	6.0014e-10	0.332492	0.382	0.146	1.02936e-05	OPC2	OPC1
TM7SF3	2.41954e-08	0.332484	0.597	0.346	0.000414999	OPC2	OPC1
RIPOR2	1.19591e-08	0.332369	0.335	0.137	0.000205123	OPC2	OPC1
SLC7A11	4.71323e-09	0.331358	0.288	0.092	8.08413e-05	OPC2	OPC1
ARHGDIA	1.07905e-08	0.331311	0.674	0.413	0.000185079	OPC2	OPC1
TIMP3	8.28387e-06	0.331133	0.365	0.2	0.142085	OPC2	OPC1
SH3BGRL3	2.01443e-06	0.331121	0.897	0.838	0.0345515	OPC2	OPC1
LMAN2	3.24804e-08	0.331054	0.631	0.387	0.000557104	OPC2	OPC1
SLC35B1	1.25531e-07	0.331054	0.609	0.371	0.00215311	OPC2	OPC1
ACO1	8.97838e-10	0.329779	0.459	0.213	1.53997e-05	OPC2	OPC1
MRC2	1.0406e-07	0.329619	0.511	0.292	0.00178483	OPC2	OPC1
TMX3	2.33827e-08	0.32937	0.532	0.289	0.00040106	OPC2	OPC1
PCDH7	6.17065e-09	0.328423	0.288	0.098	0.000105839	OPC2	OPC1
HMOX2	2.21416e-11	0.328107	0.378	0.127	3.79773e-07	OPC2	OPC1
TMED3	1.31181e-09	0.328107	0.451	0.21	2.25001e-05	OPC2	OPC1
NUAK1	1.50082e-08	0.327858	0.511	0.263	0.00025742	OPC2	OPC1
REEP2	1.28506e-06	0.327251	0.369	0.19	0.0220413	OPC2	OPC1
LRIG3	1.19157e-10	0.327147	0.305	0.092	2.04378e-06	OPC2	OPC1
SH2B3	2.61899e-10	0.326823	0.283	0.079	4.49208e-06	OPC2	OPC1
ANKRD1	1.1627e-07	0.326224	0.313	0.121	0.00199426	OPC2	OPC1
CYTOR	5.39007e-08	0.326158	0.403	0.19	0.000924506	OPC2	OPC1
CRISPLD1	0.00193054	0.325858	0.502	0.4	1	OPC2	OPC1
JUN	1.01627e-05	0.325649	0.442	0.267	0.17431	OPC2	OPC1
AHR	2.32469e-13	0.325397	0.245	0.035	3.98732e-09	OPC2	OPC1
DNAJC10	9.72165e-08	0.325324	0.648	0.425	0.00166746	OPC2	OPC1
RBM7	7.93747e-08	0.325311	0.502	0.286	0.00136143	OPC2	OPC1
NXPE3	8.21563e-13	0.324598	0.451	0.165	1.40914e-08	OPC2	OPC1
PLD3	1.38707e-07	0.324431	0.403	0.203	0.00237909	OPC2	OPC1
CORO1C	1.57894e-07	0.324176	0.742	0.552	0.0027082	OPC2	OPC1
SCG2	1.69952e-06	0.323991	0.124	0.022	0.0291501	OPC2	OPC1
RFK	1.60867e-08	0.323991	0.446	0.222	0.000275919	OPC2	OPC1
IFI6	5.91727e-11	0.323129	0.249	0.054	1.01493e-06	OPC2	OPC1
MGAT4B	3.10453e-09	0.323017	0.498	0.244	5.3249e-05	OPC2	OPC1
PXDC1	6.82814e-15	0.322322	0.339	0.07	1.17116e-10	OPC2	OPC1
MBOAT7	3.12189e-08	0.322169	0.464	0.241	0.000535467	OPC2	OPC1
LUM	0.049653	0.321982	0.129	0.079	1	OPC2	OPC1
SAMD4A	1.63027e-08	0.321959	0.438	0.213	0.000279624	OPC2	OPC1
TTL	3.90643e-07	0.321811	0.562	0.368	0.00670031	OPC2	OPC1
HEXB	2.38591e-09	0.321564	0.326	0.121	4.09231e-05	OPC2	OPC1
STMN3	1.3974e-06	0.321365	0.704	0.495	0.0239682	OPC2	OPC1
RNF14	1.21883e-11	0.321173	0.395	0.137	2.09054e-07	OPC2	OPC1
PLEC	1.55873e-07	0.321017	0.446	0.238	0.00267354	OPC2	OPC1
SGCE	3.49356e-08	0.320689	0.472	0.244	0.000599216	OPC2	OPC1
MYC	3.00496e-10	0.319886	0.3	0.092	5.15411e-06	OPC2	OPC1
PCSK5	2.25854e-12	0.319874	0.382	0.124	3.87384e-08	OPC2	OPC1
FAM120A	1.31062e-08	0.319833	0.494	0.254	0.000224798	OPC2	OPC1
HSD17B12	4.76695e-07	0.318829	0.605	0.394	0.00817627	OPC2	OPC1
ELOVL6	1.87799e-05	0.318815	0.773	0.613	0.322114	OPC2	OPC1
LAMA5	5.23223e-11	0.318468	0.262	0.063	8.97432e-07	OPC2	OPC1
SEC61A1	4.76985e-09	0.318413	0.511	0.263	8.18124e-05	OPC2	OPC1
MICOS13	2.36646e-10	0.318255	0.395	0.156	4.05895e-06	OPC2	OPC1
ITM2B	1.331e-07	0.318186	0.867	0.797	0.00228293	OPC2	OPC1
RMST	0.00182713	0.317711	0.506	0.371	1	OPC2	OPC1
KCNMA1	1.15626e-14	0.317665	0.21	0.013	1.98321e-10	OPC2	OPC1
LRP4	8.358e-10	0.317528	0.348	0.13	1.43356e-05	OPC2	OPC1
MCUB	7.82758e-11	0.317108	0.455	0.184	1.34259e-06	OPC2	OPC1
SHISA9	2.2587e-06	0.317108	0.369	0.194	0.0387413	OPC2	OPC1
SLC7A1	1.33043e-07	0.316966	0.476	0.26	0.00228195	OPC2	OPC1
CAMK1D	6.55983e-12	0.316738	0.309	0.083	1.12514e-07	OPC2	OPC1
GOLGA3	3.75352e-09	0.316482	0.425	0.19	6.43803e-05	OPC2	OPC1
AFF4	9.8511e-07	0.316377	0.639	0.419	0.0168966	OPC2	OPC1
STK38L	9.09572e-07	0.316051	0.33	0.156	0.015601	OPC2	OPC1
EMILIN2	1.43905e-13	0.315495	0.24	0.032	2.46826e-09	OPC2	OPC1
MICA	5.33123e-16	0.315112	0.27	0.032	9.14412e-12	OPC2	OPC1
PARVA	3.29071e-07	0.314863	0.558	0.337	0.00564423	OPC2	OPC1
CSF1	9.37121e-16	0.314728	0.266	0.032	1.60735e-11	OPC2	OPC1
KCTD10	2.53009e-07	0.314432	0.489	0.276	0.00433962	OPC2	OPC1
AKT3	1.05131e-07	0.314296	0.515	0.292	0.0018032	OPC2	OPC1
GATM	8.8301e-06	0.314206	0.249	0.108	0.151454	OPC2	OPC1
PAM	1.12621e-07	0.31397	0.605	0.384	0.00193167	OPC2	OPC1
FHL1	0.00140866	0.313594	0.824	0.733	1	OPC2	OPC1
ATP1A1	8.15894e-08	0.313576	0.678	0.429	0.00139942	OPC2	OPC1
TSPAN17	2.14055e-12	0.313504	0.369	0.114	3.67147e-08	OPC2	OPC1
RER1	1.20147e-07	0.31346	0.635	0.403	0.00206076	OPC2	OPC1
ADM	1.14624e-10	0.313031	0.197	0.029	1.96603e-06	OPC2	OPC1
DENND2B	2.43052e-09	0.312794	0.326	0.121	4.16883e-05	OPC2	OPC1
NRCAM	9.81619e-05	0.312686	0.502	0.356	1	OPC2	OPC1
RAC1	2.16131e-09	0.312354	0.97	0.946	3.70708e-05	OPC2	OPC1
ITGB1	1.24634e-10	0.312339	0.373	0.13	2.13772e-06	OPC2	OPC1
PLOD3	2.47805e-10	0.312339	0.386	0.149	4.25035e-06	OPC2	OPC1
CAPRIN2	2.13355e-08	0.312339	0.343	0.143	0.000365946	OPC2	OPC1
FKBP9	2.34717e-08	0.311571	0.391	0.181	0.000402586	OPC2	OPC1
CERS2	3.51804e-06	0.31155	0.691	0.502	0.0603414	OPC2	OPC1
P3H4	1.83918e-08	0.311507	0.403	0.184	0.000315457	OPC2	OPC1
COL5A3	3.20112e-13	0.311483	0.249	0.038	5.49056e-09	OPC2	OPC1
ERLEC1	2.08106e-09	0.311447	0.455	0.213	3.56943e-05	OPC2	OPC1
PDHB	5.48219e-07	0.310998	0.644	0.413	0.00940306	OPC2	OPC1
DBNDD1	1.83572e-10	0.310981	0.313	0.095	3.14862e-06	OPC2	OPC1
TNIP1	3.55454e-06	0.310886	0.335	0.168	0.0609675	OPC2	OPC1
RHPN2	4.50648e-09	0.310575	0.348	0.14	7.72951e-05	OPC2	OPC1
MID1	2.42689e-07	0.310185	0.678	0.432	0.0041626	OPC2	OPC1
FAM200B	4.06172e-08	0.310049	0.584	0.337	0.000696666	OPC2	OPC1
ANTXR2	2.34483e-06	0.309491	0.348	0.175	0.0402185	OPC2	OPC1
MCFD2	1.59001e-07	0.308741	0.661	0.425	0.00272718	OPC2	OPC1
LARP6	8.90107e-12	0.308733	0.313	0.086	1.52671e-07	OPC2	OPC1
KHDRBS3	3.55675e-08	0.308229	0.464	0.232	0.000610054	OPC2	OPC1
PHLDB1	1.42845e-08	0.307589	0.481	0.244	0.000245008	OPC2	OPC1
FLII	7.96813e-06	0.306942	0.421	0.254	0.136669	OPC2	OPC1
FYTTD1	9.22242e-08	0.306698	0.571	0.349	0.00158183	OPC2	OPC1
MFSD14B	9.21491e-08	0.306698	0.489	0.276	0.00158054	OPC2	OPC1
PCMT1	2.09783e-06	0.306637	0.682	0.473	0.0359819	OPC2	OPC1
AFAP1	1.64652e-10	0.306606	0.339	0.111	2.8241e-06	OPC2	OPC1
SHTN1	2.76832e-10	0.306507	0.309	0.095	4.74822e-06	OPC2	OPC1
MRPL49	5.59958e-10	0.306289	0.494	0.229	9.6044e-06	OPC2	OPC1
FGFR1	8.14898e-05	0.306229	0.704	0.571	1	OPC2	OPC1
HES1	4.11768e-05	0.305835	0.459	0.292	0.706264	OPC2	OPC1
CTDSP2	4.0761e-07	0.305637	0.506	0.295	0.00699133	OPC2	OPC1
HSPB8	2.02748e-11	0.305351	0.279	0.063	3.47753e-07	OPC2	OPC1
TMEM9B	2.89055e-09	0.305296	0.459	0.206	4.95787e-05	OPC2	OPC1
AMOTL1	2.40635e-07	0.305168	0.403	0.197	0.00412737	OPC2	OPC1
CASC4	1.09842e-07	0.305121	0.644	0.403	0.00188401	OPC2	OPC1
DHRS7	1.06587e-08	0.304676	0.391	0.171	0.000182817	OPC2	OPC1
ACOT9	9.38588e-08	0.304625	0.433	0.216	0.00160987	OPC2	OPC1
HPRT1	2.42156e-09	0.30452	0.352	0.137	4.15345e-05	OPC2	OPC1
STT3A	3.61221e-09	0.304403	0.567	0.302	6.19566e-05	OPC2	OPC1
SLC9A3R1	3.13231e-08	0.304128	0.421	0.197	0.000537253	OPC2	OPC1
MTATP6P1	6.44851e-08	0.303867	1	0.997	0.00110605	OPC2	OPC1
EDNRB	0.00941407	0.303644	0.425	0.33	1	OPC2	OPC1
LRRC59	2.12058e-07	0.303438	0.777	0.533	0.00363723	OPC2	OPC1
SYNJ2	1.98745e-09	0.303403	0.343	0.124	3.40887e-05	OPC2	OPC1
AL391422.4	4.88695e-14	0.303349	0.21	0.016	8.3821e-10	OPC2	OPC1
GLS	3.19904e-08	0.303145	0.515	0.279	0.000548699	OPC2	OPC1
GSTK1	1.64191e-08	0.303071	0.403	0.181	0.000281621	OPC2	OPC1
LIF	4.60326e-10	0.302918	0.159	0.016	7.89551e-06	OPC2	OPC1
RAB6A	7.73968e-07	0.302798	0.575	0.371	0.0132751	OPC2	OPC1
RDH10	2.60406e-09	0.302498	0.318	0.108	4.46648e-05	OPC2	OPC1
GALNT17	2.50538e-09	0.302356	0.416	0.184	4.29723e-05	OPC2	OPC1
HYAL2	1.33542e-07	0.302356	0.386	0.184	0.00229052	OPC2	OPC1
NIPSNAP3A	2.29875e-08	0.302128	0.369	0.162	0.000394282	OPC2	OPC1
APMAP	1.44412e-05	0.301481	0.601	0.429	0.247695	OPC2	OPC1
SNHG3	1.62298e-05	0.300857	0.549	0.349	0.278374	OPC2	OPC1
MAP3K20	2.80571e-06	0.300636	0.433	0.251	0.0481236	OPC2	OPC1
TIMP1	2.91263e-07	0.299972	0.558	0.321	0.00499575	OPC2	OPC1
TNFRSF10B	3.00324e-06	0.299972	0.489	0.283	0.0515115	OPC2	OPC1
AC055839.2	1.189e-09	0.299934	0.335	0.121	2.03936e-05	OPC2	OPC1
IKBIP	3.50532e-07	0.299893	0.468	0.26	0.00601232	OPC2	OPC1
TRIM22	3.1644e-09	0.29967	0.232	0.06	5.42757e-05	OPC2	OPC1
ARMCX2	5.12624e-08	0.299268	0.451	0.219	0.000879252	OPC2	OPC1
MTHFD2	6.07579e-05	0.299229	0.605	0.41	1	OPC2	OPC1
MAN2A1	3.42694e-08	0.299001	0.391	0.175	0.000587789	OPC2	OPC1
PLEKHB2	2.93467e-06	0.29896	0.609	0.413	0.0503355	OPC2	OPC1
PNMA2	2.85721e-07	0.298052	0.644	0.413	0.00490068	OPC2	OPC1
TRNP1	1.48336e-13	0.297954	0.266	0.044	2.54425e-09	OPC2	OPC1
RPN2	1.89466e-07	0.297333	0.88	0.787	0.00324971	OPC2	OPC1
RAB7A	4.77222e-05	0.297284	0.708	0.562	0.818531	OPC2	OPC1
GRN	1.13762e-06	0.297143	0.365	0.187	0.0195124	OPC2	OPC1
TCEAL8	3.79136e-06	0.296946	0.601	0.422	0.0650293	OPC2	OPC1
ITFG1	6.69319e-08	0.296806	0.455	0.235	0.00114802	OPC2	OPC1
GNS	9.90805e-08	0.296475	0.481	0.26	0.00169943	OPC2	OPC1
PAG1	9.26374e-12	0.296237	0.258	0.051	1.58892e-07	OPC2	OPC1
ANO6	3.26944e-08	0.296124	0.464	0.235	0.000560774	OPC2	OPC1
ST3GAL5	3.78712e-09	0.29537	0.227	0.057	6.49566e-05	OPC2	OPC1
UBE2Z	3.57391e-09	0.295358	0.459	0.216	6.12997e-05	OPC2	OPC1
TMTC3	4.5604e-11	0.295014	0.313	0.092	7.822e-07	OPC2	OPC1
CTNNA1	1.08499e-05	0.294619	0.918	0.908	0.186097	OPC2	OPC1
KCNN3	5.84154e-07	0.294588	0.232	0.083	0.0100194	OPC2	OPC1
BTG3	1.60664e-05	0.294405	0.682	0.486	0.275571	OPC2	OPC1
PMP2	1.81098e-08	0.294264	0.249	0.073	0.00031062	OPC2	OPC1
FABP3	5.3756e-09	0.294048	0.219	0.054	9.22024e-05	OPC2	OPC1
ASS1	4.07502e-14	0.29393	0.219	0.019	6.98948e-10	OPC2	OPC1
ATP6V1A	3.03104e-07	0.293907	0.502	0.286	0.00519884	OPC2	OPC1
TM9SF2	1.80203e-06	0.293894	0.7	0.489	0.0309085	OPC2	OPC1
ABR	3.12881e-09	0.29339	0.399	0.165	5.36654e-05	OPC2	OPC1
ADORA2B	2.50807e-15	0.293003	0.219	0.013	4.30184e-11	OPC2	OPC1
FAM111A	1.42429e-10	0.292417	0.275	0.073	2.44294e-06	OPC2	OPC1
PFDN1	3.71665e-05	0.292417	0.674	0.508	0.63748	OPC2	OPC1
PAWR	1.49393e-05	0.292282	0.648	0.47	0.25624	OPC2	OPC1
PITRM1	1.40292e-08	0.291658	0.356	0.146	0.000240629	OPC2	OPC1
LMAN1	2.1269e-08	0.291611	0.579	0.324	0.000364806	OPC2	OPC1
SYNPO	6.70319e-12	0.29159	0.159	0.006	1.14973e-07	OPC2	OPC1
XPNPEP1	7.8864e-11	0.291431	0.408	0.149	1.35268e-06	OPC2	OPC1
MYL12B	0.00016072	0.291286	0.854	0.832	1	OPC2	OPC1
SEC14L1	1.1376e-06	0.291258	0.579	0.365	0.0195121	OPC2	OPC1
TMEM109	1.5275e-08	0.291216	0.412	0.187	0.000261997	OPC2	OPC1
OSTC	1.73108e-07	0.291216	0.901	0.762	0.00296915	OPC2	OPC1
MIR4435-2HG	4.18143e-09	0.291033	0.361	0.14	7.17198e-05	OPC2	OPC1
KCND3	6.79111e-11	0.290851	0.275	0.067	1.16481e-06	OPC2	OPC1
MAP2K2	2.46716e-08	0.290632	0.481	0.241	0.000423167	OPC2	OPC1
TRAK2	1.01855e-11	0.290632	0.27	0.06	1.74701e-07	OPC2	OPC1
RECQL	3.70492e-08	0.290043	0.399	0.184	0.000635467	OPC2	OPC1
SQLE	3.60828e-05	0.289919	0.936	0.892	0.618892	OPC2	OPC1
WASF2	1.77726e-07	0.289786	0.524	0.295	0.00304835	OPC2	OPC1
TRIM25	3.65195e-13	0.289722	0.275	0.051	6.26382e-09	OPC2	OPC1
CHPF	1.70042e-09	0.28891	0.309	0.105	2.91656e-05	OPC2	OPC1
HDLBP	2.94605e-05	0.288536	0.845	0.73	0.505307	OPC2	OPC1
PDE3A	1.63956e-10	0.28818	0.279	0.076	2.81217e-06	OPC2	OPC1
TWSG1	2.29753e-07	0.28818	0.558	0.317	0.00394073	OPC2	OPC1
SIPA1L1	7.36182e-07	0.288046	0.361	0.178	0.012627	OPC2	OPC1
SLC22A23	2.21353e-08	0.288034	0.279	0.095	0.000379665	OPC2	OPC1
TNS3	3.55125e-08	0.288034	0.275	0.095	0.00060911	OPC2	OPC1
ENO1	1.71978e-09	0.287891	1	0.997	2.94977e-05	OPC2	OPC1
SSBP4	6.56264e-08	0.287364	0.515	0.273	0.00112562	OPC2	OPC1
ME2	3.48853e-07	0.286923	0.545	0.33	0.00598352	OPC2	OPC1
CRTAP	1.97038e-08	0.286542	0.472	0.241	0.00033796	OPC2	OPC1
CAPN1	2.02999e-08	0.286073	0.352	0.149	0.000348184	OPC2	OPC1
MSRB3	6.87032e-08	0.285992	0.365	0.165	0.0011784	OPC2	OPC1
ADAMTS15	5.50417e-10	0.285878	0.24	0.057	9.44075e-06	OPC2	OPC1
MBD2	2.51906e-09	0.285644	0.356	0.137	4.32069e-05	OPC2	OPC1
KLHL36	3.10558e-10	0.28534	0.296	0.089	5.32669e-06	OPC2	OPC1
NPLOC4	1.2032e-07	0.285329	0.459	0.241	0.00206373	OPC2	OPC1
TGFB2	3.88616e-12	0.284996	0.202	0.022	6.66553e-08	OPC2	OPC1
BLOC1S6	2.3778e-06	0.28443	0.524	0.33	0.040784	OPC2	OPC1
ARL4C	0.000205558	0.284365	0.652	0.498	1	OPC2	OPC1
MYDGF	8.09182e-08	0.284212	0.446	0.232	0.00138791	OPC2	OPC1
DSG2	2.40213e-09	0.283904	0.339	0.127	4.12014e-05	OPC2	OPC1
ARSJ	8.06516e-14	0.283019	0.193	0.01	1.38334e-09	OPC2	OPC1
IGF2R	7.5306e-06	0.283019	0.399	0.232	0.129165	OPC2	OPC1
SMPD1	1.59889e-09	0.283019	0.305	0.102	2.74241e-05	OPC2	OPC1
AKT1	2.72614e-07	0.28267	0.558	0.327	0.00467588	OPC2	OPC1
CDH11	0.00644619	0.28267	0.421	0.321	1	OPC2	OPC1
CNN2	7.80891e-06	0.282357	0.798	0.667	0.133938	OPC2	OPC1
GASK1B	9.67069e-08	0.282123	0.262	0.089	0.00165872	OPC2	OPC1
CLDN11	1.1637e-08	0.282097	0.24	0.067	0.000199598	OPC2	OPC1
ATP6V1E1	4.95525e-07	0.282031	0.601	0.365	0.00849925	OPC2	OPC1
NES	6.52446e-09	0.282004	1	0.997	0.000111907	OPC2	OPC1
FARP2	2.70561e-09	0.281708	0.361	0.143	4.64066e-05	OPC2	OPC1
TES	5.50774e-09	0.281164	0.262	0.079	9.44688e-05	OPC2	OPC1
MXRA7	1.07462e-07	0.281038	0.451	0.235	0.00184318	OPC2	OPC1
TNFAIP1	1.03108e-06	0.281038	0.416	0.222	0.017685	OPC2	OPC1
DDX21	1.22766e-05	0.28066	0.751	0.562	0.210569	OPC2	OPC1
NECAP2	1.31824e-09	0.280512	0.425	0.181	2.26104e-05	OPC2	OPC1
GUCY1A2	9.38231e-07	0.280445	0.313	0.143	0.0160925	OPC2	OPC1
MAP2K1	2.15904e-06	0.28035	0.631	0.39	0.0370318	OPC2	OPC1
HACD1	5.19771e-08	0.280232	0.433	0.21	0.000891512	OPC2	OPC1
COPA	6.38898e-07	0.280213	0.785	0.59	0.0109584	OPC2	OPC1
TMCO3	1.77476e-08	0.280161	0.429	0.2	0.000304406	OPC2	OPC1
TRIM9	4.00118e-10	0.280136	0.232	0.051	6.86282e-06	OPC2	OPC1
JAZF1	5.34719e-09	0.279924	0.339	0.13	9.1715e-05	OPC2	OPC1
EPDR1	1.35693e-09	0.279645	0.232	0.057	2.3274e-05	OPC2	OPC1
PPP2R2B	7.24067e-10	0.279567	0.343	0.117	1.24192e-05	OPC2	OPC1
PLXDC2	8.37748e-07	0.279567	0.313	0.14	0.0143691	OPC2	OPC1
KIRREL1	5.16323e-07	0.279504	0.433	0.229	0.00885597	OPC2	OPC1
CRK	1.21572e-05	0.279184	0.695	0.495	0.20852	OPC2	OPC1
MGST3	1.89476e-05	0.278831	0.657	0.473	0.324989	OPC2	OPC1
FTO	3.75202e-08	0.278794	0.382	0.168	0.000643546	OPC2	OPC1
ATP6V1D	8.67643e-06	0.278577	0.605	0.413	0.148818	OPC2	OPC1
LAMA4	2.46062e-05	0.278349	0.459	0.283	0.422045	OPC2	OPC1
ATP6V0B	1.05504e-05	0.278255	0.674	0.486	0.180961	OPC2	OPC1
PALMD	1.10356e-08	0.278153	0.197	0.044	0.000189283	OPC2	OPC1
SREBF2	7.33077e-06	0.278053	0.584	0.39	0.125737	OPC2	OPC1
STX12	1.68281e-06	0.27789	0.416	0.225	0.0288635	OPC2	OPC1
SLAIN2	5.94033e-08	0.27776	0.429	0.206	0.00101889	OPC2	OPC1
SVIL	0.000134567	0.277741	0.391	0.238	1	OPC2	OPC1
SERPINE2	1.10599e-05	0.277481	0.391	0.222	0.1897	OPC2	OPC1
APOLD1	4.44628e-10	0.277142	0.206	0.038	7.62626e-06	OPC2	OPC1
HADHA	1.08964e-06	0.27702	0.584	0.356	0.0186895	OPC2	OPC1
OST4	2.80441e-07	0.276815	0.876	0.765	0.00481013	OPC2	OPC1
SUN1	5.08739e-07	0.276562	0.468	0.257	0.00872588	OPC2	OPC1
ARL2BP	1.09399e-05	0.276518	0.618	0.419	0.187642	OPC2	OPC1
RTL8C	0.000248123	0.276186	0.773	0.708	1	OPC2	OPC1
KIF5B	1.40164e-06	0.276032	0.91	0.883	0.0240409	OPC2	OPC1
APCDD1	0.000134786	0.275694	0.283	0.152	1	OPC2	OPC1
NIPA1	5.71646e-09	0.275544	0.27	0.086	9.80487e-05	OPC2	OPC1
KCTD20	1.2968e-05	0.275151	0.464	0.295	0.222427	OPC2	OPC1
LYRM2	1.00749e-05	0.275102	0.545	0.352	0.172804	OPC2	OPC1
NPTX2	2.67084e-10	0.274798	0.283	0.076	4.58103e-06	OPC2	OPC1
RAB9A	7.0346e-08	0.274358	0.485	0.257	0.00120657	OPC2	OPC1
NABP1	9.72006e-10	0.274302	0.219	0.048	1.66718e-05	OPC2	OPC1
PIPOX	6.16728e-13	0.27403	0.21	0.022	1.05781e-08	OPC2	OPC1
IER3IP1	1.68844e-06	0.273412	0.627	0.403	0.0289602	OPC2	OPC1
WIPF1	8.99976e-10	0.273341	0.309	0.102	1.54364e-05	OPC2	OPC1
ERRFI1	0.00104133	0.272469	0.494	0.356	1	OPC2	OPC1
GABBR2	3.31936e-10	0.272427	0.146	0.01	5.69336e-06	OPC2	OPC1
CUL4A	9.09637e-07	0.272016	0.575	0.352	0.0156021	OPC2	OPC1
CFLAR	9.09777e-07	0.27181	0.391	0.194	0.0156045	OPC2	OPC1
AMPD2	7.567e-09	0.271368	0.369	0.149	0.000129789	OPC2	OPC1
DDOST	1.35442e-07	0.271159	0.584	0.327	0.00232309	OPC2	OPC1
FOXN3	0.00305787	0.271046	0.468	0.359	1	OPC2	OPC1
NR3C1	9.08882e-12	0.271006	0.262	0.054	1.55892e-07	OPC2	OPC1
TOR1AIP1	4.4728e-07	0.270817	0.442	0.235	0.00767175	OPC2	OPC1
HSPG2	2.86112e-06	0.270434	0.313	0.149	0.0490739	OPC2	OPC1
SMIM30	4.75575e-06	0.270391	0.421	0.244	0.0815707	OPC2	OPC1
CREB3	4.66113e-08	0.270168	0.494	0.254	0.000799476	OPC2	OPC1
SLF2	7.25618e-10	0.269963	0.369	0.137	1.24458e-05	OPC2	OPC1
MTCH1	2.13204e-05	0.26954	0.897	0.854	0.365687	OPC2	OPC1
TENM3-AS1	1.39241e-10	0.269436	0.232	0.048	2.38827e-06	OPC2	OPC1
USO1	1.39383e-05	0.269311	0.536	0.346	0.23907	OPC2	OPC1
EMC1	5.74296e-08	0.269285	0.412	0.197	0.000985032	OPC2	OPC1
BMPR2	2.11614e-07	0.26919	0.412	0.203	0.00362961	OPC2	OPC1
CDK14	9.05691e-07	0.269012	0.451	0.248	0.0155344	OPC2	OPC1
ALDH9A1	2.35114e-07	0.268929	0.481	0.257	0.00403267	OPC2	OPC1
KDELR3	2.00477e-11	0.268906	0.232	0.041	3.43858e-07	OPC2	OPC1
SNX7	5.76379e-08	0.268512	0.476	0.238	0.000988606	OPC2	OPC1
SLC3A2	1.57513e-06	0.268495	0.536	0.317	0.0270167	OPC2	OPC1
PPP1R14C	1.20892e-08	0.26845	0.361	0.143	0.000207354	OPC2	OPC1
NTNG1	4.25157e-08	0.268285	0.232	0.07	0.00072923	OPC2	OPC1
HSPA13	1.24192e-05	0.268068	0.562	0.381	0.213014	OPC2	OPC1
NPTN	5.31785e-07	0.267962	0.618	0.387	0.00912117	OPC2	OPC1
RPS27L	0.00640355	0.267912	0.704	0.657	1	OPC2	OPC1
GPN1	6.33159e-05	0.267752	0.536	0.387	1	OPC2	OPC1
IL11	1.20849e-10	0.267356	0.159	0.013	2.07281e-06	OPC2	OPC1
FAS	2.43018e-12	0.267294	0.232	0.035	4.16824e-08	OPC2	OPC1
LDOC1	5.5604e-08	0.267236	0.215	0.06	0.00095372	OPC2	OPC1
YIPF4	5.54252e-07	0.267117	0.515	0.292	0.00950653	OPC2	OPC1
KDSR	6.5678e-08	0.266941	0.399	0.184	0.00112651	OPC2	OPC1
AC010198.2	1.16632e-14	0.266797	0.202	0.01	2.00047e-10	OPC2	OPC1
HYOU1	2.0162e-10	0.266664	0.292	0.083	3.45818e-06	OPC2	OPC1
JAG1	1.87726e-09	0.266388	0.79	0.511	3.21987e-05	OPC2	OPC1
PCDH10	1.48186e-11	0.266234	0.155	0.006	2.54168e-07	OPC2	OPC1
CBLN1	2.02344e-08	0.266203	0.159	0.025	0.000347061	OPC2	OPC1
LOX	7.28931e-06	0.266173	0.172	0.054	0.125026	OPC2	OPC1
RNF217	1.8684e-10	0.266145	0.288	0.079	3.20469e-06	OPC2	OPC1
SLC29A2	3.7945e-07	0.266093	0.309	0.133	0.00650832	OPC2	OPC1
BTBD11	2.74605e-06	0.266046	0.335	0.165	0.0471002	OPC2	OPC1
PM20D2	1.69808e-06	0.265531	0.446	0.251	0.0291254	OPC2	OPC1
SPPL2A	4.73394e-06	0.265097	0.485	0.295	0.0811965	OPC2	OPC1
ASXL3	3.77572e-08	0.265097	0.322	0.127	0.000647612	OPC2	OPC1
MAGT1	1.15001e-06	0.265097	0.597	0.371	0.019725	OPC2	OPC1
TOM1L1	6.57443e-09	0.265097	0.3	0.105	0.000112765	OPC2	OPC1
ERGIC1	2.87304e-07	0.265097	0.464	0.244	0.00492783	OPC2	OPC1
FASN	0.000328187	0.264861	0.798	0.724	1	OPC2	OPC1
CRELD2	8.48349e-07	0.26463	0.382	0.197	0.0145509	OPC2	OPC1
SDK1	1.24777e-09	0.264582	0.3	0.095	2.14018e-05	OPC2	OPC1
KTN1	4.44719e-05	0.264361	0.841	0.717	0.762783	OPC2	OPC1
FAM114A1	1.43025e-11	0.264007	0.24	0.044	2.45316e-07	OPC2	OPC1
SEC31A	5.1967e-06	0.263892	0.721	0.511	0.0891338	OPC2	OPC1
BTBD1	8.98308e-06	0.263835	0.455	0.27	0.154078	OPC2	OPC1
MAP7D1	1.8395e-05	0.263727	0.622	0.432	0.31551	OPC2	OPC1
SLC2A4RG	2.32462e-08	0.263653	0.373	0.162	0.000398719	OPC2	OPC1
FKBP14	1.22345e-08	0.263581	0.313	0.114	0.000209846	OPC2	OPC1
MXRA5	2.45539e-08	0.263457	0.197	0.048	0.000421148	OPC2	OPC1
RASSF8	3.30974e-06	0.26341	0.468	0.267	0.0567686	OPC2	OPC1
ORAI2	3.27831e-06	0.263374	0.433	0.241	0.0562296	OPC2	OPC1
TM7SF2	1.9909e-06	0.263185	0.545	0.324	0.0341479	OPC2	OPC1
CDK2AP2	2.44723e-06	0.263148	0.528	0.314	0.0419748	OPC2	OPC1
SYNGR2	1.0649e-08	0.263119	0.348	0.137	0.000182652	OPC2	OPC1
PTAR1	4.99034e-06	0.263109	0.511	0.317	0.0855944	OPC2	OPC1
ARNTL2	1.61271e-08	0.263017	0.279	0.095	0.000276612	OPC2	OPC1
RHOQ	7.89755e-07	0.262984	0.485	0.27	0.0135459	OPC2	OPC1
BRI3BP	1.32543e-05	0.262555	0.433	0.248	0.227337	OPC2	OPC1
WEE1	0.000344603	0.262555	0.717	0.571	1	OPC2	OPC1
NRBP2	2.89544e-10	0.262488	0.283	0.079	4.96626e-06	OPC2	OPC1
BAD	1.23436e-07	0.262442	0.446	0.225	0.00211718	OPC2	OPC1
HIGD1A	5.57309e-05	0.262065	0.742	0.606	0.955896	OPC2	OPC1
GRIA1	5.48066e-07	0.262037	0.283	0.117	0.00940043	OPC2	OPC1
HEBP2	1.19317e-06	0.262017	0.545	0.314	0.0204652	OPC2	OPC1
RNF10	9.37195e-07	0.261761	0.494	0.286	0.0160748	OPC2	OPC1
MAP1A	1.26405e-09	0.261516	0.292	0.089	2.16811e-05	OPC2	OPC1
GPI	1.93739e-06	0.261342	0.652	0.425	0.0332302	OPC2	OPC1
NARS1	2.1677e-05	0.261102	0.803	0.619	0.371804	OPC2	OPC1
SLC2A1	0.322567	0.261089	0.665	0.648	1	OPC2	OPC1
FEN1	0.000103555	0.261056	0.639	0.454	1	OPC2	OPC1
FOS	5.92979e-06	0.260992	0.326	0.156	0.101708	OPC2	OPC1
SPIN1	3.85685e-05	0.260847	0.601	0.422	0.661528	OPC2	OPC1
CTNND2	0.0018668	0.2604	0.498	0.371	1	OPC2	OPC1
BET1L	2.65233e-07	0.259682	0.335	0.149	0.00454928	OPC2	OPC1
GOLM1	1.09513e-05	0.259673	0.631	0.413	0.187836	OPC2	OPC1
LIX1L	5.54083e-06	0.259525	0.541	0.333	0.0950363	OPC2	OPC1
TFAP2C	3.6573e-09	0.259503	0.167	0.025	6.27301e-05	OPC2	OPC1
PIGS	4.85892e-08	0.25945	0.395	0.181	0.000833402	OPC2	OPC1
FAM210B	4.211e-07	0.259295	0.498	0.27	0.00722272	OPC2	OPC1
FAM234A	1.72955e-05	0.259044	0.421	0.254	0.296652	OPC2	OPC1
TEX2	5.7304e-07	0.258963	0.352	0.165	0.00982878	OPC2	OPC1
IRF2BP2	0.000147546	0.258831	0.614	0.46	1	OPC2	OPC1
MAN1A2	0.000237795	0.258788	0.528	0.368	1	OPC2	OPC1
EPB41L3	7.76627e-07	0.258771	0.382	0.187	0.0133207	OPC2	OPC1
ARHGEF12	1.64271e-06	0.258545	0.558	0.327	0.0281757	OPC2	OPC1
G6PD	2.13121e-08	0.258496	0.3	0.108	0.000365546	OPC2	OPC1
CALM2	4.34229e-06	0.258061	1	1	0.074479	OPC2	OPC1
RPL22L1	6.64765e-05	0.257865	0.468	0.295	1	OPC2	OPC1
TMEFF2	1.47026e-06	0.257586	0.197	0.063	0.0252179	OPC2	OPC1
S100A16	4.60213e-07	0.257435	0.249	0.089	0.00789357	OPC2	OPC1
CETN2	0.00037217	0.257379	0.73	0.603	1	OPC2	OPC1
NFKBIA	2.36846e-06	0.256985	0.343	0.168	0.0406238	OPC2	OPC1
PDLIM4	1.42495e-09	0.256685	0.266	0.073	2.44408e-05	OPC2	OPC1
AP1B1	9.91319e-07	0.256484	0.352	0.171	0.0170031	OPC2	OPC1
ANXA3	1.50369e-10	0.256458	0.24	0.051	2.57913e-06	OPC2	OPC1
NTAN1	5.36465e-06	0.256425	0.494	0.295	0.0920144	OPC2	OPC1
TMEM132D	2.71571e-11	0.256219	0.21	0.032	4.65799e-07	OPC2	OPC1
SELENOT	3.47743e-06	0.256052	0.691	0.492	0.0596449	OPC2	OPC1
NAA20	1.11803e-06	0.255989	0.489	0.276	0.0191764	OPC2	OPC1
NUCB1	4.12042e-09	0.255819	0.305	0.105	7.06735e-05	OPC2	OPC1
DCC	1.48348e-08	0.255633	0.172	0.032	0.000254446	OPC2	OPC1
MT-ND4L	3.15268e-07	0.255521	0.309	0.133	0.00540747	OPC2	OPC1
KCNJ6	1.30893e-13	0.255362	0.172	0.003	2.24508e-09	OPC2	OPC1
AP2B1	6.68583e-06	0.25514	0.446	0.267	0.114675	OPC2	OPC1
SNTB1	6.60715e-13	0.255043	0.206	0.019	1.13326e-08	OPC2	OPC1
KAZN	3.24546e-09	0.254987	0.326	0.117	5.56661e-05	OPC2	OPC1
TRIM69	6.33623e-09	0.254725	0.292	0.098	0.000108679	OPC2	OPC1
NOL4L	4.66414e-08	0.254712	0.339	0.14	0.000799993	OPC2	OPC1
ZC3HAV1	3.81089e-07	0.254701	0.343	0.152	0.00653645	OPC2	OPC1
POLG	1.26867e-07	0.25445	0.361	0.162	0.00217603	OPC2	OPC1
MARVELD1	4.81284e-09	0.254173	0.279	0.089	8.25498e-05	OPC2	OPC1
CDC42EP1	2.62234e-10	0.254159	0.227	0.048	4.49783e-06	OPC2	OPC1
PHKB	4.53203e-06	0.25383	0.549	0.359	0.0777334	OPC2	OPC1
MSANTD3	1.90241e-06	0.253754	0.455	0.254	0.0326301	OPC2	OPC1
SSR1	0.00012778	0.253692	0.773	0.597	1	OPC2	OPC1
PTPN14	0.000130071	0.253333	0.429	0.276	1	OPC2	OPC1
ELAC2	1.72823e-06	0.253135	0.506	0.305	0.0296426	OPC2	OPC1
CAVIN3	5.20574e-12	0.252987	0.223	0.032	8.92889e-08	OPC2	OPC1
MAN1A1	7.35505e-06	0.252819	0.258	0.114	0.126154	OPC2	OPC1
TSPYL1	9.06859e-06	0.252606	0.631	0.419	0.155544	OPC2	OPC1
IFNAR1	8.48647e-07	0.252544	0.421	0.222	0.014556	OPC2	OPC1
GSTO1	7.41535e-07	0.252507	0.489	0.26	0.0127188	OPC2	OPC1
ARPC4	1.45045e-05	0.252447	0.798	0.625	0.248781	OPC2	OPC1
ITPKB	2.63118e-09	0.252268	0.3	0.098	4.513e-05	OPC2	OPC1
CARS1	5.23869e-07	0.252061	0.408	0.203	0.00898541	OPC2	OPC1
UACA	7.83511e-06	0.251641	0.313	0.152	0.134388	OPC2	OPC1
COPG1	7.45275e-07	0.251265	0.408	0.21	0.0127829	OPC2	OPC1
MAOA	7.12403e-11	0.251201	0.21	0.035	1.22191e-06	OPC2	OPC1
TP53INP2	2.99778e-08	0.250776	0.335	0.133	0.000514179	OPC2	OPC1
SLC52A2	1.03012e-07	0.250776	0.326	0.133	0.00176686	OPC2	OPC1
EPB41L2	2.11891e-05	0.250746	0.433	0.26	0.363435	OPC2	OPC1
YWHAG	1.42249e-06	0.250727	0.944	0.886	0.0243985	OPC2	OPC1
KLHDC8B	4.33216e-06	0.250597	0.335	0.171	0.0743052	OPC2	OPC1
SERPINB6	2.99158e-09	0.250597	0.279	0.083	5.13116e-05	OPC2	OPC1
CD58	1.19222e-07	0.250597	0.266	0.095	0.0020449	OPC2	OPC1
ARHGAP18	9.02232e-10	0.2504	0.21	0.041	1.54751e-05	OPC2	OPC1
TMEM248	1.6573e-06	0.250023	0.541	0.324	0.028426	OPC2	OPC1
GALNT1	1.12937e-06	0.249928	0.584	0.356	0.019371	OPC2	OPC1
FAM3C	2.55181e-09	0.249699	0.352	0.13	4.37686e-05	OPC2	OPC1
SLC39A6	2.99286e-05	0.24942	0.704	0.476	0.513335	OPC2	OPC1
SCD5	0.000204708	0.249298	0.562	0.387	1	OPC2	OPC1
LRRC8C	1.08406e-09	0.249049	0.249	0.063	1.85938e-05	OPC2	OPC1
ADGRL4	4.29471e-10	0.248763	0.167	0.019	7.36629e-06	OPC2	OPC1
TSPO	1.06523e-11	0.248609	0.219	0.032	1.82708e-07	OPC2	OPC1
SCAMP3	1.0402e-05	0.248609	0.459	0.286	0.178415	OPC2	OPC1
IFRD2	2.88422e-07	0.248346	0.352	0.156	0.00494701	OPC2	OPC1
AFG3L2	3.83719e-07	0.248346	0.365	0.171	0.00658155	OPC2	OPC1
EVA1B	5.40452e-08	0.248321	0.27	0.095	0.000926983	OPC2	OPC1
OLFML2B	3.39737e-07	0.248321	0.232	0.076	0.00582716	OPC2	OPC1
RB1	3.08375e-05	0.248206	0.597	0.403	0.528925	OPC2	OPC1
STK25	1.1031e-05	0.248171	0.704	0.489	0.189203	OPC2	OPC1
CBR1	1.10134e-06	0.248105	0.391	0.197	0.0188901	OPC2	OPC1
OXCT1	4.27134e-06	0.247936	0.494	0.292	0.0732621	OPC2	OPC1
PBXIP1	7.287e-06	0.247936	0.313	0.156	0.124987	OPC2	OPC1
MRFAP1	2.6817e-08	0.247897	0.996	0.978	0.000459965	OPC2	OPC1
SIPA1L2	8.24e-05	0.247613	0.605	0.444	1	OPC2	OPC1
RAP1A	0.000440165	0.24755	0.571	0.435	1	OPC2	OPC1
PCYOX1	2.51313e-05	0.247395	0.494	0.317	0.431052	OPC2	OPC1
POLR3D	1.30956e-06	0.247289	0.339	0.159	0.0224616	OPC2	OPC1
YPEL5	3.89398e-06	0.247032	0.485	0.283	0.0667895	OPC2	OPC1
COX6A1	0.000374861	0.247018	0.618	0.476	1	OPC2	OPC1
MAML2	3.59677e-07	0.24695	0.3	0.127	0.00616919	OPC2	OPC1
PRMT2	1.42888e-06	0.246735	0.468	0.267	0.0245082	OPC2	OPC1
INTS13	1.7279e-06	0.246219	0.339	0.165	0.029637	OPC2	OPC1
PIEZO2	1.8644e-09	0.246074	0.227	0.054	3.19782e-05	OPC2	OPC1
ZDHHC9	5.77704e-07	0.246062	0.386	0.19	0.00990879	OPC2	OPC1
MLF1	1.22033e-05	0.245544	0.365	0.2	0.209312	OPC2	OPC1
CAPZA2	5.54125e-05	0.245501	0.7	0.543	0.950435	OPC2	OPC1
ANXA11	2.12996e-10	0.245468	0.236	0.051	3.65331e-06	OPC2	OPC1
TAFA5	2.26719e-08	0.245197	0.326	0.124	0.000388869	OPC2	OPC1
HERC4	7.87938e-08	0.245079	0.391	0.181	0.00135147	OPC2	OPC1
TMEM189	1.12152e-06	0.245023	0.373	0.181	0.0192362	OPC2	OPC1
CD34	3.17395e-11	0.244983	0.142	0.003	5.44396e-07	OPC2	OPC1
LGMN	0.000277801	0.244777	0.421	0.279	1	OPC2	OPC1
C5orf15	0.000106956	0.244691	0.618	0.467	1	OPC2	OPC1
AC005261.1	2.89005e-06	0.244572	0.554	0.333	0.0495701	OPC2	OPC1
RAB6B	8.40632e-06	0.2445	0.343	0.178	0.144185	OPC2	OPC1
CAST	1.22388e-05	0.244457	0.369	0.2	0.20992	OPC2	OPC1
CNTNAP1	5.77193e-10	0.244244	0.223	0.048	9.90001e-06	OPC2	OPC1
TMEM147	5.78341e-06	0.2442	0.674	0.467	0.099197	OPC2	OPC1
ZMPSTE24	0.000134843	0.2442	0.485	0.33	1	OPC2	OPC1
SH3D19	2.05959e-08	0.244158	0.27	0.089	0.000353261	OPC2	OPC1
GALNT10	2.04863e-09	0.244117	0.309	0.102	3.51382e-05	OPC2	OPC1
FAR2	4.19524e-10	0.243656	0.167	0.019	7.19567e-06	OPC2	OPC1
FJX1	3.5285e-06	0.243467	0.339	0.168	0.0605208	OPC2	OPC1
SMAD2	1.75386e-05	0.243293	0.485	0.308	0.300822	OPC2	OPC1
TNFAIP3	7.04762e-09	0.243019	0.15	0.019	0.000120881	OPC2	OPC1
BBOX1	2.06082e-08	0.243019	0.137	0.016	0.000353471	OPC2	OPC1
SNX14	1.15485e-06	0.242923	0.356	0.175	0.0198079	OPC2	OPC1
HSD17B7	1.40107e-06	0.242901	0.378	0.19	0.0240311	OPC2	OPC1
MAPKAP1	0.000119993	0.242853	0.446	0.292	1	OPC2	OPC1
CDKN2B	1.21942e-08	0.242377	0.133	0.013	0.000209155	OPC2	OPC1
LRRFIP1	5.59617e-05	0.242377	0.506	0.314	0.959854	OPC2	OPC1
XIAP	0.000221724	0.242377	0.464	0.314	1	OPC2	OPC1
ANXA7	7.31608e-05	0.242377	0.425	0.273	1	OPC2	OPC1
PGAM1	8.75592e-06	0.241992	0.674	0.454	0.150182	OPC2	OPC1
NCLN	1.86725e-05	0.24185	0.369	0.21	0.320271	OPC2	OPC1
SIAH2	1.52094e-07	0.241803	0.3	0.117	0.00260871	OPC2	OPC1
TYK2	4.40527e-08	0.241789	0.288	0.105	0.000755591	OPC2	OPC1
ZIC4	7.49658e-13	0.241731	0.18	0.01	1.28581e-08	OPC2	OPC1
BEX1	0.76294	0.241585	0.682	0.724	1	OPC2	OPC1
MAP4	1.23276e-05	0.241495	0.82	0.676	0.211443	OPC2	OPC1
SRPRA	5.26502e-06	0.241435	0.489	0.295	0.0903056	OPC2	OPC1
RNF182	7.02993e-07	0.241274	0.335	0.149	0.0120577	OPC2	OPC1
LRP2	4.35273e-06	0.24125	0.292	0.133	0.074658	OPC2	OPC1
KCTD1	1.58127e-07	0.241199	0.27	0.098	0.0027122	OPC2	OPC1
NPC2	7.70215e-05	0.241127	0.747	0.565	1	OPC2	OPC1
NIPSNAP2	4.90074e-05	0.240644	0.536	0.359	0.840576	OPC2	OPC1
ZBED1	3.67412e-08	0.240644	0.313	0.121	0.000630186	OPC2	OPC1
CDC6	0.000102168	0.240485	0.403	0.241	1	OPC2	OPC1
HSDL2	2.1699e-05	0.240374	0.408	0.238	0.372181	OPC2	OPC1
PLXNB2	8.52719e-07	0.240335	0.425	0.222	0.0146258	OPC2	OPC1
VPS4A	1.14729e-06	0.240335	0.425	0.225	0.0196783	OPC2	OPC1
GLG1	4.43216e-05	0.24031	0.597	0.406	0.760204	OPC2	OPC1
TMX2	3.54127e-05	0.239969	0.618	0.432	0.607399	OPC2	OPC1
PIM1	0.000835631	0.239915	0.343	0.213	1	OPC2	OPC1
TAB2	2.60662e-05	0.239851	0.584	0.39	0.447087	OPC2	OPC1
CCNG1	0.000475544	0.239447	0.897	0.829	1	OPC2	OPC1
PRKCA	6.13126e-09	0.239404	0.262	0.076	0.000105163	OPC2	OPC1
MMP2	1.72678e-08	0.239334	0.24	0.07	0.000296177	OPC2	OPC1
SFXN3	2.51808e-11	0.239183	0.185	0.019	4.319e-07	OPC2	OPC1
FGF2	1.11112e-08	0.239102	0.386	0.165	0.00019058	OPC2	OPC1
APLP1	0.000415961	0.238625	0.528	0.368	1	OPC2	OPC1
PARP14	2.92017e-11	0.238625	0.236	0.044	5.00867e-07	OPC2	OPC1
PHLDA3	1.09347e-06	0.238375	0.279	0.114	0.0187552	OPC2	OPC1
TCIM	4.20988e-05	0.238284	0.215	0.092	0.722079	OPC2	OPC1
FHL2	5.79467e-07	0.238077	0.348	0.156	0.00993903	OPC2	OPC1
COL14A1	1.05171e-06	0.238077	0.339	0.156	0.0180389	OPC2	OPC1
CMPK1	1.97628e-06	0.238042	0.768	0.527	0.0338971	OPC2	OPC1
TMEM132A	7.10475e-07	0.237985	0.339	0.156	0.0121861	OPC2	OPC1
FTH1	6.22704e-05	0.237444	1	0.994	1	OPC2	OPC1
TTYH1	0.0150145	0.237292	0.73	0.603	1	OPC2	OPC1
QSOX1	4.86227e-06	0.237201	0.27	0.117	0.0833977	OPC2	OPC1
AGPAT1	2.90983e-05	0.237172	0.558	0.375	0.499094	OPC2	OPC1
PTPN18	2.54455e-08	0.236959	0.258	0.083	0.000436441	OPC2	OPC1
RAB5A	4.14203e-05	0.236856	0.67	0.483	0.710441	OPC2	OPC1
RNF7	0.000343998	0.236693	0.811	0.749	1	OPC2	OPC1
SDC4	1.09464e-06	0.236608	0.27	0.108	0.0187752	OPC2	OPC1
KIFBP	3.63569e-05	0.236424	0.494	0.311	0.623594	OPC2	OPC1
TMEM179B	2.59651e-05	0.235437	0.335	0.184	0.445354	OPC2	OPC1
CEP55	0.00986744	0.235373	0.403	0.298	1	OPC2	OPC1
ABHD2	8.80099e-09	0.235084	0.245	0.07	0.000150955	OPC2	OPC1
RDX	0.000218325	0.234689	0.893	0.841	1	OPC2	OPC1
IMPAD1	4.51313e-05	0.234608	0.627	0.444	0.774092	OPC2	OPC1
FOXJ1	0.000124035	0.234557	0.279	0.152	1	OPC2	OPC1
BID	7.04602e-08	0.234384	0.309	0.117	0.00120853	OPC2	OPC1
CD320	5.85501e-06	0.234272	0.425	0.241	0.100425	OPC2	OPC1
BLOC1S2	2.24257e-05	0.23424	0.579	0.381	0.384646	OPC2	OPC1
UEVLD	1.88551e-06	0.234203	0.27	0.114	0.0323403	OPC2	OPC1
DUSP3	2.80794e-05	0.234182	0.498	0.314	0.481618	OPC2	OPC1
C5orf22	4.99043e-07	0.234109	0.412	0.21	0.00855959	OPC2	OPC1
RTL10	6.12957e-08	0.234013	0.258	0.086	0.00105134	OPC2	OPC1
GSS	3.72153e-07	0.233974	0.326	0.143	0.00638317	OPC2	OPC1
ARL10	2.18444e-05	0.233909	0.425	0.254	0.374675	OPC2	OPC1
DYNLT3	1.20053e-08	0.233815	0.227	0.06	0.000205914	OPC2	OPC1
PIK3CB	1.07091e-07	0.233592	0.283	0.105	0.00183683	OPC2	OPC1
RNPEP	1.36721e-05	0.233388	0.433	0.254	0.234504	OPC2	OPC1
RSPRY1	7.25967e-05	0.233388	0.416	0.26	1	OPC2	OPC1
GPX1	0.000493879	0.233388	0.867	0.784	1	OPC2	OPC1
CASP7	5.27925e-08	0.233388	0.335	0.133	0.000905497	OPC2	OPC1
BRD3OS	6.67569e-07	0.233188	0.3	0.127	0.0114501	OPC2	OPC1
SLC12A4	1.25529e-08	0.233174	0.232	0.063	0.000215308	OPC2	OPC1
CNN3	2.29604e-06	0.2331	0.991	0.994	0.0393817	OPC2	OPC1
POMGNT1	6.86277e-07	0.233003	0.348	0.162	0.011771	OPC2	OPC1
SUMF1	5.42142e-09	0.232529	0.227	0.057	9.29882e-05	OPC2	OPC1
ARCN1	0.000269315	0.232159	0.682	0.524	1	OPC2	OPC1
EVI5	5.65817e-07	0.231977	0.283	0.114	0.0097049	OPC2	OPC1
IFT57	0.000174451	0.231831	0.571	0.41	1	OPC2	OPC1
BVES	6.12884e-05	0.231608	0.258	0.124	1	OPC2	OPC1
SH3GLB1	1.00017e-05	0.231309	0.554	0.343	0.171549	OPC2	OPC1
B4GAT1	2.1662e-05	0.231275	0.408	0.235	0.371546	OPC2	OPC1
GNA12	1.21676e-06	0.23118	0.464	0.254	0.0208699	OPC2	OPC1
TP53BP2	0.000158264	0.231091	0.464	0.314	1	OPC2	OPC1
PCSK7	3.14561e-07	0.230582	0.369	0.168	0.00539535	OPC2	OPC1
GAS7	3.86443e-09	0.230569	0.202	0.041	6.62827e-05	OPC2	OPC1
KIAA1671	5.17748e-07	0.230133	0.283	0.114	0.00888041	OPC2	OPC1
VGF	4.99462e-05	0.230133	0.206	0.086	0.856678	OPC2	OPC1
TOR1A	4.22668e-05	0.230012	0.343	0.194	0.72496	OPC2	OPC1
AHNAK2	1.51048e-11	0.229971	0.155	0.006	2.59078e-07	OPC2	OPC1
CSNK1D	3.12866e-05	0.229817	0.489	0.308	0.536628	OPC2	OPC1
MYH10	7.55215e-05	0.229569	0.944	0.962	1	OPC2	OPC1
RPS2P46	3.28174e-06	0.229139	0.373	0.19	0.0562884	OPC2	OPC1
TMEM65	6.33187e-05	0.229139	0.356	0.206	1	OPC2	OPC1
TRIM5	3.78139e-05	0.228571	0.403	0.238	0.648585	OPC2	OPC1
DSTYK	1.35369e-07	0.228571	0.361	0.159	0.00232184	OPC2	OPC1
HLA-E	1.65332e-06	0.228571	0.236	0.089	0.0283578	OPC2	OPC1
UCHL5	2.16738e-05	0.228302	0.429	0.254	0.37175	OPC2	OPC1
MMP7	8.1515e-10	0.228226	0.124	0.003	1.39814e-05	OPC2	OPC1
GNA11	3.29347e-06	0.227789	0.464	0.267	0.0564896	OPC2	OPC1
CHP1	9.04591e-05	0.22767	0.545	0.375	1	OPC2	OPC1
RPL23AP82	1.19462e-08	0.22758	0.232	0.063	0.000204901	OPC2	OPC1
ZNF672	2.77633e-08	0.227331	0.305	0.111	0.000476195	OPC2	OPC1
MYO1E	1.34092e-07	0.227276	0.245	0.083	0.00229994	OPC2	OPC1
KIAA2013	7.67259e-08	0.22711	0.365	0.152	0.001316	OPC2	OPC1
FUT8	0.000222402	0.227081	0.459	0.298	1	OPC2	OPC1
TRAPPC3	3.4297e-07	0.22705	0.326	0.143	0.00588262	OPC2	OPC1
TFE3	4.17232e-07	0.226985	0.27	0.105	0.00715636	OPC2	OPC1
SCPEP1	2.96375e-06	0.226985	0.253	0.105	0.0508342	OPC2	OPC1
PRSS35	0.0291699	0.226914	0.279	0.206	1	OPC2	OPC1
MGAT2	3.57025e-05	0.226598	0.369	0.213	0.61237	OPC2	OPC1
ANTXR1	0.000129995	0.226564	0.567	0.39	1	OPC2	OPC1
AHCY	0.000383396	0.226514	0.833	0.746	1	OPC2	OPC1
ARF4	0.000148826	0.226435	0.906	0.867	1	OPC2	OPC1
SH3BP5	1.60501e-09	0.226243	0.219	0.048	2.75291e-05	OPC2	OPC1
TCN2	2.42227e-08	0.226243	0.21	0.054	0.000415467	OPC2	OPC1
CDK6-AS1	2.69578e-08	0.226243	0.206	0.051	0.00046238	OPC2	OPC1
BCL7C	1.12176e-05	0.226208	0.451	0.26	0.192405	OPC2	OPC1
GPAA1	2.01051e-05	0.226208	0.446	0.267	0.344843	OPC2	OPC1
TRIM45	3.20956e-06	0.226176	0.318	0.149	0.0550504	OPC2	OPC1
POFUT1	6.03416e-06	0.226176	0.313	0.149	0.103498	OPC2	OPC1
TTF2	0.000203529	0.226027	0.335	0.197	1	OPC2	OPC1
MTPN	0.000146131	0.225805	0.867	0.727	1	OPC2	OPC1
SCOC	0.000728196	0.225418	0.691	0.578	1	OPC2	OPC1
ADAMTS1	0.0155765	0.225329	0.232	0.152	1	OPC2	OPC1
TMEM150A	6.91628e-07	0.225303	0.215	0.07	0.0118628	OPC2	OPC1
FBXW2	6.13535e-05	0.225229	0.373	0.219	1	OPC2	OPC1
TEX261	1.46625e-05	0.22514	0.433	0.251	0.251491	OPC2	OPC1
AOPEP	2.32935e-06	0.22506	0.451	0.241	0.039953	OPC2	OPC1
AC099066.2	6.75521e-12	0.223998	0.15	0.003	1.15865e-07	OPC2	OPC1
SACS	0.000996007	0.223915	0.652	0.489	1	OPC2	OPC1
MEGF8	3.21448e-06	0.223915	0.352	0.175	0.0551348	OPC2	OPC1
GPX8	0.000511447	0.223841	0.472	0.33	1	OPC2	OPC1
IER2	8.19216e-06	0.223703	0.395	0.213	0.140512	OPC2	OPC1
SUMF2	7.56429e-06	0.223518	0.326	0.165	0.129743	OPC2	OPC1
RRAGA	0.000198228	0.223363	0.536	0.384	1	OPC2	OPC1
TBL2	2.09591e-06	0.223318	0.356	0.178	0.0359491	OPC2	OPC1
GLTP	1.07006e-05	0.223318	0.339	0.171	0.183536	OPC2	OPC1
WT1	2.79763e-09	0.223277	0.107	0	4.7985e-05	OPC2	OPC1
ACTR2	0.000118656	0.223243	0.953	0.93	1	OPC2	OPC1
MAN2A2	2.55969e-06	0.223103	0.305	0.14	0.0439039	OPC2	OPC1
PARM1	6.37682e-10	0.223046	0.172	0.022	1.09375e-05	OPC2	OPC1
COL6A2	1.86835e-09	0.223046	0.159	0.019	3.2046e-05	OPC2	OPC1
ASCC3	0.000712603	0.223024	0.455	0.308	1	OPC2	OPC1
TENM2	0.00178831	0.222869	0.185	0.095	1	OPC2	OPC1
ACP2	1.65954e-06	0.222718	0.369	0.184	0.0284645	OPC2	OPC1
AAMDC	2.22214e-06	0.222669	0.279	0.121	0.0381141	OPC2	OPC1
C1orf226	7.49057e-08	0.222614	0.215	0.06	0.00128478	OPC2	OPC1
PLOD2	2.45437e-07	0.222614	0.202	0.057	0.00420974	OPC2	OPC1
NOTCH3	0.000184311	0.222572	0.545	0.378	1	OPC2	OPC1
BMP1	2.99068e-08	0.22241	0.249	0.076	0.000512961	OPC2	OPC1
OAT	3.31292e-05	0.222236	0.536	0.356	0.568233	OPC2	OPC1
PTBP3	2.3281e-05	0.221807	0.494	0.308	0.399316	OPC2	OPC1
CRAT	4.905e-07	0.221741	0.236	0.083	0.00841305	OPC2	OPC1
RTL8A	4.95006e-05	0.221618	0.536	0.349	0.849035	OPC2	OPC1
TMED4	8.12983e-05	0.221618	0.528	0.356	1	OPC2	OPC1
PIEZO1	6.32343e-09	0.221426	0.185	0.035	0.00010846	OPC2	OPC1
LINC00511	1.60038e-08	0.221243	0.215	0.054	0.000274497	OPC2	OPC1
GGCX	3.83202e-05	0.221191	0.365	0.206	0.657268	OPC2	OPC1
ARL8B	0.000391754	0.221138	0.511	0.365	1	OPC2	OPC1
INPP5F	2.40601e-05	0.221112	0.631	0.432	0.412678	OPC2	OPC1
TRIO	0.00067014	0.221032	0.408	0.276	1	OPC2	OPC1
OSGIN2	7.60437e-07	0.220897	0.249	0.092	0.013043	OPC2	OPC1
EIF4G2	6.95368e-07	0.220662	1	1	0.0119269	OPC2	OPC1
TLN1	4.62768e-06	0.220602	0.361	0.178	0.079374	OPC2	OPC1
TM9SF3	0.00100978	0.220602	0.82	0.787	1	OPC2	OPC1
KLF7	1.38637e-06	0.220578	0.292	0.124	0.023779	OPC2	OPC1
CLCN4	4.90232e-08	0.22055	0.202	0.051	0.000840846	OPC2	OPC1
ITSN1	0.00216944	0.220498	0.657	0.514	1	OPC2	OPC1
SUCLG2	8.21274e-06	0.220428	0.313	0.156	0.140865	OPC2	OPC1
ABLIM1	0.00016749	0.220398	0.481	0.308	1	OPC2	OPC1
CD109	8.0456e-10	0.220171	0.133	0.006	1.37998e-05	OPC2	OPC1
CHST11	5.48695e-07	0.220082	0.279	0.111	0.00941121	OPC2	OPC1
PLTP	3.10549e-05	0.220009	0.356	0.194	0.532653	OPC2	OPC1
PCBD1	4.28831e-05	0.220009	0.348	0.19	0.735531	OPC2	OPC1
PTPRM	1.00931e-05	0.219562	0.227	0.092	0.173116	OPC2	OPC1
PLEKHA3	4.21006e-05	0.219537	0.335	0.184	0.722109	OPC2	OPC1
LAMA2	4.11569e-10	0.219293	0.155	0.013	7.05923e-06	OPC2	OPC1
SFT2D1	1.26985e-05	0.219293	0.541	0.346	0.217805	OPC2	OPC1
GNAI2	0.000661024	0.219084	0.76	0.587	1	OPC2	OPC1
MLX	6.92713e-06	0.219066	0.421	0.232	0.118814	OPC2	OPC1
BCAP31	0.000105494	0.218888	0.687	0.502	1	OPC2	OPC1
TRIM16	6.42407e-07	0.218888	0.219	0.07	0.0110186	OPC2	OPC1
PLPP4	1.49894e-10	0.218704	0.133	0.003	2.57098e-06	OPC2	OPC1
COX7A2	0.00120902	0.218587	0.764	0.702	1	OPC2	OPC1
STUB1	9.04533e-06	0.218561	0.481	0.283	0.155145	OPC2	OPC1
ZYX	3.02785e-05	0.218469	0.506	0.317	0.519336	OPC2	OPC1
SLC43A3	1.05847e-06	0.218326	0.206	0.067	0.0181549	OPC2	OPC1
ATP1B3	0.000937759	0.218303	0.845	0.838	1	OPC2	OPC1
C6orf89	3.51244e-06	0.21821	0.369	0.187	0.0602453	OPC2	OPC1
NME2	8.57707e-07	0.21789	0.313	0.137	0.0147114	OPC2	OPC1
RBCK1	6.78917e-06	0.21789	0.3	0.143	0.116448	OPC2	OPC1
PDPK1	3.4733e-06	0.217791	0.326	0.156	0.0595741	OPC2	OPC1
SRGAP2	3.27347e-06	0.217748	0.455	0.248	0.0561465	OPC2	OPC1
PALM2AKAP2	0.00483688	0.217569	0.472	0.349	1	OPC2	OPC1
HEBP1	2.50797e-06	0.21743	0.408	0.216	0.0430166	OPC2	OPC1
ZFYVE21	5.03473e-05	0.21743	0.395	0.235	0.863557	OPC2	OPC1
EIF4G1	2.94515e-05	0.217268	0.433	0.257	0.505151	OPC2	OPC1
MMGT1	5.1076e-06	0.216917	0.386	0.203	0.0876056	OPC2	OPC1
TM2D1	1.41343e-05	0.216917	0.373	0.2	0.242431	OPC2	OPC1
ZFP36	7.54246e-06	0.216842	0.193	0.067	0.129368	OPC2	OPC1
TTC19	2.05288e-05	0.216778	0.519	0.321	0.352109	OPC2	OPC1
TMEM45A	6.86698e-07	0.216676	0.283	0.114	0.0117782	OPC2	OPC1
PRKAA1	8.98156e-07	0.216598	0.3	0.127	0.0154052	OPC2	OPC1
SLC35F6	4.12483e-05	0.216566	0.433	0.26	0.70749	OPC2	OPC1
PDZD11	0.000233813	0.216268	0.502	0.34	1	OPC2	OPC1
TCEAL4	0.000127604	0.216214	0.506	0.34	1	OPC2	OPC1
NDUFAF3	0.000228794	0.216214	0.498	0.337	1	OPC2	OPC1
AUP1	1.65606e-05	0.21611	0.588	0.368	0.284047	OPC2	OPC1
SH3PXD2B	1.42329e-05	0.216069	0.442	0.254	0.244122	OPC2	OPC1
BEX4	0.000213476	0.215664	0.502	0.346	1	OPC2	OPC1
NIPA2	1.15648e-05	0.215619	0.554	0.343	0.198359	OPC2	OPC1
DPM2	2.60447e-05	0.215602	0.399	0.232	0.446719	OPC2	OPC1
JUNB	4.75085e-09	0.215577	0.18	0.032	8.14865e-05	OPC2	OPC1
RBMS2	5.27408e-06	0.215344	0.275	0.124	0.090461	OPC2	OPC1
C11orf68	5.27582e-07	0.215291	0.3	0.124	0.00904909	OPC2	OPC1
RCN1	0.000775631	0.215122	0.837	0.692	1	OPC2	OPC1
RNH1	0.000436965	0.214824	0.446	0.311	1	OPC2	OPC1
ATXN1	9.41188e-09	0.214801	0.202	0.044	0.000161433	OPC2	OPC1
AL353150.1	1.42853e-07	0.214801	0.193	0.051	0.00245021	OPC2	OPC1
NANP	6.16201e-07	0.214713	0.253	0.095	0.0105691	OPC2	OPC1
ERP29	9.2992e-05	0.214586	0.742	0.556	1	OPC2	OPC1
ATP2C1	1.51138e-05	0.214575	0.609	0.394	0.259232	OPC2	OPC1
ENDOD1	1.91787e-07	0.214052	0.219	0.067	0.00328953	OPC2	OPC1
AP002387.2	3.55017e-07	0.214023	0.249	0.089	0.00608925	OPC2	OPC1
CREB3L2	0.000385396	0.213788	0.386	0.244	1	OPC2	OPC1
CNR1	0.00809681	0.21375	0.335	0.238	1	OPC2	OPC1
PTPRF	7.81749e-05	0.213518	0.648	0.454	1	OPC2	OPC1
PLXNC1	5.40918e-08	0.213358	0.189	0.044	0.000927783	OPC2	OPC1
FRMD8	1.69961e-05	0.213328	0.215	0.086	0.291517	OPC2	OPC1
OSTM1	1.21641e-07	0.213301	0.296	0.111	0.00208639	OPC2	OPC1
SH3GL1	6.1444e-06	0.213173	0.519	0.311	0.105389	OPC2	OPC1
GNB1	0.000218047	0.212855	0.936	0.927	1	OPC2	OPC1
PFKL	4.71531e-05	0.212629	0.408	0.244	0.80877	OPC2	OPC1
ERO1A	8.89036e-05	0.212629	0.408	0.248	1	OPC2	OPC1
MEGF9	0.000108298	0.212629	0.33	0.187	1	OPC2	OPC1
MYBBP1A	4.03116e-07	0.212629	0.335	0.146	0.00691425	OPC2	OPC1
PRR13	0.000674756	0.212629	0.468	0.333	1	OPC2	OPC1
ACADVL	3.49764e-05	0.212036	0.395	0.225	0.599915	OPC2	OPC1
HACD2	1.76907e-05	0.212025	0.378	0.203	0.303431	OPC2	OPC1
AC114947.2	0.00014495	0.212014	0.335	0.194	1	OPC2	OPC1
VPS26C	9.86221e-05	0.211992	0.318	0.178	1	OPC2	OPC1
SORBS1	3.26295e-06	0.211954	0.262	0.108	0.0559661	OPC2	OPC1
STOM	6.4217e-08	0.211896	0.176	0.038	0.00110145	OPC2	OPC1
MT-ATP6	3.09179e-05	0.211758	1	1	0.530304	OPC2	OPC1
MMAB	1.11951e-05	0.211629	0.549	0.337	0.192018	OPC2	OPC1
KCMF1	6.51455e-05	0.211584	0.506	0.33	1	OPC2	OPC1
ARHGAP12	0.000180893	0.211551	0.494	0.333	1	OPC2	OPC1
RTL6	0.000180537	0.211534	0.455	0.289	1	OPC2	OPC1
TLCD3A	8.63604e-07	0.211219	0.223	0.076	0.0148125	OPC2	OPC1
GRIN2A	1.628e-08	0.211158	0.167	0.029	0.000279234	OPC2	OPC1
COL24A1	3.161e-10	0.211126	0.155	0.013	5.42175e-06	OPC2	OPC1
FKBP1A	0.000417518	0.210982	0.815	0.714	1	OPC2	OPC1
SERINC1	0.00447534	0.210845	0.717	0.654	1	OPC2	OPC1
JKAMP	3.84085e-06	0.210807	0.661	0.406	0.0658783	OPC2	OPC1
PMAIP1	0.000188251	0.210668	0.249	0.127	1	OPC2	OPC1
RNF213	2.37859e-06	0.210549	0.232	0.086	0.0407976	OPC2	OPC1
IL1RAP	5.76177e-07	0.210462	0.185	0.051	0.00988258	OPC2	OPC1
YIPF5	6.73717e-05	0.210354	0.433	0.267	1	OPC2	OPC1
NUS1	2.62839e-05	0.210103	0.335	0.178	0.450821	OPC2	OPC1
BLCAP	4.44203e-05	0.210103	0.309	0.159	0.761897	OPC2	OPC1
CHD3	5.86614e-07	0.210056	0.335	0.146	0.0100616	OPC2	OPC1
MICALL1	8.30238e-07	0.209955	0.292	0.121	0.0142402	OPC2	OPC1
CXCL14	0.00132643	0.20979	0.129	0.051	1	OPC2	OPC1
PLEKHA5	0.000212905	0.209778	0.403	0.244	1	OPC2	OPC1
MAP1B	0.000284202	0.20976	0.996	0.997	1	OPC2	OPC1
NID2	1.16e-07	0.209667	0.142	0.022	0.00198963	OPC2	OPC1
RELB	6.71462e-10	0.209602	0.142	0.01	1.15169e-05	OPC2	OPC1
JAK1	5.58731e-05	0.20952	0.348	0.197	0.958336	OPC2	OPC1
C1GALT1	3.29223e-05	0.209462	0.318	0.165	0.564684	OPC2	OPC1
EHBP1	6.15461e-06	0.209403	0.322	0.156	0.105564	OPC2	OPC1
USP14	0.00218476	0.209362	0.717	0.613	1	OPC2	OPC1
PEAK1	3.30829e-07	0.209277	0.283	0.108	0.00567438	OPC2	OPC1
CHMP3	5.71956e-05	0.20914	0.657	0.467	0.98102	OPC2	OPC1
TRIM44	0.000444761	0.209101	0.712	0.537	1	OPC2	OPC1
FOXO3	3.49885e-07	0.209068	0.219	0.07	0.00600122	OPC2	OPC1
RHOA	1.17376e-05	0.208792	1	0.99	0.201323	OPC2	OPC1
XPO6	1.55355e-05	0.208746	0.485	0.286	0.266465	OPC2	OPC1
MED10	0.00104319	0.208746	0.429	0.305	1	OPC2	OPC1
TPD52L2	0.00015312	0.208251	0.464	0.295	1	OPC2	OPC1
RRM2B	0.000876041	0.208251	0.305	0.184	1	OPC2	OPC1
EIF2AK4	0.00078474	0.208107	0.421	0.286	1	OPC2	OPC1
INSIG2	4.28302e-06	0.207907	0.279	0.124	0.0734623	OPC2	OPC1
EIF1	3.78093e-05	0.207644	1	0.984	0.648506	OPC2	OPC1
RHBDF1	2.79616e-07	0.207611	0.21	0.063	0.00479598	OPC2	OPC1
ARHGAP26	5.19505e-09	0.207504	0.193	0.038	8.91056e-05	OPC2	OPC1
KLF5	1.18513e-07	0.207504	0.167	0.035	0.00203274	OPC2	OPC1
TPM4	3.82091e-05	0.207271	0.936	0.867	0.655363	OPC2	OPC1
LSM10	1.64967e-06	0.207263	0.412	0.216	0.0282951	OPC2	OPC1
DCLK1	6.11378e-05	0.207263	0.378	0.213	1	OPC2	OPC1
NLGN4Y	2.501e-05	0.207216	0.266	0.127	0.428971	OPC2	OPC1
BCAP29	0.000361029	0.207168	0.361	0.229	1	OPC2	OPC1
CREBL2	1.42069e-06	0.207107	0.249	0.095	0.0243676	OPC2	OPC1
ETV5	1.42995e-07	0.206876	0.21	0.06	0.00245265	OPC2	OPC1
CHPT1	5.75276e-06	0.206863	0.352	0.181	0.0986713	OPC2	OPC1
APOOL	1.51597e-05	0.206863	0.322	0.162	0.26002	OPC2	OPC1
CYB5D2	1.92152e-05	0.206521	0.253	0.114	0.32958	OPC2	OPC1
PPFIBP1	1.1148e-05	0.206397	0.227	0.092	0.19121	OPC2	OPC1
ERC1	2.97425e-07	0.206081	0.322	0.133	0.00510144	OPC2	OPC1
EIF2AK2	0.000305435	0.205963	0.494	0.337	1	OPC2	OPC1
SRP68	3.20145e-05	0.205935	0.609	0.4	0.549113	OPC2	OPC1
SLC30A1	5.31432e-05	0.205918	0.352	0.197	0.911513	OPC2	OPC1
CNPY4	1.00887e-06	0.205821	0.27	0.108	0.0173042	OPC2	OPC1
GRSF1	0.000435852	0.205796	0.828	0.698	1	OPC2	OPC1
DAP	0.000104506	0.205743	0.541	0.356	1	OPC2	OPC1
NFKB1	5.41527e-08	0.205683	0.249	0.076	0.000928827	OPC2	OPC1
RRAS	4.84102e-07	0.205683	0.253	0.092	0.00830331	OPC2	OPC1
TENT5B	2.09786e-06	0.205683	0.24	0.092	0.0359825	OPC2	OPC1
MAN2B2	6.30936e-06	0.205683	0.227	0.089	0.108218	OPC2	OPC1
ITGB5	5.50198e-05	0.205671	0.309	0.162	0.9437	OPC2	OPC1
ROBO1	5.95283e-05	0.20566	0.382	0.222	1	OPC2	OPC1
TMBIM6	5.91095e-06	0.20554	0.991	0.978	0.101385	OPC2	OPC1
EFCC1	1.69219e-06	0.20554	0.193	0.06	0.0290244	OPC2	OPC1
AMFR	9.06407e-07	0.205264	0.296	0.124	0.0155467	OPC2	OPC1
ATOX1	0.00275461	0.205255	0.545	0.425	1	OPC2	OPC1
CCDC82	5.52847e-05	0.205185	0.408	0.241	0.948242	OPC2	OPC1
TTC8	4.04721e-05	0.204724	0.283	0.143	0.694177	OPC2	OPC1
GSPT1	0.000144446	0.204681	0.755	0.571	1	OPC2	OPC1
SEC61G	0.00106315	0.204578	0.635	0.498	1	OPC2	OPC1
P3H1	0.000174217	0.204509	0.322	0.181	1	OPC2	OPC1
YIF1A	0.000165444	0.204456	0.386	0.232	1	OPC2	OPC1
ECI2	0.000331346	0.204242	0.468	0.308	1	OPC2	OPC1
OAF	5.15584e-05	0.204067	0.18	0.07	0.88433	OPC2	OPC1
INPP5A	6.15481e-06	0.204016	0.382	0.2	0.105567	OPC2	OPC1
GTF2E2	7.8464e-06	0.204016	0.378	0.197	0.134581	OPC2	OPC1
WDFY3	9.8374e-06	0.204016	0.365	0.19	0.168731	OPC2	OPC1
SLC35B2	9.46406e-05	0.203696	0.433	0.257	1	OPC2	OPC1
MVK	6.7469e-07	0.203696	0.258	0.095	0.0115723	OPC2	OPC1
FLNB	0.00393834	0.203549	0.365	0.254	1	OPC2	OPC1
PREB	0.000163522	0.203539	0.369	0.222	1	OPC2	OPC1
ORAI1	5.2188e-06	0.203514	0.219	0.083	0.0895128	OPC2	OPC1
UBE3B	1.2315e-05	0.203352	0.292	0.14	0.211226	OPC2	OPC1
EFNA5	4.86956e-05	0.203238	0.403	0.235	0.835227	OPC2	OPC1
CYTH3	1.71471e-05	0.203169	0.27	0.127	0.294107	OPC2	OPC1
AGPAT5	0.000801669	0.203135	0.622	0.473	1	OPC2	OPC1
P3H3	2.19141e-07	0.202979	0.262	0.092	0.00375871	OPC2	OPC1
CYB5R1	4.9611e-07	0.202979	0.266	0.102	0.00850928	OPC2	OPC1
SLC35F5	0.000108743	0.202906	0.365	0.213	1	OPC2	OPC1
SGTB	5.58324e-06	0.202848	0.322	0.156	0.0957637	OPC2	OPC1
CIB1	2.89075e-05	0.202848	0.305	0.156	0.495822	OPC2	OPC1
PGGHG	3.11715e-06	0.202782	0.219	0.079	0.0534653	OPC2	OPC1
MGAT1	4.7046e-05	0.202659	0.288	0.149	0.806933	OPC2	OPC1
SERINC3	3.49088e-06	0.202529	0.472	0.263	0.0598756	OPC2	OPC1
ACBD3	1.33784e-05	0.202451	0.386	0.206	0.229467	OPC2	OPC1
GORASP2	0.00189811	0.202434	0.515	0.403	1	OPC2	OPC1
PHLPP1	0.000212684	0.202361	0.399	0.244	1	OPC2	OPC1
UNC80	2.38736e-08	0.202137	0.15	0.022	0.00040948	OPC2	OPC1
TRIP13	0.00101293	0.202045	0.459	0.321	1	OPC2	OPC1
EHD1	2.00495e-05	0.202008	0.403	0.225	0.343889	OPC2	OPC1
SRR	2.58802e-06	0.201963	0.292	0.127	0.0443897	OPC2	OPC1
C11orf24	1.15151e-06	0.201688	0.326	0.143	0.0197508	OPC2	OPC1
MYD88	1.57243e-05	0.201688	0.322	0.162	0.269703	OPC2	OPC1
RBM3	0.000701139	0.201532	0.867	0.835	1	OPC2	OPC1
STK10	3.66553e-06	0.201532	0.245	0.098	0.0628711	OPC2	OPC1
TXN	0.000898619	0.201225	0.811	0.705	1	OPC2	OPC1
GNG5	0.00101678	0.201045	0.597	0.438	1	OPC2	OPC1
SNX9	3.13247e-06	0.201036	0.262	0.108	0.0537282	OPC2	OPC1
COL27A1	6.04487e-07	0.200801	0.227	0.076	0.0103682	OPC2	OPC1
RHOG	5.93192e-06	0.200801	0.24	0.098	0.101744	OPC2	OPC1
ESYT2	2.12869e-05	0.200788	0.3	0.149	0.365112	OPC2	OPC1
POPDC3	3.31359e-07	0.200302	0.189	0.051	0.00568347	OPC2	OPC1
FAM20B	0.000145423	0.199977	0.464	0.305	1	OPC2	OPC1
PLA2G3	6.60396e-07	0.199805	0.206	0.063	0.0113271	OPC2	OPC1
SERINC2	7.0589e-07	0.199805	0.21	0.067	0.0121074	OPC2	OPC1
ZNF436	0.000153818	0.199805	0.176	0.073	1	OPC2	OPC1
PLP2	5.62693e-09	0.199758	0.137	0.013	9.65132e-05	OPC2	OPC1
AGTRAP	0.000119584	0.199732	0.395	0.238	1	OPC2	OPC1
HOOK3	6.62226e-05	0.199644	0.661	0.438	1	OPC2	OPC1
INAFM1	1.78901e-06	0.199592	0.262	0.105	0.0306851	OPC2	OPC1
HEXIM1	0.000132058	0.199558	0.408	0.251	1	OPC2	OPC1
ADK	2.33625e-05	0.199509	0.403	0.229	0.400714	OPC2	OPC1
IARS1	0.00308076	0.199482	0.803	0.714	1	OPC2	OPC1
ADIPOR2	0.000236308	0.199295	0.511	0.337	1	OPC2	OPC1
RMDN1	0.000124582	0.199277	0.365	0.213	1	OPC2	OPC1
CLPP	0.00037012	0.199239	0.476	0.324	1	OPC2	OPC1
BTBD10	0.000131934	0.199178	0.438	0.27	1	OPC2	OPC1
EIF2D	3.49234e-06	0.199134	0.27	0.114	0.0599006	OPC2	OPC1
ENTPD7	5.86304e-06	0.199134	0.275	0.121	0.100563	OPC2	OPC1
SIAE	3.48809e-06	0.199049	0.206	0.073	0.0598278	OPC2	OPC1
MBNL1	5.13034e-07	0.198955	0.322	0.14	0.00879957	OPC2	OPC1
EXT2	0.00474752	0.198955	0.395	0.286	1	OPC2	OPC1
RNF216	2.59864e-05	0.198788	0.339	0.178	0.445718	OPC2	OPC1
RPS6KA2	5.76431e-05	0.198788	0.33	0.178	0.988695	OPC2	OPC1
SAMD14	4.31497e-08	0.198761	0.202	0.051	0.000740103	OPC2	OPC1
CGNL1	5.74409e-05	0.198761	0.15	0.051	0.985227	OPC2	OPC1
SETD7	3.32501e-06	0.19869	0.288	0.127	0.0570307	OPC2	OPC1
FOXO1	2.37549e-07	0.198582	0.236	0.076	0.00407444	OPC2	OPC1
RTCA	0.000143979	0.198485	0.395	0.241	1	OPC2	OPC1
GPR180	8.56142e-06	0.198416	0.266	0.117	0.146846	OPC2	OPC1
KIF3B	6.15534e-05	0.198348	0.438	0.267	1	OPC2	OPC1
TRIB3	7.35852e-07	0.198288	0.189	0.054	0.0126213	OPC2	OPC1
LNPEP	1.35729e-05	0.198261	0.3	0.143	0.232802	OPC2	OPC1
VCP	0.00310609	0.198171	0.811	0.784	1	OPC2	OPC1
PEF1	5.57056e-05	0.197771	0.567	0.378	0.955463	OPC2	OPC1
PSMF1	9.42479e-05	0.197771	0.579	0.384	1	OPC2	OPC1
ARMH3	3.46385e-06	0.197693	0.27	0.114	0.0594119	OPC2	OPC1
VASN	1.57572e-09	0.197664	0.167	0.022	2.70267e-05	OPC2	OPC1
SLC15A4	4.75682e-05	0.197564	0.288	0.143	0.81589	OPC2	OPC1
TOM1L2	9.52833e-07	0.197523	0.197	0.06	0.016343	OPC2	OPC1
SATB2	2.9825e-06	0.197523	0.197	0.067	0.0511559	OPC2	OPC1
FBXL3	0.000272862	0.197486	0.399	0.251	1	OPC2	OPC1
TCEAL3	1.45671e-05	0.197271	0.279	0.13	0.249855	OPC2	OPC1
ADIPOR1	2.84849e-05	0.197225	0.412	0.238	0.488573	OPC2	OPC1
P4HA2	6.11575e-07	0.197199	0.167	0.041	0.0104897	OPC2	OPC1
FYN	0.00016104	0.197182	0.67	0.502	1	OPC2	OPC1
LMAN2L	1.26765e-05	0.197158	0.318	0.156	0.217428	OPC2	OPC1
UBASH3B	2.7463e-06	0.197078	0.21	0.073	0.0471045	OPC2	OPC1
CLIP1	4.77328e-05	0.197016	0.528	0.343	0.818712	OPC2	OPC1
EIF3J	0.000218688	0.196991	0.67	0.492	1	OPC2	OPC1
SYDE1	4.35964e-06	0.196966	0.27	0.117	0.0747766	OPC2	OPC1
NEDD4	3.50426e-05	0.196966	0.245	0.111	0.60105	OPC2	OPC1
SREBF1	7.48614e-05	0.196966	0.249	0.121	1	OPC2	OPC1
ST8SIA4	4.55858e-09	0.196411	0.176	0.029	7.81888e-05	OPC2	OPC1
ENOPH1	0.00432615	0.196392	0.622	0.492	1	OPC2	OPC1
ZNF561	6.64118e-06	0.196384	0.356	0.181	0.11391	OPC2	OPC1
ACOX1	1.64712e-06	0.19632	0.223	0.079	0.0282514	OPC2	OPC1
FOPNL	5.06343e-05	0.196307	0.373	0.206	0.86848	OPC2	OPC1
LRRC8B	1.67456e-06	0.196156	0.305	0.133	0.0287221	OPC2	OPC1
FBXO33	1.82049e-06	0.196156	0.309	0.137	0.031225	OPC2	OPC1
BIN1	5.33448e-05	0.196156	0.283	0.143	0.914969	OPC2	OPC1
NUAK2	0.00150522	0.196043	0.464	0.333	1	OPC2	OPC1
SULF1	2.95511e-05	0.195902	0.193	0.073	0.50686	OPC2	OPC1
ZDHHC16	9.62098e-06	0.195891	0.438	0.251	0.165019	OPC2	OPC1
LIPG	0.00786384	0.195891	0.361	0.26	1	OPC2	OPC1
TOLLIP	1.06969e-06	0.195834	0.283	0.114	0.0183473	OPC2	OPC1
GOSR2	6.78406e-06	0.195712	0.373	0.194	0.11636	OPC2	OPC1
CACNA2D1	1.13953e-08	0.195617	0.176	0.032	0.000195451	OPC2	OPC1
CD2AP	1.55466e-07	0.195556	0.227	0.07	0.00266655	OPC2	OPC1
AC124798.1	4.5905e-07	0.195556	0.215	0.067	0.00787363	OPC2	OPC1
OTUD1	8.39253e-07	0.195556	0.219	0.073	0.0143949	OPC2	OPC1
SPTSSA	0.000693273	0.195556	0.678	0.517	1	OPC2	OPC1
NPHP3	9.31358e-06	0.195397	0.322	0.152	0.159747	OPC2	OPC1
NOTCH2	0.000263277	0.19513	0.511	0.346	1	OPC2	OPC1
ATP2A2	0.000557948	0.195071	0.738	0.559	1	OPC2	OPC1
COL22A1	6.15137e-07	0.194787	0.197	0.057	0.0105508	OPC2	OPC1
ZDHHC5	0.000117366	0.194708	0.313	0.175	1	OPC2	OPC1
SFT2D2	0.000171833	0.194606	0.476	0.302	1	OPC2	OPC1
GPX7	5.78135e-05	0.194355	0.318	0.168	0.991618	OPC2	OPC1
MEIS3	0.000319769	0.194306	0.451	0.289	1	OPC2	OPC1
TUSC2	0.000129327	0.194014	0.373	0.222	1	OPC2	OPC1
PDIA3	0.000456135	0.194014	0.433	0.289	1	OPC2	OPC1
CCDC6	4.40934e-05	0.194014	0.421	0.241	0.75629	OPC2	OPC1
MESD	0.000308448	0.193764	0.609	0.438	1	OPC2	OPC1
CISD2	0.00330512	0.193721	0.446	0.324	1	OPC2	OPC1
MYO5A	1.42969e-05	0.193693	0.412	0.225	0.245221	OPC2	OPC1
DUSP5	8.9648e-06	0.193617	0.155	0.044	0.153764	OPC2	OPC1
SEC22C	0.00166264	0.193419	0.438	0.314	1	OPC2	OPC1
DNAJC1	0.000111836	0.193361	0.356	0.2	1	OPC2	OPC1
PPTC7	8.07294e-06	0.193264	0.236	0.095	0.138467	OPC2	OPC1
PRICKLE2	1.0446e-08	0.193204	0.163	0.025	0.00017917	OPC2	OPC1
DLAT	0.0021485	0.193182	0.485	0.356	1	OPC2	OPC1
SCUBE2	0.00316006	0.192983	0.249	0.149	1	OPC2	OPC1
AC092919.3	9.07566e-06	0.192866	0.21	0.079	0.155666	OPC2	OPC1
BAG3	3.47095e-05	0.192614	0.296	0.146	0.595338	OPC2	OPC1
STRADB	6.75614e-05	0.192614	0.309	0.165	1	OPC2	OPC1
DENND2A	2.40256e-05	0.192564	0.27	0.127	0.412088	OPC2	OPC1
PHF1	3.75825e-05	0.192564	0.27	0.13	0.644616	OPC2	OPC1
TTYH2	1.33763e-05	0.19251	0.215	0.083	0.229431	OPC2	OPC1
MTMR6	1.41616e-06	0.192292	0.352	0.162	0.02429	OPC2	OPC1
PIGH	1.78031e-05	0.192231	0.296	0.143	0.305359	OPC2	OPC1
RAB15	0.000320683	0.192231	0.275	0.152	1	OPC2	OPC1
ANXA2P2	1.81242e-05	0.192165	0.232	0.095	0.310866	OPC2	OPC1
BCL2L13	2.53938e-06	0.191979	0.361	0.175	0.0435555	OPC2	OPC1
SMIM20	0.000202043	0.191949	0.476	0.314	1	OPC2	OPC1
LINC01173	1.50732e-09	0.191937	0.12	0.003	2.58535e-05	OPC2	OPC1
UNC45A	5.75369e-05	0.191908	0.309	0.162	0.986873	OPC2	OPC1
MBTPS2	4.61562e-06	0.191832	0.283	0.124	0.0791671	OPC2	OPC1
CFL2	0.00022522	0.191751	0.597	0.413	1	OPC2	OPC1
M6PR	1.62278e-07	0.191751	0.249	0.083	0.00278339	OPC2	OPC1
GRAMD1A	9.67815e-07	0.191751	0.253	0.095	0.0166	OPC2	OPC1
TBX1	4.07238e-08	0.191663	0.21	0.054	0.000698495	OPC2	OPC1
RIC1	2.91154e-05	0.19151	0.279	0.133	0.499387	OPC2	OPC1
NLN	0.000436201	0.191465	0.382	0.238	1	OPC2	OPC1
CSNK1G1	4.72136e-05	0.191418	0.249	0.117	0.809807	OPC2	OPC1
DTNA	2.9504e-07	0.191212	0.172	0.041	0.00506053	OPC2	OPC1
MANEA	1.54271e-05	0.191198	0.326	0.168	0.264605	OPC2	OPC1
MORF4L2	0.000200977	0.191096	0.948	0.917	1	OPC2	OPC1
COL26A1	0.000649467	0.191096	0.215	0.108	1	OPC2	OPC1
TMEM30A	0.00039791	0.190949	0.605	0.422	1	OPC2	OPC1
ADPGK	3.67042e-05	0.190715	0.386	0.216	0.62955	OPC2	OPC1
CANT1	0.000383166	0.190715	0.365	0.225	1	OPC2	OPC1
FOXP1	0.00029587	0.19055	0.395	0.244	1	OPC2	OPC1
SOX6	2.92535e-08	0.190538	0.193	0.041	0.000501756	OPC2	OPC1
RETSAT	1.4414e-06	0.190538	0.206	0.067	0.0247229	OPC2	OPC1
NCOA4	0.000476114	0.190519	0.609	0.46	1	OPC2	OPC1
AKIP1	2.08172e-05	0.190484	0.296	0.143	0.357057	OPC2	OPC1
CMBL	9.92716e-05	0.190484	0.262	0.13	1	OPC2	OPC1
ZNF702P	1.07388e-07	0.1904	0.167	0.035	0.00184191	OPC2	OPC1
SIRT2	2.02912e-06	0.190218	0.223	0.079	0.0348034	OPC2	OPC1
SELENON	0.000809366	0.19017	0.373	0.244	1	OPC2	OPC1
NAGA	8.07561e-05	0.190056	0.27	0.137	1	OPC2	OPC1
ETV6	8.28663e-05	0.190056	0.275	0.14	1	OPC2	OPC1
MAFF	1.92068e-06	0.189909	0.253	0.098	0.0329435	OPC2	OPC1
RTL8B	0.000175586	0.189909	0.339	0.2	1	OPC2	OPC1
PIK3CD	4.89916e-09	0.189909	0.146	0.016	8.40305e-05	OPC2	OPC1
STARD13	1.92256e-07	0.189582	0.146	0.025	0.00329758	OPC2	OPC1
MTHFD1	0.00100844	0.189546	0.433	0.295	1	OPC2	OPC1
POLDIP2	0.0010945	0.189546	0.442	0.298	1	OPC2	OPC1
MAP3K2	2.29392e-05	0.189484	0.326	0.168	0.393453	OPC2	OPC1
FAM171B	2.01556e-06	0.189445	0.215	0.073	0.034571	OPC2	OPC1
CYB5R2	9.45578e-06	0.189445	0.193	0.067	0.162186	OPC2	OPC1
ANLN	0.0653583	0.189417	0.485	0.419	1	OPC2	OPC1
FAM98A	0.000187884	0.18937	0.365	0.219	1	OPC2	OPC1
RHEB	0.000500645	0.18937	0.717	0.546	1	OPC2	OPC1
SLC66A3	9.92754e-07	0.189265	0.176	0.048	0.0170277	OPC2	OPC1
ST3GAL2	0.000312276	0.189212	0.318	0.184	1	OPC2	OPC1
EFHC1	4.12807e-05	0.189112	0.391	0.219	0.708047	OPC2	OPC1
STON1	0.00014865	0.189112	0.365	0.213	1	OPC2	OPC1
SEPTIN2	5.53197e-05	0.188938	0.996	0.987	0.948843	OPC2	OPC1
CERS5	0.000608167	0.188861	0.378	0.244	1	OPC2	OPC1
INTU	0.000309773	0.188711	0.446	0.289	1	OPC2	OPC1
SH3GLB2	3.07223e-06	0.188382	0.249	0.098	0.0526949	OPC2	OPC1
PTDSS1	0.000550716	0.188275	0.494	0.346	1	OPC2	OPC1
BOLA3	0.000204553	0.188202	0.373	0.222	1	OPC2	OPC1
COPB2	7.06211e-05	0.188144	0.618	0.406	1	OPC2	OPC1
LARS2	2.61361e-06	0.188107	0.27	0.111	0.0448287	OPC2	OPC1
AC093673.1	5.82035e-06	0.188107	0.262	0.111	0.0998306	OPC2	OPC1
EFCAB14	3.10117e-05	0.188009	0.373	0.206	0.531914	OPC2	OPC1
MIR22HG	5.10238e-09	0.187929	0.167	0.025	8.75161e-05	OPC2	OPC1
RUNX1	6.22935e-07	0.187929	0.137	0.025	0.0106846	OPC2	OPC1
SHROOM3	0.00219066	0.187905	0.734	0.594	1	OPC2	OPC1
TMSB4XP2	5.51185e-06	0.187883	0.219	0.083	0.0945392	OPC2	OPC1
EDEM1	1.68369e-05	0.187841	0.283	0.133	0.288787	OPC2	OPC1
NME3	0.000152917	0.187841	0.249	0.124	1	OPC2	OPC1
GYPC	0.000398428	0.187841	0.249	0.133	1	OPC2	OPC1
GALNT18	6.29709e-08	0.187641	0.189	0.044	0.00108008	OPC2	OPC1
EI24	0.00421919	0.187611	0.764	0.663	1	OPC2	OPC1
ATG3	4.39978e-05	0.187519	0.446	0.267	0.75465	OPC2	OPC1
IMP4	0.000250919	0.187519	0.416	0.263	1	OPC2	OPC1
TRAPPC8	5.82726e-05	0.187335	0.309	0.162	0.999491	OPC2	OPC1
PDHX	0.000230172	0.187313	0.399	0.248	1	OPC2	OPC1
BCL9	0.0010587	0.187313	0.378	0.251	1	OPC2	OPC1
EFEMP2	5.46827e-06	0.187094	0.215	0.079	0.0937918	OPC2	OPC1
ANKRD36BP1	0.000100265	0.187094	0.249	0.121	1	OPC2	OPC1
CTTNBP2NL	0.000301148	0.187094	0.421	0.273	1	OPC2	OPC1
LIG4	1.12822e-05	0.186849	0.305	0.146	0.193513	OPC2	OPC1
GPR155	5.6468e-07	0.18682	0.163	0.038	0.0096854	OPC2	OPC1
SNAP23	0.00681764	0.186709	0.464	0.349	1	OPC2	OPC1
LARP4B	0.000112121	0.186656	0.416	0.251	1	OPC2	OPC1
ADGRV1	0.00921009	0.186634	0.588	0.486	1	OPC2	OPC1
TMEM205	0.00129644	0.186634	0.313	0.19	1	OPC2	OPC1
ECE1	0.000200081	0.186585	0.227	0.111	1	OPC2	OPC1
RPL41	0.00196267	0.186343	0.665	0.533	1	OPC2	OPC1
PDGFRB	1.25115e-06	0.186254	0.12	0.019	0.0214598	OPC2	OPC1
ZNF827	0.000979869	0.186088	0.451	0.311	1	OPC2	OPC1
SSH1	1.19465e-05	0.186055	0.227	0.092	0.204907	OPC2	OPC1
DERL2	0.000348076	0.185902	0.481	0.327	1	OPC2	OPC1
AKTIP	1.94142e-05	0.185882	0.305	0.149	0.332992	OPC2	OPC1
BIVM	0.000111447	0.185662	0.313	0.171	1	OPC2	OPC1
TRIP6	0.000675562	0.185662	0.451	0.298	1	OPC2	OPC1
YARS1	0.00265361	0.185662	0.627	0.479	1	OPC2	OPC1
ZNF598	6.40295e-06	0.185587	0.275	0.121	0.109823	OPC2	OPC1
AGA	1.28185e-05	0.185502	0.202	0.076	0.219862	OPC2	OPC1
KLHL29	1.10737e-07	0.185163	0.167	0.035	0.00189936	OPC2	OPC1
PIGK	3.95485e-06	0.185149	0.318	0.146	0.0678337	OPC2	OPC1
WSCD1	0.000687063	0.185138	0.365	0.232	1	OPC2	OPC1
EPN2	3.59837e-06	0.185044	0.253	0.102	0.0617193	OPC2	OPC1
PDIA5	1.41083e-06	0.184699	0.206	0.067	0.0241985	OPC2	OPC1
SERPINB8	1.41083e-06	0.184699	0.206	0.067	0.0241985	OPC2	OPC1
TARS1	0.00103421	0.184647	0.657	0.492	1	OPC2	OPC1
CINP	1.39396e-05	0.184615	0.283	0.13	0.239093	OPC2	OPC1
EIF4H	0.00124412	0.184556	0.742	0.581	1	OPC2	OPC1
GINM1	3.69321e-05	0.184411	0.292	0.143	0.63346	OPC2	OPC1
SPAG1	3.71224e-07	0.184326	0.159	0.035	0.00636724	OPC2	OPC1
SMAD3	0.000255552	0.184255	0.468	0.302	1	OPC2	OPC1
BICC1	1.49806e-07	0.184104	0.185	0.044	0.00256948	OPC2	OPC1
UBE2E3	0.0600173	0.184104	0.914	0.937	1	OPC2	OPC1
AAK1	6.75485e-05	0.184023	0.322	0.171	1	OPC2	OPC1
CASK	0.00226175	0.183989	0.361	0.244	1	OPC2	OPC1
SRI	0.00417993	0.183974	0.845	0.79	1	OPC2	OPC1
FAM3A	7.57848e-07	0.18389	0.21	0.067	0.0129986	OPC2	OPC1
DESI2	0.000294657	0.183765	0.528	0.359	1	OPC2	OPC1
TMSB10	3.31952e-08	0.183557	1	1	0.000569363	OPC2	OPC1
ZNF77	7.67302e-09	0.183483	0.172	0.029	0.000131608	OPC2	OPC1
RHBDD1	7.9018e-06	0.183483	0.249	0.105	0.135532	OPC2	OPC1
VDAC1	0.000213046	0.183276	0.918	0.873	1	OPC2	OPC1
TMBIM4	2.03029e-05	0.18315	0.425	0.241	0.348235	OPC2	OPC1
IGFBP2	0.000299483	0.18315	0.369	0.232	1	OPC2	OPC1
CDON	7.87925e-05	0.183104	0.258	0.124	1	OPC2	OPC1
ACVR1	6.4031e-07	0.183075	0.202	0.06	0.0109826	OPC2	OPC1
APPL1	7.19726e-05	0.182959	0.356	0.2	1	OPC2	OPC1
BTBD17	0.000476026	0.182882	0.172	0.076	1	OPC2	OPC1
B4GALT5	5.81982e-05	0.182871	0.485	0.298	0.998215	OPC2	OPC1
APLN	1.51881e-07	0.182835	0.103	0.006	0.00260507	OPC2	OPC1
IFI16	5.28386e-06	0.182696	0.223	0.083	0.0906288	OPC2	OPC1
UGGT2	5.34351e-06	0.182696	0.24	0.095	0.0916519	OPC2	OPC1
GPR176	2.38461e-05	0.182696	0.215	0.086	0.409008	OPC2	OPC1
VKORC1	0.000834235	0.18248	0.378	0.241	1	OPC2	OPC1
TWF1	6.31121e-05	0.182415	0.339	0.184	1	OPC2	OPC1
SLC25A39	0.000451868	0.182395	0.468	0.317	1	OPC2	OPC1
HGSNAT	1.38077e-05	0.182341	0.266	0.117	0.23683	OPC2	OPC1
ADCY9	1.09882e-06	0.182256	0.202	0.063	0.018847	OPC2	OPC1
TTLL7	2.17656e-06	0.182172	0.288	0.117	0.0373324	OPC2	OPC1
VPS37A	9.2313e-06	0.182172	0.3	0.14	0.158335	OPC2	OPC1
CYB561D2	1.12809e-06	0.182076	0.219	0.073	0.0193491	OPC2	OPC1
CYBRD1	3.42628e-07	0.181603	0.172	0.041	0.00587675	OPC2	OPC1
MORC4	8.0358e-07	0.181574	0.275	0.105	0.013783	OPC2	OPC1
CCDC8	9.05622e-07	0.181574	0.292	0.117	0.0155332	OPC2	OPC1
TMEM219	0.00093367	0.181495	0.545	0.39	1	OPC2	OPC1
C18orf25	1.09436e-05	0.181417	0.3	0.143	0.187704	OPC2	OPC1
SSR4	0.0226271	0.181347	0.717	0.651	1	OPC2	OPC1
AC105942.1	5.17294e-06	0.181265	0.215	0.079	0.0887263	OPC2	OPC1
DENND5A	0.000926758	0.181139	0.446	0.305	1	OPC2	OPC1
PRXL2C	4.71288e-06	0.181105	0.227	0.086	0.0808353	OPC2	OPC1
NTN1	0.00422858	0.180976	0.279	0.181	1	OPC2	OPC1
ULBP3	1.46117e-05	0.180951	0.24	0.102	0.25062	OPC2	OPC1
PHF11	6.22714e-09	0.180921	0.159	0.022	0.000106808	OPC2	OPC1
JAM3	0.00111012	0.180674	0.631	0.495	1	OPC2	OPC1
ASB8	7.07458e-06	0.180657	0.283	0.124	0.121343	OPC2	OPC1
SNX17	0.000610273	0.180601	0.579	0.4	1	OPC2	OPC1
PATL1	0.00218165	0.180327	0.382	0.26	1	OPC2	OPC1
POMT1	1.47938e-05	0.180161	0.245	0.105	0.253744	OPC2	OPC1
MLF2	0.00380325	0.180093	0.768	0.695	1	OPC2	OPC1
BTN2A1	7.11236e-06	0.180025	0.266	0.114	0.121991	OPC2	OPC1
PRR5L	2.09493e-05	0.180025	0.253	0.111	0.359322	OPC2	OPC1
MRPL18	0.00595726	0.179765	0.562	0.438	1	OPC2	OPC1
CCDC32	4.63684e-06	0.179628	0.202	0.07	0.0795311	OPC2	OPC1
SEC11C	0.00068852	0.179543	0.373	0.238	1	OPC2	OPC1
MAGED1	0.012063	0.17953	0.88	0.876	1	OPC2	OPC1
GBF1	6.76057e-06	0.179495	0.227	0.089	0.115957	OPC2	OPC1
DIS3	0.000124721	0.179436	0.433	0.273	1	OPC2	OPC1
UXS1	0.00288832	0.179436	0.403	0.286	1	OPC2	OPC1
LRRC8D	0.000535097	0.179405	0.335	0.206	1	OPC2	OPC1
VCAN	0.00250958	0.179279	0.717	0.584	1	OPC2	OPC1
IDH3A	3.83559e-05	0.179243	0.258	0.121	0.65788	OPC2	OPC1
IFFO2	6.48042e-05	0.179243	0.24	0.111	1	OPC2	OPC1
PIK3C3	7.41649e-05	0.179124	0.262	0.127	1	OPC2	OPC1
MCL1	0.00128639	0.179044	0.824	0.733	1	OPC2	OPC1
CDH2	0.000785324	0.178946	0.987	0.99	1	OPC2	OPC1
PWP1	0.000535811	0.178946	0.481	0.333	1	OPC2	OPC1
MBD1	3.85044e-05	0.178896	0.318	0.165	0.660427	OPC2	OPC1
MMP15	0.00111352	0.178896	0.262	0.149	1	OPC2	OPC1
FKBP10	2.44676e-06	0.178801	0.206	0.07	0.0419668	OPC2	OPC1
NCK2	0.000312213	0.178768	0.498	0.337	1	OPC2	OPC1
TUSC1	6.50033e-06	0.178682	0.219	0.083	0.111494	OPC2	OPC1
DNAJC5	4.49324e-05	0.17858	0.373	0.21	0.77068	OPC2	OPC1
CPPED1	1.19629e-06	0.178568	0.249	0.092	0.0205187	OPC2	OPC1
MELK	0.00235326	0.178517	0.472	0.34	1	OPC2	OPC1
MINDY3	3.66682e-05	0.178457	0.258	0.121	0.628934	OPC2	OPC1
CDR2L	8.35947e-06	0.17835	0.288	0.13	0.143382	OPC2	OPC1
TSHZ3	1.93616e-05	0.17835	0.266	0.121	0.33209	OPC2	OPC1
TMEM185B	6.11295e-05	0.17835	0.27	0.133	1	OPC2	OPC1
SLC39A9	0.000407637	0.178202	0.391	0.244	1	OPC2	OPC1
TAP1	2.91887e-07	0.178189	0.155	0.032	0.00500644	OPC2	OPC1
SLC38A10	0.000183493	0.178146	0.296	0.162	1	OPC2	OPC1
UBXN4	0.00194066	0.178049	0.627	0.467	1	OPC2	OPC1
RTKN	2.12563e-06	0.177968	0.193	0.06	0.0364588	OPC2	OPC1
VAPA	9.3727e-05	0.17792	0.751	0.556	1	OPC2	OPC1
DESI1	0.00035474	0.177776	0.361	0.219	1	OPC2	OPC1
LONP2	0.00104415	0.177607	0.378	0.244	1	OPC2	OPC1
GMPPB	1.40994e-05	0.177572	0.27	0.121	0.241833	OPC2	OPC1
SLC33A1	8.18187e-05	0.177572	0.27	0.137	1	OPC2	OPC1
FHL3	7.2509e-05	0.17748	0.279	0.14	1	OPC2	OPC1
C1orf61	0.0861542	0.17748	0.107	0.067	1	OPC2	OPC1
STAM	0.000956348	0.177447	0.416	0.286	1	OPC2	OPC1
GET1	8.75341e-05	0.177401	0.627	0.406	1	OPC2	OPC1
RNF11	0.00311073	0.177384	0.661	0.514	1	OPC2	OPC1
VPS35	0.000580585	0.17733	0.674	0.486	1	OPC2	OPC1
UBTD1	1.46776e-06	0.177224	0.167	0.044	0.025175	OPC2	OPC1
SV2A	8.60155e-05	0.177066	0.365	0.21	1	OPC2	OPC1
TOMM34	0.000695825	0.176917	0.382	0.244	1	OPC2	OPC1
CSRNP3	0.000325249	0.176846	0.365	0.213	1	OPC2	OPC1
MEX3C	0.00439393	0.176829	0.485	0.368	1	OPC2	OPC1
CTBP1	0.00102556	0.176815	0.609	0.441	1	OPC2	OPC1
PLXNA3	0.000172961	0.176788	0.249	0.124	1	OPC2	OPC1
DYNC1I2	6.20397e-05	0.17671	0.279	0.14	1	OPC2	OPC1
DYRK4	7.24043e-05	0.176634	0.296	0.152	1	OPC2	OPC1
CS	0.00876976	0.176508	0.742	0.676	1	OPC2	OPC1
RAB1A	0.00239341	0.176372	0.876	0.86	1	OPC2	OPC1
LINC00052	3.75141e-07	0.176366	0.155	0.032	0.00643442	OPC2	OPC1
CDK2	0.00101989	0.176353	0.352	0.225	1	OPC2	OPC1
ITPRIP	2.73972e-06	0.176288	0.176	0.051	0.0469917	OPC2	OPC1
NACAD	2.13554e-05	0.176139	0.223	0.092	0.366289	OPC2	OPC1
COA4	0.00262312	0.176017	0.648	0.517	1	OPC2	OPC1
GYG1	0.000542121	0.175989	0.442	0.298	1	OPC2	OPC1
SNX18	0.00030611	0.175871	0.279	0.152	1	OPC2	OPC1
DSN1	0.000303651	0.175809	0.305	0.175	1	OPC2	OPC1
ETF1	0.00200367	0.175763	0.751	0.606	1	OPC2	OPC1
BTBD7	0.000125752	0.175749	0.322	0.175	1	OPC2	OPC1
SLC35E1	0.00012935	0.175635	0.356	0.203	1	OPC2	OPC1
ABI1	4.16294e-05	0.175581	0.378	0.206	0.714028	OPC2	OPC1
ZFPM2	1.04519e-07	0.175567	0.142	0.022	0.00179272	OPC2	OPC1
HMX1	6.54816e-08	0.175502	0.172	0.035	0.00112314	OPC2	OPC1
DVL2	4.0721e-05	0.175476	0.421	0.244	0.698446	OPC2	OPC1
VGLL4	0.000269246	0.175476	0.395	0.244	1	OPC2	OPC1
ERI1	0.00388507	0.175476	0.365	0.251	1	OPC2	OPC1
SLC39A13	7.69676e-06	0.175319	0.219	0.083	0.132015	OPC2	OPC1
FAM184A	0.000212461	0.175208	0.245	0.124	1	OPC2	OPC1
EDEM3	7.7826e-05	0.175103	0.283	0.143	1	OPC2	OPC1
IFITM2	0.00186649	0.17487	0.313	0.197	1	OPC2	OPC1
MICAL2	2.34268e-08	0.174682	0.137	0.016	0.000401817	OPC2	OPC1
GGH	0.0006064	0.174603	0.609	0.438	1	OPC2	OPC1
RANBP9	0.00268594	0.174596	0.438	0.314	1	OPC2	OPC1
SCARB1	7.52687e-06	0.174585	0.172	0.054	0.129101	OPC2	OPC1
L3HYPDH	3.87724e-05	0.174539	0.18	0.067	0.665024	OPC2	OPC1
CRTC3	1.33999e-05	0.174452	0.245	0.105	0.229836	OPC2	OPC1
CLN5	5.97607e-06	0.17437	0.275	0.117	0.102502	OPC2	OPC1
SLC1A4	6.68506e-05	0.174294	0.313	0.165	1	OPC2	OPC1
DAPK3	0.000107306	0.174258	0.318	0.171	1	OPC2	OPC1
NAV2	2.09879e-05	0.174222	0.339	0.175	0.359985	OPC2	OPC1
LNPK	0.000529929	0.174062	0.391	0.248	1	OPC2	OPC1
GNL3	0.00073404	0.174062	0.395	0.254	1	OPC2	OPC1
NAA10	8.76759e-05	0.174004	0.429	0.257	1	OPC2	OPC1
PAPSS1	0.000161489	0.173735	0.558	0.371	1	OPC2	OPC1
FBXL2	3.25433e-07	0.173725	0.185	0.048	0.00558182	OPC2	OPC1
FAR1	0.000401374	0.173694	0.592	0.4	1	OPC2	OPC1
EVA1A	3.66882e-05	0.173635	0.223	0.095	0.629276	OPC2	OPC1
TP53I3	0.00152323	0.173505	0.283	0.165	1	OPC2	OPC1
TPP1	0.000344881	0.173437	0.352	0.213	1	OPC2	OPC1
HSPA4L	5.39701e-05	0.173415	0.373	0.203	0.925696	OPC2	OPC1
RNF4	9.70595e-05	0.173354	0.425	0.251	1	OPC2	OPC1
PDPN	0.0659516	0.173194	0.712	0.711	1	OPC2	OPC1
SRPX2	2.83939e-09	0.172892	0.142	0.013	4.87013e-05	OPC2	OPC1
UGT8	5.64771e-06	0.172814	0.197	0.067	0.0968695	OPC2	OPC1
GLCE	3.82216e-05	0.172814	0.215	0.089	0.655577	OPC2	OPC1
SNHG8	0.00089376	0.172787	0.24	0.133	1	OPC2	OPC1
FTLP3	6.6207e-05	0.172761	0.275	0.133	1	OPC2	OPC1
DALRD3	0.000253458	0.172737	0.326	0.187	1	OPC2	OPC1
PLEKHG1	0.016612	0.172587	0.481	0.381	1	OPC2	OPC1
POLR1D	0.000239461	0.172498	0.652	0.454	1	OPC2	OPC1
SEC16A	0.000222676	0.171987	0.412	0.248	1	OPC2	OPC1
STXBP1	1.89186e-06	0.171987	0.215	0.073	0.0324492	OPC2	OPC1
ELAC1	3.49057e-06	0.171987	0.206	0.07	0.0598702	OPC2	OPC1
KATNA1	3.56969e-06	0.171987	0.21	0.073	0.0612273	OPC2	OPC1
SIDT2	1.88931e-06	0.171987	0.189	0.057	0.0324054	OPC2	OPC1
FECH	3.41295e-06	0.171987	0.185	0.057	0.058539	OPC2	OPC1
CCNL2	0.00116167	0.171987	0.524	0.365	1	OPC2	OPC1
DTX3L	7.34887e-07	0.171987	0.167	0.041	0.0126048	OPC2	OPC1
OXTR	9.8456e-05	0.171987	0.137	0.044	1	OPC2	OPC1
SCYL1	6.12772e-05	0.171987	0.305	0.159	1	OPC2	OPC1
PCDHB2	4.94421e-05	0.171987	0.232	0.105	0.848032	OPC2	OPC1
AGAP1	5.71577e-05	0.171987	0.395	0.225	0.980368	OPC2	OPC1
APH1A	0.00102091	0.171987	0.455	0.317	1	OPC2	OPC1
LRPAP1	0.00103989	0.171987	0.442	0.298	1	OPC2	OPC1
UBE3C	0.000302324	0.171246	0.339	0.2	1	OPC2	OPC1
CAD	0.00178346	0.171234	0.309	0.197	1	OPC2	OPC1
NOC3L	2.59639e-05	0.17121	0.305	0.149	0.445332	OPC2	OPC1
CHPF2	1.17414e-06	0.171156	0.24	0.086	0.0201389	OPC2	OPC1
MFSD1	5.63628e-05	0.171156	0.215	0.092	0.966734	OPC2	OPC1
TCF19	0.000221795	0.171156	0.202	0.092	1	OPC2	OPC1
PARP9	2.93866e-08	0.171094	0.15	0.022	0.000504039	OPC2	OPC1
SNX5	0.00136257	0.170938	0.592	0.429	1	OPC2	OPC1
MAEA	0.00261551	0.170749	0.489	0.362	1	OPC2	OPC1
PAQR3	0.00249402	0.170626	0.382	0.26	1	OPC2	OPC1
POLR3H	9.63558e-05	0.170565	0.395	0.232	1	OPC2	OPC1
PTPMT1	1.38694e-05	0.170452	0.309	0.146	0.237888	OPC2	OPC1
COQ10B	0.000327933	0.170347	0.215	0.105	1	OPC2	OPC1
SUSD6	1.05536e-07	0.170227	0.163	0.032	0.00181016	OPC2	OPC1
BDNF	7.72788e-08	0.170194	0.137	0.019	0.00132549	OPC2	OPC1
CLU	0.0140413	0.1701	0.421	0.311	1	OPC2	OPC1
MIR99AHG	0.00860539	0.169849	0.33	0.235	1	OPC2	OPC1
PRELID3B	0.00496715	0.169833	0.597	0.467	1	OPC2	OPC1
PRKAG2	0.000340726	0.169749	0.313	0.181	1	OPC2	OPC1
RNF13	0.000663219	0.169749	0.322	0.194	1	OPC2	OPC1
PIGM	6.18984e-05	0.169714	0.326	0.171	1	OPC2	OPC1
BLVRA	0.000121178	0.169677	0.283	0.143	1	OPC2	OPC1
FUOM	3.68012e-05	0.169601	0.27	0.127	0.631215	OPC2	OPC1
PDZRN3	4.99627e-05	0.169601	0.253	0.117	0.856961	OPC2	OPC1
WDR41	0.0011998	0.169397	0.446	0.302	1	OPC2	OPC1
SPEG	7.8619e-06	0.169386	0.167	0.051	0.134847	OPC2	OPC1
CPD	0.00877283	0.169161	0.541	0.432	1	OPC2	OPC1
TMEM123	0.00293107	0.169112	0.914	0.927	1	OPC2	OPC1
CLOCK	0.00130743	0.168994	0.296	0.178	1	OPC2	OPC1
AMZ2	0.000618796	0.168868	0.494	0.333	1	OPC2	OPC1
TBC1D10B	9.6343e-05	0.168848	0.266	0.13	1	OPC2	OPC1
SEH1L	0.00018145	0.168785	0.476	0.308	1	OPC2	OPC1
SLC25A11	0.0025461	0.168785	0.451	0.324	1	OPC2	OPC1
ITGA5	1.24434e-05	0.168569	0.185	0.063	0.21343	OPC2	OPC1
MED21	8.55062e-05	0.168507	0.416	0.248	1	OPC2	OPC1
SRGAP1	0.000351077	0.168507	0.408	0.254	1	OPC2	OPC1
ARF6	0.0120091	0.168464	0.498	0.397	1	OPC2	OPC1
DUSP18	1.4045e-06	0.168443	0.15	0.035	0.0240901	OPC2	OPC1
IL6R	4.40945e-08	0.168376	0.133	0.016	0.00075631	OPC2	OPC1
NORAD	0.000767753	0.168321	0.833	0.765	1	OPC2	OPC1
SMC5	8.90397e-05	0.168293	0.343	0.187	1	OPC2	OPC1
RANGRF	0.000156293	0.168176	0.318	0.175	1	OPC2	OPC1
PDE6D	0.00251167	0.167974	0.416	0.286	1	OPC2	OPC1
KDELR1	0.00549257	0.167974	0.399	0.289	1	OPC2	OPC1
UFL1	2.73373e-05	0.167918	0.258	0.117	0.46889	OPC2	OPC1
TOR1B	1.51363e-05	0.167848	0.236	0.098	0.259619	OPC2	OPC1
TP53TG1	1.82785e-05	0.167775	0.202	0.076	0.313512	OPC2	OPC1
CNPY3	0.00127252	0.167738	0.378	0.251	1	OPC2	OPC1
AKAP1	0.00642408	0.167542	0.3	0.203	1	OPC2	OPC1
NKIRAS2	0.000600521	0.167421	0.451	0.295	1	OPC2	OPC1
RAB14	0.0020413	0.16728	0.708	0.556	1	OPC2	OPC1
ATP6V0A1	2.59577e-05	0.16725	0.288	0.137	0.445227	OPC2	OPC1
PCYT2	6.96348e-05	0.16725	0.288	0.146	1	OPC2	OPC1
PYGL	5.95978e-05	0.167089	0.232	0.105	1	OPC2	OPC1
WBP2	0.00170172	0.167089	0.352	0.229	1	OPC2	OPC1
PITHD1	0.00067671	0.167025	0.498	0.333	1	OPC2	OPC1
MAN1B1	0.000288323	0.167004	0.215	0.105	1	OPC2	OPC1
INPP5E	3.09767e-05	0.166916	0.197	0.076	0.531313	OPC2	OPC1
C7orf50	0.000677057	0.166795	0.554	0.394	1	OPC2	OPC1
ABCA3	1.39591e-06	0.166732	0.163	0.041	0.0239426	OPC2	OPC1
FILIP1L	2.5491e-06	0.166634	0.129	0.025	0.0437222	OPC2	OPC1
CMTM3	0.0300719	0.166533	0.536	0.467	1	OPC2	OPC1
GLT8D1	0.000377443	0.166533	0.429	0.279	1	OPC2	OPC1
GBX2	0.00111441	0.166455	0.356	0.225	1	OPC2	OPC1
SLC25A12	5.82266e-05	0.16635	0.249	0.114	0.998702	OPC2	OPC1
UBIAD1	1.44876e-05	0.166254	0.236	0.098	0.248492	OPC2	OPC1
CSRP1	0.0189795	0.166205	0.451	0.349	1	OPC2	OPC1
RPRML	2.82224e-05	0.166052	0.202	0.079	0.484071	OPC2	OPC1
SMIM29	8.04054e-07	0.165946	0.18	0.048	0.0137911	OPC2	OPC1
KIAA1191	0.00195179	0.165906	0.597	0.451	1	OPC2	OPC1
SZRD1	0.00070531	0.165835	0.416	0.267	1	OPC2	OPC1
ADARB1	1.54444e-05	0.165835	0.15	0.044	0.264903	OPC2	OPC1
ITPRIPL2	0.000703787	0.165735	0.262	0.146	1	OPC2	OPC1
GCNT4	4.65098e-07	0.165721	0.133	0.022	0.00797736	OPC2	OPC1
THBS2	9.32885e-06	0.165721	0.12	0.025	0.160008	OPC2	OPC1
CYB5B	0.00920736	0.165701	0.837	0.768	1	OPC2	OPC1
NAT14	0.00137798	0.165655	0.365	0.238	1	OPC2	OPC1
G6PC3	0.000163922	0.165632	0.266	0.137	1	OPC2	OPC1
ISY1	9.68887e-06	0.165525	0.266	0.114	0.166183	OPC2	OPC1
GIT2	6.11102e-05	0.165415	0.24	0.111	1	OPC2	OPC1
GNB5	0.000106121	0.165415	0.227	0.105	1	OPC2	OPC1
CDIPT	0.00181311	0.165262	0.309	0.194	1	OPC2	OPC1
B4GALT4	1.54662e-05	0.165182	0.197	0.073	0.265276	OPC2	OPC1
POLR3GL	0.00024647	0.165155	0.305	0.168	1	OPC2	OPC1
GALE	0.000359005	0.165155	0.322	0.187	1	OPC2	OPC1
ARNT2	0.00141716	0.165134	0.391	0.257	1	OPC2	OPC1
AARS1	0.004042	0.165116	0.472	0.343	1	OPC2	OPC1
CLIC4	0.00717278	0.165065	0.901	0.863	1	OPC2	OPC1
LYSMD3	6.59083e-05	0.164933	0.279	0.137	1	OPC2	OPC1
CLCC1	8.95042e-05	0.164933	0.288	0.146	1	OPC2	OPC1
SGMS2	1.25524e-06	0.164801	0.12	0.019	0.02153	OPC2	OPC1
GALNT7	0.00104372	0.164739	0.425	0.283	1	OPC2	OPC1
STAMBP	0.00720793	0.164739	0.412	0.305	1	OPC2	OPC1
RUBCN	1.4735e-05	0.164695	0.258	0.111	0.252734	OPC2	OPC1
TK1	0.0173759	0.164599	0.489	0.394	1	OPC2	OPC1
MXD4	0.0319423	0.164535	0.322	0.238	1	OPC2	OPC1
COX17	0.0010881	0.164493	0.322	0.2	1	OPC2	OPC1
VPS18	3.27168e-05	0.164441	0.219	0.092	0.561158	OPC2	OPC1
POMZP3	0.000191312	0.164441	0.206	0.095	1	OPC2	OPC1
ZFAND1	6.50132e-05	0.164252	0.3	0.152	1	OPC2	OPC1
MIDEAS	0.000504961	0.164252	0.283	0.159	1	OPC2	OPC1
SDHB	0.00574324	0.163995	0.579	0.457	1	OPC2	OPC1
NCS1	9.39232e-05	0.16397	0.369	0.21	1	OPC2	OPC1
TXLNA	0.00219109	0.16395	0.429	0.302	1	OPC2	OPC1
TSR3	0.000260528	0.163933	0.515	0.327	1	OPC2	OPC1
SSPN	2.42019e-08	0.163875	0.137	0.016	0.00041511	OPC2	OPC1
CACNG8	1.19083e-06	0.163875	0.12	0.019	0.0204251	OPC2	OPC1
TSPAN4	0.000110946	0.16386	0.24	0.114	1	OPC2	OPC1
TMEM259	0.000326552	0.163847	0.343	0.203	1	OPC2	OPC1
ILK	0.00332249	0.163828	0.455	0.324	1	OPC2	OPC1
C6orf62	0.00378878	0.163798	0.725	0.603	1	OPC2	OPC1
SSUH2	0.00593996	0.16372	0.146	0.073	1	OPC2	OPC1
IFI44L	2.78006e-09	0.16372	0.107	0	4.76836e-05	OPC2	OPC1
MED15	0.000671383	0.16372	0.296	0.171	1	OPC2	OPC1
GTF3A	0.0154571	0.16364	0.682	0.556	1	OPC2	OPC1
AVL9	0.000639592	0.163589	0.283	0.159	1	OPC2	OPC1
DNAJB1	0.00587262	0.163512	0.489	0.365	1	OPC2	OPC1
HIVEP1	0.00316908	0.163313	0.24	0.143	1	OPC2	OPC1
PKIG	0.000630687	0.163217	0.339	0.206	1	OPC2	OPC1
PDCD10	0.00115567	0.163134	0.408	0.263	1	OPC2	OPC1
LRRC28	4.8453e-05	0.163019	0.245	0.111	0.831066	OPC2	OPC1
METTL1	5.20673e-05	0.163019	0.236	0.105	0.893058	OPC2	OPC1
MBP	7.82388e-05	0.163019	0.215	0.092	1	OPC2	OPC1
DNAL1	0.000512203	0.162942	0.309	0.181	1	OPC2	OPC1
P4HTM	6.19575e-05	0.162864	0.223	0.098	1	OPC2	OPC1
LPCAT3	0.000151934	0.162864	0.21	0.095	1	OPC2	OPC1
TSEN34	0.000330915	0.162835	0.575	0.384	1	OPC2	OPC1
SNX24	0.00180941	0.162742	0.369	0.244	1	OPC2	OPC1
GPD2	0.00162027	0.16265	0.27	0.162	1	OPC2	OPC1
SOX1-OT	6.59478e-06	0.162538	0.18	0.057	0.113114	OPC2	OPC1
ITGA4	2.07221e-05	0.162538	0.18	0.063	0.355426	OPC2	OPC1
H19	0.00327933	0.162538	0.116	0.048	1	OPC2	OPC1
UBA6	0.00127852	0.162527	0.472	0.324	1	OPC2	OPC1
GABARAPL1	0.00113924	0.16246	0.292	0.168	1	OPC2	OPC1
ACTR10	0.00136465	0.162272	0.451	0.305	1	OPC2	OPC1
C11orf49	0.00144152	0.16214	0.433	0.292	1	OPC2	OPC1
ECHS1	0.000687522	0.162101	0.73	0.524	1	OPC2	OPC1
PPM1F	3.62732e-05	0.162003	0.219	0.092	0.622158	OPC2	OPC1
FAM131B	5.72279e-05	0.162003	0.215	0.092	0.981573	OPC2	OPC1
PPP1R11	0.00293374	0.162003	0.481	0.346	1	OPC2	OPC1
SBF2	3.68949e-05	0.161841	0.305	0.152	0.632822	OPC2	OPC1
AK5	5.82584e-06	0.161828	0.202	0.07	0.0999248	OPC2	OPC1
MAGI2-AS3	3.8692e-06	0.161674	0.283	0.117	0.0663646	OPC2	OPC1
RARS1	0.00195982	0.161599	0.451	0.311	1	OPC2	OPC1
SPCS3	0.00233016	0.16152	0.549	0.397	1	OPC2	OPC1
METAP1	0.00257873	0.161491	0.481	0.34	1	OPC2	OPC1
RAB8A	0.000228453	0.161457	0.468	0.302	1	OPC2	OPC1
KLHL4	5.22514e-07	0.161261	0.133	0.022	0.00896216	OPC2	OPC1
CMIP	0.00159331	0.161099	0.33	0.21	1	OPC2	OPC1
TSC22D2	0.000412415	0.161006	0.399	0.248	1	OPC2	OPC1
RRAGC	0.000748475	0.160932	0.322	0.19	1	OPC2	OPC1
SHLD2	0.000161816	0.160847	0.249	0.121	1	OPC2	OPC1
C8orf58	0.000198429	0.160847	0.253	0.127	1	OPC2	OPC1
SLC26A2	0.000273775	0.160847	0.253	0.13	1	OPC2	OPC1
ENTPD6	7.63339e-05	0.16076	0.335	0.181	1	OPC2	OPC1
AGPAT2	2.93788e-05	0.160747	0.167	0.057	0.503905	OPC2	OPC1
SYNE1	2.0298e-05	0.160466	0.232	0.095	0.348151	OPC2	OPC1
PRADC1	4.69413e-05	0.160466	0.232	0.102	0.805137	OPC2	OPC1
PRKACA	0.000112276	0.160466	0.227	0.105	1	OPC2	OPC1
MINDY2	0.000944112	0.160341	0.318	0.19	1	OPC2	OPC1
ARPC1B	3.77387e-05	0.160265	0.206	0.083	0.647295	OPC2	OPC1
PCCA-DT	4.07853e-05	0.160265	0.202	0.079	0.69955	OPC2	OPC1
RNF168	0.00379097	0.1602	0.485	0.356	1	OPC2	OPC1
SETD3	0.00113829	0.160119	0.373	0.238	1	OPC2	OPC1
EXTL3	0.00183782	0.160119	0.373	0.251	1	OPC2	OPC1
NDEL1	4.4087e-05	0.160015	0.266	0.124	0.75618	OPC2	OPC1
CBX6	0.000624434	0.160015	0.249	0.133	1	OPC2	OPC1
AC025423.4	0.000142576	0.159842	0.155	0.057	1	OPC2	OPC1
ADGRG6	0.000289767	0.159842	0.124	0.041	1	OPC2	OPC1
SYVN1	2.41707e-05	0.159813	0.253	0.111	0.414576	OPC2	OPC1
HNRNPF	0.0453503	0.159795	0.923	0.886	1	OPC2	OPC1
C6orf118	0.000316822	0.159787	0.3	0.165	1	OPC2	OPC1
WRNIP1	0.000986338	0.159764	0.369	0.232	1	OPC2	OPC1
GNL3L	0.000978886	0.159744	0.412	0.273	1	OPC2	OPC1
TEAD1	0.000876349	0.159646	0.674	0.489	1	OPC2	OPC1
MICB	1.71887e-06	0.159619	0.15	0.035	0.0294821	OPC2	OPC1
ODF2L	5.02975e-06	0.159604	0.232	0.089	0.0862702	OPC2	OPC1
CLCN6	0.00108477	0.15959	0.275	0.159	1	OPC2	OPC1
LIN7A	0.00014033	0.159387	0.197	0.086	1	OPC2	OPC1
CHST2	0.000359092	0.159387	0.176	0.076	1	OPC2	OPC1
LYPLA2	0.00112839	0.159387	0.258	0.146	1	OPC2	OPC1
UBA3	0.00209693	0.159236	0.558	0.41	1	OPC2	OPC1
FBXW9	2.54125e-05	0.159163	0.193	0.073	0.435876	OPC2	OPC1
SEL1L	0.00164491	0.159048	0.442	0.305	1	OPC2	OPC1
[truncated: 7,815 more rows]

## Sheet: hits OPC2 vs. OPC1
gene	p_val	avg_log2FC	pct.1	pct.2	p_val_adj	Cluster1	Cluster2
PTN	7.7905e-53	2.33627	0.936	0.552	1.33623e-48	OPC2	OPC1
COL1A2	7.73218e-33	2.2156	0.567	0.114	1.32622e-28	OPC2	OPC1
COL11A1	3.60557e-58	1.91175	0.901	0.429	6.18427e-54	OPC2	OPC1
FN1	1.37138e-10	1.77771	0.575	0.337	2.35219e-06	OPC2	OPC1
CAV1	4.34836e-50	1.77277	0.85	0.232	7.45831e-46	OPC2	OPC1
COL4A1	5.62525e-45	1.76499	0.876	0.416	9.64842e-41	OPC2	OPC1
GJA1	1.81186e-55	1.65741	0.974	0.635	3.1077e-51	OPC2	OPC1
IGFBP3	2.15754e-30	1.56419	0.459	0.051	3.70061e-26	OPC2	OPC1
S100A10	1.18447e-43	1.52683	0.91	0.549	2.0316e-39	OPC2	OPC1
ANXA1	2.0184e-54	1.52588	0.884	0.194	3.46196e-50	OPC2	OPC1
NEFL	5.30408e-29	1.5027	0.803	0.476	9.09756e-25	OPC2	OPC1
COL1A1	2.38296e-21	1.48153	0.373	0.054	4.08725e-17	OPC2	OPC1
GAP43	4.30642e-41	1.43624	0.88	0.419	7.38637e-37	OPC2	OPC1
COL5A2	1.56622e-46	1.41197	0.923	0.559	2.68638e-42	OPC2	OPC1
SORBS2	5.07439e-44	1.38638	0.863	0.368	8.7036e-40	OPC2	OPC1
PMP22	1.60773e-33	1.35407	0.717	0.216	2.75759e-29	OPC2	OPC1
MYH9	2.75002e-43	1.3509	0.931	0.61	4.71684e-39	OPC2	OPC1
TNC	1.82063e-27	1.33208	0.494	0.092	3.12274e-23	OPC2	OPC1
SPARC	7.5485e-54	1.31903	1	0.962	1.29472e-49	OPC2	OPC1
TAGLN	9.79651e-39	1.31148	0.953	0.587	1.6803e-34	OPC2	OPC1
CCL2	1.58843e-16	1.3052	0.318	0.057	2.72447e-12	OPC2	OPC1
TPM1	1.10685e-40	1.27241	0.987	0.898	1.89847e-36	OPC2	OPC1
CAVIN1	2.0274e-46	1.26809	0.777	0.178	3.4774e-42	OPC2	OPC1
TAGLN2	5.22647e-49	1.26465	0.79	0.181	8.96445e-45	OPC2	OPC1
CD44	6.16295e-46	1.24607	0.592	0.044	1.05707e-41	OPC2	OPC1
KRT18	6.16361e-18	1.24452	0.373	0.076	1.05718e-13	OPC2	OPC1
SERPINE1	4.05507e-28	1.2329	0.536	0.117	6.95526e-24	OPC2	OPC1
RCAN1	4.87987e-40	1.23195	0.682	0.149	8.36995e-36	OPC2	OPC1
ADAM9	2.46099e-43	1.19187	0.85	0.321	4.22108e-39	OPC2	OPC1
IGFBP7	1.70089e-17	1.18437	0.373	0.086	2.91736e-13	OPC2	OPC1
CALD1	1.2578e-29	1.1616	0.948	0.737	2.15738e-25	OPC2	OPC1
PRSS23	5.81255e-33	1.15537	0.884	0.517	9.96969e-29	OPC2	OPC1
EMP1	2.99427e-45	1.14678	0.712	0.13	5.13577e-41	OPC2	OPC1
PON2	1.15822e-35	1.137	0.906	0.587	1.98659e-31	OPC2	OPC1
ZIC1	3.57007e-47	1.13663	0.708	0.108	6.12338e-43	OPC2	OPC1
PEG10	1.92885e-23	1.12433	0.914	0.816	3.30836e-19	OPC2	OPC1
FSTL1	9.41509e-31	1.11811	0.979	0.857	1.61488e-26	OPC2	OPC1
ANXA2	1.03169e-40	1.1143	0.996	0.873	1.76956e-36	OPC2	OPC1
FABP7	5.97828e-17	1.11055	0.824	0.613	1.02539e-12	OPC2	OPC1
LRAT	8.35023e-25	1.11052	0.425	0.063	1.43223e-20	OPC2	OPC1
WLS	5.74559e-31	1.10355	0.948	0.667	9.85484e-27	OPC2	OPC1
COL18A1	9.60894e-33	1.10332	0.708	0.229	1.64813e-28	OPC2	OPC1
LAMC1	6.2873e-31	1.09833	0.73	0.27	1.0784e-26	OPC2	OPC1
IER3	3.14015e-32	1.06555	0.579	0.111	5.38598e-28	OPC2	OPC1
COL4A2	1.35854e-28	1.06548	0.845	0.492	2.33017e-24	OPC2	OPC1
BAALC	5.48646e-27	1.06534	0.592	0.175	9.41038e-23	OPC2	OPC1
RGS5	1.40816e-20	1.05016	0.704	0.352	2.41527e-16	OPC2	OPC1
ACTN1	1.18603e-28	1.04817	0.841	0.505	2.03429e-24	OPC2	OPC1
B2M	2.26953e-34	1.04398	0.957	0.702	3.8927e-30	OPC2	OPC1
ITM2C	3.90562e-27	1.03104	0.785	0.425	6.69892e-23	OPC2	OPC1
FLNC	3.88951e-45	1.02908	0.682	0.102	6.67129e-41	OPC2	OPC1
NTRK2	4.45522e-22	1.01919	0.768	0.416	7.64159e-18	OPC2	OPC1
IFITM3	5.84505e-09	1.01524	0.365	0.162	0.000100254	OPC2	OPC1
CCN2	1.46188e-13	1.00644	0.94	0.917	2.50742e-09	OPC2	OPC1
COL5A1	4.48942e-33	1.00439	0.622	0.146	7.70025e-29	OPC2	OPC1
NREP	2.00729e-31	-1.00102	0.635	0.93	3.44291e-27	OPC2	OPC1
HMGB2	1.3823e-21	-1.03095	0.678	0.914	2.37092e-17	OPC2	OPC1
PAX6	6.92578e-30	-1.1331	0.227	0.673	1.18791e-25	OPC2	OPC1
SOX3	2.17076e-33	-1.14994	0.124	0.629	3.72329e-29	OPC2	OPC1
CRABP2	2.56211e-24	-1.16784	0.103	0.508	4.39453e-20	OPC2	OPC1
LIN28A	1.89084e-29	-1.24883	0.056	0.502	3.24317e-25	OPC2	OPC1
PRTG	1.60006e-28	-1.32152	0.262	0.698	2.74442e-24	OPC2	OPC1
SFRP1	4.70465e-31	-1.4503	0.223	0.692	8.06942e-27	OPC2	OPC1
SFRP2	5.1632e-29	-1.59623	0.223	0.676	8.85593e-25	OPC2	OPC1
HBD	1.42953e-24	-1.59696	0.094	0.489	2.45193e-20	OPC2	OPC1

## Sheet: unfiltered S-OPC2 vs S-OPC1
gene	p_val	avg_log2FC	pct.1	pct.2	p_val_adj	Cluster1	Cluster2
PTN	2.8499e-35	2.71297	0.943	0.536	4.88814e-31	OPC2	OPC1
COL1A2	8.3526e-32	2.5506	0.648	0.108	1.43264e-27	OPC2	OPC1
KRT18	5.51723e-22	2.01917	0.476	0.071	9.46315e-18	OPC2	OPC1
COL11A1	5.09675e-30	1.86363	0.857	0.42	8.74194e-26	OPC2	OPC1
CCL2	5.4712e-16	1.85188	0.362	0.058	9.38421e-12	OPC2	OPC1
ANXA1	3.86261e-42	1.82749	0.895	0.176	6.62515e-38	OPC2	OPC1
FN1	5.50442e-12	1.77837	0.638	0.329	9.44117e-08	OPC2	OPC1
IGFBP3	2.23619e-24	1.77822	0.467	0.051	3.83551e-20	OPC2	OPC1
COL4A1	2.95704e-31	1.76735	0.895	0.407	5.07191e-27	OPC2	OPC1
GJA1	1.60253e-31	1.63434	0.962	0.631	2.74866e-27	OPC2	OPC1
CAV1	1.67638e-25	1.60252	0.762	0.224	2.87533e-21	OPC2	OPC1
KRT8	2.95993e-20	1.4994	0.4	0.044	5.07688e-16	OPC2	OPC1
TAGLN	1.03828e-23	1.3911	0.933	0.586	1.78086e-19	OPC2	OPC1
TAGLN2	1.87992e-36	1.3855	0.8	0.169	3.22444e-32	OPC2	OPC1
COL1A1	6.20542e-17	1.36718	0.381	0.054	1.06435e-12	OPC2	OPC1
SORBS2	4.84796e-27	1.32418	0.857	0.363	8.31523e-23	OPC2	OPC1
IGFBP7	6.33767e-13	1.31364	0.343	0.068	1.08704e-08	OPC2	OPC1
PMP22	1.35503e-18	1.31254	0.629	0.197	2.32414e-14	OPC2	OPC1
ZIC1	1.40954e-37	1.31058	0.724	0.102	2.41764e-33	OPC2	OPC1
GAP43	4.97393e-20	1.30782	0.819	0.417	8.53129e-16	OPC2	OPC1
IER3	6.37358e-29	1.30005	0.638	0.102	1.0932e-24	OPC2	OPC1
SPARC	2.70383e-30	1.28422	1	0.959	4.63761e-26	OPC2	OPC1
NTRK2	2.50384e-22	1.27802	0.867	0.42	4.29459e-18	OPC2	OPC1
S100A10	2.46346e-17	1.27453	0.819	0.519	4.22532e-13	OPC2	OPC1
TPM1	1.64543e-23	1.2663	1	0.892	2.82224e-19	OPC2	OPC1
ACTG2	9.51872e-22	1.26503	0.505	0.085	1.63265e-17	OPC2	OPC1
CNTNAP2	4.76138e-17	1.26275	0.648	0.271	8.16671e-13	OPC2	OPC1
FABP7	1.00572e-10	1.25813	0.81	0.617	1.72501e-06	OPC2	OPC1
LAMC1	4.46049e-23	1.25669	0.743	0.258	7.65064e-19	OPC2	OPC1
MYH9	3.79311e-21	1.24714	0.895	0.61	6.50594e-17	OPC2	OPC1
EFNB2	7.60345e-20	1.21868	0.819	0.492	1.30414e-15	OPC2	OPC1
ANXA2	2.38547e-25	1.21488	0.99	0.864	4.09157e-21	OPC2	OPC1
RCAN1	3.92896e-24	1.21141	0.61	0.132	6.73894e-20	OPC2	OPC1
ACTA2	8.48596e-15	1.21101	0.514	0.146	1.45551e-10	OPC2	OPC1
ITM2C	2.25661e-20	1.18817	0.8	0.407	3.87055e-16	OPC2	OPC1
FSTL1	1.37801e-17	1.18428	0.971	0.854	2.36356e-13	OPC2	OPC1
COL18A1	2.54031e-21	1.18272	0.695	0.227	4.35713e-17	OPC2	OPC1
COL5A2	1.21765e-22	1.18231	0.895	0.553	2.08851e-18	OPC2	OPC1
HLA-B	6.83175e-07	1.17729	0.371	0.159	0.0117178	OPC2	OPC1
PEG10	5.50335e-13	1.17244	0.914	0.814	9.43934e-09	OPC2	OPC1
WLS	3.41151e-20	1.17184	0.952	0.678	5.85142e-16	OPC2	OPC1
SERPINE1	1.03713e-17	1.16006	0.495	0.112	1.77888e-13	OPC2	OPC1
TIMP2	8.32817e-14	1.15972	0.838	0.59	1.42845e-09	OPC2	OPC1
RGS5	1.24345e-15	1.15225	0.752	0.353	2.13277e-11	OPC2	OPC1
CAVIN1	2.06961e-29	1.13669	0.743	0.163	3.54979e-25	OPC2	OPC1
CD44	9.54097e-34	1.13437	0.552	0.037	1.63647e-29	OPC2	OPC1
NFIA	3.08728e-29	1.13277	0.6	0.085	5.2953e-25	OPC2	OPC1
PON2	4.79339e-20	1.12291	0.905	0.586	8.22163e-16	OPC2	OPC1
CCN2	5.4148e-10	1.10905	0.952	0.912	9.28747e-06	OPC2	OPC1
NPPC	1.34673e-09	1.10523	0.562	0.288	2.30991e-05	OPC2	OPC1
NEFL	7.43436e-10	1.06351	0.714	0.461	1.27514e-05	OPC2	OPC1
CALD1	2.26131e-15	1.06255	0.952	0.732	3.87859e-11	OPC2	OPC1
HLA-C	2.79827e-15	1.05757	0.543	0.169	4.7996e-11	OPC2	OPC1
COL5A1	1.14886e-23	1.05153	0.619	0.139	1.97053e-19	OPC2	OPC1
CDH6	9.61545e-11	1.03653	0.543	0.247	1.64924e-06	OPC2	OPC1
SLC1A3	5.55153e-12	1.03222	0.743	0.427	9.52199e-08	OPC2	OPC1
PRSS23	1.91743e-16	1.02543	0.857	0.512	3.28877e-12	OPC2	OPC1
THBS1	6.13064e-17	1.01351	0.79	0.386	1.05153e-12	OPC2	OPC1
ADAM9	3.25551e-19	1.00812	0.743	0.308	5.58385e-15	OPC2	OPC1
PEA15	1.29231e-19	1.00665	0.886	0.614	2.21657e-15	OPC2	OPC1
LGALS3	8.01485e-27	0.974487	0.543	0.064	1.37471e-22	OPC2	OPC1
FIBIN	5.16498e-17	0.967647	0.305	0.024	8.85897e-13	OPC2	OPC1
COL4A2	1.41542e-15	0.960983	0.819	0.478	2.42773e-11	OPC2	OPC1
MAP2	9.80214e-13	0.948137	0.838	0.614	1.68126e-08	OPC2	OPC1
NQO1	2.28403e-21	0.946187	0.495	0.081	3.91756e-17	OPC2	OPC1
A2M	4.61754e-13	0.93559	0.257	0.027	7.92e-09	OPC2	OPC1
IFITM3	0.000287023	0.933932	0.305	0.153	1	OPC2	OPC1
PERP	1.20717e-24	0.930898	0.59	0.112	2.07054e-20	OPC2	OPC1
COL3A1	1.72258e-07	0.930654	0.2	0.041	0.00295458	OPC2	OPC1
FLNC	6.09226e-27	0.930025	0.619	0.105	1.04495e-22	OPC2	OPC1
HSP90B1	3.66806e-25	0.92462	1	0.959	6.29146e-21	OPC2	OPC1
SDC2	2.7052e-21	0.9208	1	0.895	4.63996e-17	OPC2	OPC1
ACTN1	5.81088e-16	0.915013	0.829	0.492	9.96682e-12	OPC2	OPC1
EMP1	3.47869e-25	0.905363	0.629	0.122	5.96666e-21	OPC2	OPC1
PPIB	2.04051e-23	0.901088	1	0.912	3.49989e-19	OPC2	OPC1
SEMA3C	4.83022e-17	0.898668	0.41	0.068	8.28479e-13	OPC2	OPC1
MANF	8.82054e-15	0.894223	0.876	0.627	1.5129e-10	OPC2	OPC1
HSPB1	6.70512e-23	0.892222	0.724	0.22	1.15006e-18	OPC2	OPC1
CCDC80	3.04043e-23	0.885372	0.543	0.098	5.21495e-19	OPC2	OPC1
ME1	3.15433e-23	0.883269	0.524	0.078	5.41031e-19	OPC2	OPC1
CADM1	1.67803e-12	0.869402	0.8	0.6	2.87817e-08	OPC2	OPC1
SPATS2L	1.10143e-16	0.867927	0.781	0.397	1.88918e-12	OPC2	OPC1
LGALS1	2.09577e-12	0.860607	0.276	0.037	3.59466e-08	OPC2	OPC1
FBN2	8.95721e-16	0.860275	0.914	0.671	1.53634e-11	OPC2	OPC1
VMP1	1.86136e-15	0.85897	0.829	0.532	3.1926e-11	OPC2	OPC1
PDE1C	3.34826e-23	0.851358	0.448	0.047	5.74294e-19	OPC2	OPC1
IGFBP5	1.86407e-07	0.850081	0.343	0.119	0.00319725	OPC2	OPC1
GPM6B	1.15642e-12	0.848621	0.914	0.881	1.9835e-08	OPC2	OPC1
AHNAK	2.53282e-21	0.84622	0.619	0.149	4.34429e-17	OPC2	OPC1
GPC1	6.54282e-15	0.845478	0.762	0.363	1.12222e-10	OPC2	OPC1
IRS1	4.29357e-17	0.845242	0.724	0.315	7.36434e-13	OPC2	OPC1
GPC4	1.31062e-16	0.844938	0.924	0.576	2.24798e-12	OPC2	OPC1
PDLIM1	4.75295e-13	0.839775	0.61	0.264	8.15226e-09	OPC2	OPC1
COL8A1	3.94419e-08	0.838249	0.257	0.061	0.000676507	OPC2	OPC1
P4HB	4.04757e-18	0.836883	0.981	0.803	6.9424e-14	OPC2	OPC1
BAALC	4.62441e-12	0.833359	0.486	0.169	7.93178e-08	OPC2	OPC1
S100A11	9.93955e-19	0.829232	0.419	0.061	1.70483e-14	OPC2	OPC1
AKAP12	1.6393e-12	0.828556	0.876	0.702	2.81172e-08	OPC2	OPC1
GNG11	2.05878e-15	0.823452	0.714	0.298	3.53122e-11	OPC2	OPC1
MAF	2.99478e-19	0.81383	0.61	0.163	5.13664e-15	OPC2	OPC1
HEG1	3.05213e-11	0.812254	0.581	0.268	5.23502e-07	OPC2	OPC1
TNC	4.94612e-10	0.810545	0.333	0.085	8.48358e-06	OPC2	OPC1
CCND1	1.29562e-11	0.80001	0.829	0.519	2.22224e-07	OPC2	OPC1
HSPA5	7.40179e-16	0.799224	0.971	0.844	1.26955e-11	OPC2	OPC1
PTX3	5.43185e-07	0.792955	0.695	0.464	0.0093167	OPC2	OPC1
LMNA	1.68248e-18	0.792784	0.619	0.183	2.88578e-14	OPC2	OPC1
LGALS3BP	1.85915e-23	0.792764	0.467	0.054	3.18881e-19	OPC2	OPC1
RNF19A	2.25895e-19	0.789379	0.59	0.156	3.87455e-15	OPC2	OPC1
CD47	8.2673e-07	0.781678	0.714	0.641	0.0141801	OPC2	OPC1
PRKCB	1.00753e-14	0.781035	0.41	0.088	1.72811e-10	OPC2	OPC1
SLIT2	5.20824e-16	0.766657	0.571	0.19	8.93317e-12	OPC2	OPC1
COL6A1	3.46546e-10	0.763092	0.533	0.241	5.94396e-06	OPC2	OPC1
SH3BP4	2.75571e-11	0.759142	0.705	0.393	4.72659e-07	OPC2	OPC1
RGS4	3.68869e-14	0.75336	0.286	0.031	6.32685e-10	OPC2	OPC1
LPL	3.22016e-14	0.751889	0.381	0.075	5.52321e-10	OPC2	OPC1
TUBB6	1.45998e-14	0.748262	0.857	0.458	2.50416e-10	OPC2	OPC1
S1PR3	4.38147e-19	0.746571	0.562	0.132	7.51509e-15	OPC2	OPC1
SPP1	0.00109307	0.745399	0.238	0.112	1	OPC2	OPC1
LDHA	4.26989e-11	0.742477	0.867	0.671	7.32371e-07	OPC2	OPC1
RFTN1	3.37635e-26	0.741864	0.619	0.102	5.79112e-22	OPC2	OPC1
ANXA5	1.98537e-17	0.737345	1	0.871	3.4053e-13	OPC2	OPC1
TFPI2	7.99681e-14	0.73334	0.514	0.146	1.37161e-09	OPC2	OPC1
TMEM158	3.58748e-10	0.731627	0.476	0.183	6.15324e-06	OPC2	OPC1
COL12A1	1.24215e-24	0.728881	0.476	0.047	2.13054e-20	OPC2	OPC1
TNFRSF21	1.59968e-14	0.728838	0.533	0.166	2.74378e-10	OPC2	OPC1
CDKN1A	9.02485e-05	0.726598	0.324	0.156	1	OPC2	OPC1
DIPK2A	1.84984e-17	0.722617	0.476	0.098	3.17284e-13	OPC2	OPC1
TNFRSF12A	6.65877e-15	0.722499	0.648	0.214	1.14211e-10	OPC2	OPC1
TENM3	1.25682e-13	0.72087	0.752	0.342	2.1557e-09	OPC2	OPC1
B2M	2.92344e-12	0.716988	0.914	0.685	5.01428e-08	OPC2	OPC1
CD63	1.04391e-14	0.716329	0.99	0.908	1.79051e-10	OPC2	OPC1
MALT1	2.07207e-13	0.71442	0.514	0.169	3.55401e-09	OPC2	OPC1
FBLN5	4.55074e-13	0.711353	0.248	0.024	7.80542e-09	OPC2	OPC1
CALR	2.33187e-15	0.708562	0.943	0.847	3.99962e-11	OPC2	OPC1
SERPINH1	9.96349e-12	0.705678	0.914	0.776	1.70894e-07	OPC2	OPC1
ITGAV	3.1928e-10	0.703201	0.667	0.373	5.47629e-06	OPC2	OPC1
ADAM19	1.22863e-15	0.702221	0.467	0.112	2.10734e-11	OPC2	OPC1
CAPNS1	2.78196e-15	0.70183	0.971	0.773	4.77162e-11	OPC2	OPC1
EPHA7	1.20973e-09	0.696777	0.371	0.119	2.07493e-05	OPC2	OPC1
DSTN	1.91375e-13	0.69491	0.981	0.939	3.28246e-09	OPC2	OPC1
OCIAD2	1.44815e-08	0.694822	0.457	0.18	0.000248386	OPC2	OPC1
TMSB4X	4.75236e-21	0.691863	1	1	8.15126e-17	OPC2	OPC1
GNG12	1.14388e-11	0.691636	0.819	0.512	1.96198e-07	OPC2	OPC1
MEST	6.3857e-09	0.685281	0.952	0.905	0.000109528	OPC2	OPC1
ADGRG1	3.50464e-09	0.681966	0.419	0.156	6.01116e-05	OPC2	OPC1
UCHL1	9.02909e-12	0.681115	0.981	0.875	1.54867e-07	OPC2	OPC1
TTYH3	3.52519e-13	0.680788	0.752	0.414	6.04641e-09	OPC2	OPC1
LBH	2.06784e-17	0.680756	0.438	0.081	3.54676e-13	OPC2	OPC1
ALKAL2	2.18168e-24	0.679442	0.419	0.027	3.74202e-20	OPC2	OPC1
MYL12A	1.07225e-10	0.67728	0.905	0.79	1.83913e-06	OPC2	OPC1
SEPTIN11	5.09973e-13	0.674395	0.981	0.932	8.74706e-09	OPC2	OPC1
LHFPL6	3.46406e-09	0.673926	0.781	0.505	5.94156e-05	OPC2	OPC1
SELENOW	1.67091e-12	0.670676	0.952	0.722	2.86594e-08	OPC2	OPC1
TUBB2A	8.03104e-11	0.67048	0.819	0.529	1.37748e-06	OPC2	OPC1
KLF10	5.13812e-21	0.669875	0.533	0.095	8.8129e-17	OPC2	OPC1
DAB2	1.07012e-19	0.668986	0.41	0.051	1.83546e-15	OPC2	OPC1
SPTBN1	1.6798e-13	0.668369	0.848	0.542	2.8812e-09	OPC2	OPC1
TMED9	1.8539e-13	0.657362	0.867	0.637	3.17981e-09	OPC2	OPC1
MSN	2.82405e-11	0.656713	0.733	0.441	4.84382e-07	OPC2	OPC1
GLIPR2	5.12486e-12	0.656336	0.619	0.268	8.79016e-08	OPC2	OPC1
PDIA4	8.01502e-13	0.655385	0.924	0.749	1.37474e-08	OPC2	OPC1
LRAT	3.00317e-14	0.654781	0.343	0.054	5.15104e-10	OPC2	OPC1
CCN1	2.32204e-05	0.653943	0.762	0.654	0.398277	OPC2	OPC1
SLC2A3	5.75356e-10	0.650998	0.457	0.159	9.86851e-06	OPC2	OPC1
DKK2	2.30577e-17	0.646197	0.257	0.007	3.95486e-13	OPC2	OPC1
SHISA2	7.20685e-17	0.646083	0.324	0.031	1.23612e-12	OPC2	OPC1
ALCAM	3.50544e-16	0.64578	0.467	0.102	6.01253e-12	OPC2	OPC1
SSR3	4.10652e-11	0.6438	0.81	0.566	7.0435e-07	OPC2	OPC1
CRIP2	2.84679e-09	0.643525	0.695	0.414	4.88281e-05	OPC2	OPC1
BMP7	2.24006e-11	0.640174	0.581	0.251	3.84215e-07	OPC2	OPC1
ADAM12	2.52097e-12	0.639552	0.295	0.047	4.32396e-08	OPC2	OPC1
CALU	1.518e-12	0.639381	0.924	0.878	2.60367e-08	OPC2	OPC1
NEDD9	5.3428e-21	0.636784	0.638	0.139	9.16397e-17	OPC2	OPC1
PTGFRN	8.20596e-15	0.636176	0.438	0.098	1.40749e-10	OPC2	OPC1
MYL9	1.85729e-06	0.636062	0.762	0.641	0.0318563	OPC2	OPC1
LRATD2	1.81523e-15	0.635376	0.648	0.21	3.11348e-11	OPC2	OPC1
IQGAP1	1.34281e-14	0.635376	0.695	0.285	2.30319e-10	OPC2	OPC1
COTL1	3.35291e-11	0.634235	0.952	0.814	5.75091e-07	OPC2	OPC1
DDR1	2.54176e-11	0.630617	0.714	0.363	4.35962e-07	OPC2	OPC1
LOXL2	8.27904e-09	0.629932	0.467	0.18	0.000142002	OPC2	OPC1
SURF4	1.15282e-12	0.629302	0.81	0.515	1.97732e-08	OPC2	OPC1
IER5	5.52452e-20	0.627062	0.581	0.136	9.47565e-16	OPC2	OPC1
IFITM1	7.70545e-08	0.621364	0.171	0.024	0.00132164	OPC2	OPC1
CDC42EP3	1.03362e-11	0.620634	0.6	0.254	1.77286e-07	OPC2	OPC1
VCL	5.90979e-09	0.620454	0.857	0.658	0.000101365	OPC2	OPC1
CXXC5	3.29742e-15	0.619059	0.61	0.197	5.65573e-11	OPC2	OPC1
TFPI	1.04762e-22	0.618243	0.352	0.014	1.79688e-18	OPC2	OPC1
MTCL1	2.74399e-14	0.615177	0.533	0.166	4.70649e-10	OPC2	OPC1
PALLD	1.13257e-10	0.612271	0.914	0.776	1.94259e-06	OPC2	OPC1
F2RL1	4.59938e-19	0.611935	0.362	0.034	7.88886e-15	OPC2	OPC1
TUBA1C	3.60881e-08	0.609524	0.79	0.519	0.000618983	OPC2	OPC1
EFNB3	0.00015656	0.607282	0.505	0.339	1	OPC2	OPC1
CKAP4	2.67675e-09	0.607086	0.829	0.569	4.59116e-05	OPC2	OPC1
PHLDA1	4.37418e-11	0.606971	0.505	0.173	7.5026e-07	OPC2	OPC1
XBP1	2.45552e-08	0.60513	0.695	0.407	0.000421171	OPC2	OPC1
BEX1	0.0702786	0.604454	0.79	0.736	1	OPC2	OPC1
ENAH	4.35327e-10	0.603678	0.971	0.932	7.46673e-06	OPC2	OPC1
RRAGD	3.98594e-10	0.601747	0.581	0.278	6.83668e-06	OPC2	OPC1
ATP6V1B2	1.29316e-08	0.600243	0.686	0.417	0.000221804	OPC2	OPC1
TMOD3	3.19715e-14	0.597241	0.752	0.342	5.48375e-10	OPC2	OPC1
LAMB1	2.29804e-12	0.59661	0.381	0.092	3.94161e-08	OPC2	OPC1
KLHL5	1.24098e-09	0.596194	0.562	0.251	2.12852e-05	OPC2	OPC1
PHLDA2	3.51291e-15	0.595295	0.352	0.051	6.02534e-11	OPC2	OPC1
PREX1	1.12695e-09	0.595023	0.676	0.373	1.93294e-05	OPC2	OPC1
DHCR7	9.93982e-12	0.593531	0.695	0.342	1.70488e-07	OPC2	OPC1
LAPTM4A	1.01627e-08	0.593085	0.619	0.356	0.00017431	OPC2	OPC1
ARHGAP29	3.7184e-21	0.591378	0.448	0.054	6.37779e-17	OPC2	OPC1
SHC1	5.78098e-14	0.589292	0.457	0.119	9.91554e-10	OPC2	OPC1
INSIG1	3.14067e-09	0.585903	0.61	0.308	5.38687e-05	OPC2	OPC1
TPBG	4.52238e-11	0.5849	0.505	0.197	7.75679e-07	OPC2	OPC1
LASP1	8.4742e-12	0.584685	0.848	0.485	1.45349e-07	OPC2	OPC1
MVD	3.5488e-11	0.584272	0.638	0.298	6.0869e-07	OPC2	OPC1
DST	1.62918e-06	0.57568	0.562	0.342	0.0279437	OPC2	OPC1
AXL	6.82691e-12	0.574094	0.495	0.163	1.17095e-07	OPC2	OPC1
GLIPR1	4.25679e-11	0.572788	0.505	0.169	7.30124e-07	OPC2	OPC1
EDNRB	4.7974e-05	0.570179	0.533	0.336	0.82285	OPC2	OPC1
MLLT11	1.24086e-09	0.569864	0.952	0.888	2.12832e-05	OPC2	OPC1
MYOF	2.2193e-23	0.569589	0.371	0.017	3.80655e-19	OPC2	OPC1
ATP2B4	9.88289e-09	0.569496	0.524	0.244	0.000169511	OPC2	OPC1
ADAMTS16	4.30453e-21	0.564804	0.352	0.02	7.38313e-17	OPC2	OPC1
FZD6	1.95504e-18	0.564326	0.457	0.078	3.35329e-14	OPC2	OPC1
CAPN2	2.62846e-07	0.564326	0.714	0.461	0.00450833	OPC2	OPC1
MAGED2	5.06744e-08	0.562971	0.838	0.702	0.000869168	OPC2	OPC1
APP	1.20221e-11	0.561797	0.838	0.583	2.06203e-07	OPC2	OPC1
ASAH1	8.76966e-12	0.557754	0.676	0.298	1.50417e-07	OPC2	OPC1
FTL	2.3484e-05	0.555484	0.99	0.969	0.402798	OPC2	OPC1
FSCN1	4.80906e-09	0.555152	0.848	0.62	8.2485e-05	OPC2	OPC1
PDIA6	8.9203e-14	0.553177	1	0.98	1.53001e-09	OPC2	OPC1
EMC10	2.86463e-12	0.553061	0.524	0.193	4.91342e-08	OPC2	OPC1
LIFR	5.81006e-08	0.551181	0.571	0.292	0.000996541	OPC2	OPC1
EPHA2	6.63465e-10	0.550447	0.514	0.21	1.13798e-05	OPC2	OPC1
SDCBP	8.02127e-10	0.549219	0.943	0.814	1.37581e-05	OPC2	OPC1
SLC16A2	2.53357e-13	0.549219	0.448	0.122	4.34558e-09	OPC2	OPC1
ZIC2	5.10266e-10	0.548953	0.581	0.247	8.75208e-06	OPC2	OPC1
APLP2	3.08685e-11	0.548709	0.905	0.725	5.29456e-07	OPC2	OPC1
RPN1	1.21378e-08	0.548041	0.695	0.427	0.000208187	OPC2	OPC1
TUSC3	1.42816e-08	0.543964	0.743	0.481	0.000244959	OPC2	OPC1
OLFML2A	6.99938e-12	0.543437	0.333	0.068	1.20053e-07	OPC2	OPC1
AC092069.1	5.65313e-14	0.541365	0.543	0.166	9.69625e-10	OPC2	OPC1
DNAJC3	1.71273e-12	0.541089	0.524	0.176	2.93767e-08	OPC2	OPC1
CAMK2D	2.42848e-08	0.539235	0.657	0.373	0.000416534	OPC2	OPC1
SEL1L3	3.97356e-15	0.537212	0.457	0.105	6.81546e-11	OPC2	OPC1
PLS3	1.94971e-08	0.535686	0.533	0.261	0.000334414	OPC2	OPC1
RND3	8.29034e-08	0.53455	0.695	0.4	0.00142196	OPC2	OPC1
LAMP1	1.8297e-11	0.534525	0.714	0.342	3.1383e-07	OPC2	OPC1
SNAI2	5.80078e-09	0.534448	0.276	0.064	9.94951e-05	OPC2	OPC1
PTPRG	1.43456e-08	0.533139	0.352	0.119	0.000246056	OPC2	OPC1
FERMT2	2.98231e-06	0.532918	0.705	0.437	0.0511526	OPC2	OPC1
SCG2	1.90231e-08	0.53283	0.162	0.017	0.000326284	OPC2	OPC1
RHOJ	5.39606e-21	0.531483	0.419	0.044	9.25531e-17	OPC2	OPC1
SQSTM1	6.51136e-07	0.530446	0.61	0.359	0.0111683	OPC2	OPC1
CRIM1	2.06557e-11	0.530072	0.486	0.159	3.54287e-07	OPC2	OPC1
ARL6IP5	3.59899e-09	0.527726	0.724	0.424	6.17299e-05	OPC2	OPC1
SLC7A5	9.66235e-11	0.527058	0.438	0.139	1.65729e-06	OPC2	OPC1
SEMA6A	8.14776e-09	0.525659	0.457	0.183	0.00013975	OPC2	OPC1
EGF	1.04894e-14	0.525515	0.41	0.085	1.79913e-10	OPC2	OPC1
LARGE1	1.1198e-14	0.525515	0.4	0.078	1.92068e-10	OPC2	OPC1
EGR1	0.000178916	0.524362	0.324	0.156	1	OPC2	OPC1
SNX3	1.04535e-09	0.522034	0.933	0.79	1.79298e-05	OPC2	OPC1
TNFRSF19	3.41093e-10	0.519812	0.371	0.102	5.85042e-06	OPC2	OPC1
PLAT	5.28023e-11	0.519305	0.438	0.136	9.05665e-07	OPC2	OPC1
RHOC	7.45488e-06	0.519277	0.743	0.59	0.127866	OPC2	OPC1
PDGFB	7.15883e-25	0.518895	0.381	0.014	1.22788e-20	OPC2	OPC1
LPCAT2	3.22021e-17	0.517806	0.381	0.051	5.52331e-13	OPC2	OPC1
MT2A	3.46048e-13	0.517462	0.343	0.061	5.93542e-09	OPC2	OPC1
CAV2	1.41639e-10	0.516478	0.352	0.088	2.4294e-06	OPC2	OPC1
PCDH7	2.73072e-12	0.516321	0.4	0.102	4.68373e-08	OPC2	OPC1
FNDC3B	1.64345e-10	0.514457	0.619	0.271	2.81884e-06	OPC2	OPC1
SDC3	3.15378e-11	0.514172	0.514	0.193	5.40937e-07	OPC2	OPC1
HS6ST1	8.16958e-10	0.513676	0.61	0.285	1.40125e-05	OPC2	OPC1
GLIS3	4.83059e-17	0.511956	0.467	0.088	8.28543e-13	OPC2	OPC1
PDLIM2	1.48341e-12	0.510732	0.505	0.163	2.54435e-08	OPC2	OPC1
ATP1A2	8.26239e-10	0.509434	0.162	0.01	1.41717e-05	OPC2	OPC1
FAT1	2.56073e-07	0.508473	0.657	0.414	0.00439216	OPC2	OPC1
MAPRE2	1.53735e-06	0.508473	0.486	0.244	0.0263687	OPC2	OPC1
RSU1	2.07599e-09	0.506374	0.657	0.336	3.56073e-05	OPC2	OPC1
MSMO1	1.03623e-05	0.505846	0.905	0.864	0.177735	OPC2	OPC1
CD99	3.11913e-07	0.505646	0.914	0.783	0.00534993	OPC2	OPC1
CELSR1	1.33437e-14	0.503265	0.448	0.102	2.28871e-10	OPC2	OPC1
RAB32	2.67425e-13	0.502745	0.467	0.122	4.58687e-09	OPC2	OPC1
SHC3	4.93573e-12	0.502331	0.505	0.159	8.46577e-08	OPC2	OPC1
LRRN3	1.53434e-08	0.501524	0.495	0.207	0.00026317	OPC2	OPC1
NRP2	4.63864e-13	0.498787	0.4	0.085	7.95619e-09	OPC2	OPC1
CLTC	2.94669e-09	0.496874	0.962	0.946	5.05416e-05	OPC2	OPC1
RMST	0.000113652	0.496202	0.581	0.363	1	OPC2	OPC1
TACR1	3.33044e-07	0.494316	0.362	0.136	0.00571238	OPC2	OPC1
PLD3	1.30767e-09	0.490326	0.486	0.193	2.24291e-05	OPC2	OPC1
DKK3	9.67443e-08	0.490326	0.533	0.264	0.00165936	OPC2	OPC1
DHCR24	4.732e-08	0.488706	0.924	0.854	0.000811632	OPC2	OPC1
TMED2	5.62745e-08	0.487931	0.838	0.61	0.00096522	OPC2	OPC1
MACF1	6.31532e-06	0.487752	0.733	0.559	0.10832	OPC2	OPC1
NEFM	0.000447162	0.48699	0.371	0.207	1	OPC2	OPC1
UBE2H	5.1965e-08	0.486927	0.581	0.302	0.000891304	OPC2	OPC1
RAB34	3.10608e-11	0.486573	0.562	0.214	5.32756e-07	OPC2	OPC1
SCD	1.71345e-07	0.486198	1	0.997	0.00293891	OPC2	OPC1
UNC5B	1.3549e-15	0.485619	0.314	0.034	2.32393e-11	OPC2	OPC1
TMEM165	6.31258e-08	0.483094	0.543	0.268	0.00108273	OPC2	OPC1
PFKP	1.0762e-10	0.482058	0.438	0.139	1.84589e-06	OPC2	OPC1
GFPT2	2.96764e-15	0.481712	0.448	0.095	5.0901e-11	OPC2	OPC1
LMCD1	2.32474e-06	0.481146	0.543	0.292	0.039874	OPC2	OPC1
ARPC5	2.88734e-09	0.480455	0.933	0.885	4.95237e-05	OPC2	OPC1
CYSTM1	4.15287e-12	0.477942	0.495	0.163	7.123e-08	OPC2	OPC1
ACTN4	1.36524e-06	0.477726	0.61	0.366	0.0234166	OPC2	OPC1
ALPK2	5.44133e-14	0.476431	0.324	0.047	9.33296e-10	OPC2	OPC1
PLAU	1.47956e-11	0.476065	0.229	0.024	2.53773e-07	OPC2	OPC1
NDRG4	7.86816e-12	0.473838	0.476	0.146	1.34955e-07	OPC2	OPC1
CTSB	1.31997e-07	0.473724	0.6	0.339	0.002264	OPC2	OPC1
CHST3	5.47405e-13	0.47315	0.457	0.125	9.38909e-09	OPC2	OPC1
DUSP6	2.17368e-05	0.472667	0.438	0.227	0.372829	OPC2	OPC1
PGPEP1	2.79582e-10	0.472514	0.343	0.088	4.79539e-06	OPC2	OPC1
CTSC	1.59804e-06	0.472478	0.629	0.397	0.0274096	OPC2	OPC1
NIBAN2	3.23042e-13	0.471829	0.333	0.058	5.54082e-09	OPC2	OPC1
PSAP	7.97598e-09	0.47179	0.962	0.898	0.000136804	OPC2	OPC1
PI15	7.73316e-08	0.471467	0.2	0.037	0.00132639	OPC2	OPC1
LYPD1	2.45878e-07	0.471367	0.438	0.183	0.0042173	OPC2	OPC1
FRMD4A	1.91836e-08	0.471166	0.505	0.227	0.000329037	OPC2	OPC1
PLXDC2	2.69791e-10	0.469627	0.438	0.146	4.62746e-06	OPC2	OPC1
TMED10	3.81931e-07	0.466867	0.876	0.797	0.00655087	OPC2	OPC1
NACC2	2.00875e-12	0.464791	0.457	0.132	3.44542e-08	OPC2	OPC1
FLNA	7.75787e-08	0.464715	0.867	0.668	0.00133063	OPC2	OPC1
METRNL	6.43859e-11	0.462845	0.533	0.19	1.10435e-06	OPC2	OPC1
SMOC2	3.77392e-14	0.462311	0.305	0.037	6.47302e-10	OPC2	OPC1
TTYH1	0.000312422	0.461832	0.79	0.61	1	OPC2	OPC1
ANXA6	5.62774e-12	0.461429	0.505	0.163	9.6527e-08	OPC2	OPC1
CHSY1	7.24685e-08	0.460731	0.533	0.281	0.00124298	OPC2	OPC1
RGS3	2.7051e-09	0.460043	0.371	0.115	4.63978e-05	OPC2	OPC1
FADS2	4.48629e-07	0.459952	0.857	0.729	0.00769488	OPC2	OPC1
MIR1915HG	2.87363e-08	0.459791	0.505	0.237	0.000492886	OPC2	OPC1
CD81	1.41404e-08	0.458981	0.933	0.851	0.000242535	OPC2	OPC1
TRIM56	5.02991e-10	0.457159	0.448	0.156	8.62731e-06	OPC2	OPC1
GUK1	8.91393e-10	0.456666	0.733	0.349	1.52892e-05	OPC2	OPC1
SYNPO	2.32959e-15	0.455916	0.229	0.007	3.99572e-11	OPC2	OPC1
REXO2	2.8208e-07	0.455222	0.524	0.258	0.00483823	OPC2	OPC1
GALNT2	3.08715e-08	0.454702	0.562	0.275	0.000529507	OPC2	OPC1
AFF3	4.54209e-09	0.454505	0.476	0.19	7.79059e-05	OPC2	OPC1
KDELR2	4.29153e-07	0.454004	0.895	0.749	0.00736082	OPC2	OPC1
SLC39A7	3.61188e-11	0.453902	0.514	0.183	6.19509e-07	OPC2	OPC1
NRG1	2.18549e-12	0.4538	0.343	0.068	3.74855e-08	OPC2	OPC1
ENC1	0.00224788	0.453191	0.752	0.664	1	OPC2	OPC1
CPEB2	2.76742e-14	0.453093	0.324	0.044	4.74667e-10	OPC2	OPC1
ATP1B1	1.19776e-06	0.452457	0.476	0.237	0.0205439	OPC2	OPC1
LINC01508	1.10402e-17	0.452106	0.352	0.037	1.89361e-13	OPC2	OPC1
HK1	1.49834e-09	0.450599	0.6	0.268	2.56995e-05	OPC2	OPC1
SEC24D	1.47551e-13	0.45031	0.438	0.108	2.5308e-09	OPC2	OPC1
TRIB2	9.78148e-07	0.449994	0.514	0.281	0.0167772	OPC2	OPC1
TIMP1	1.45314e-08	0.449874	0.629	0.302	0.000249242	OPC2	OPC1
COLGALT1	1.89302e-07	0.449787	0.533	0.271	0.00324691	OPC2	OPC1
WDR1	7.65961e-07	0.448773	0.819	0.603	0.0131378	OPC2	OPC1
RGCC	2.53166e-11	0.448505	0.286	0.047	4.34231e-07	OPC2	OPC1
CD164	1.62504e-07	0.448505	0.495	0.231	0.00278726	OPC2	OPC1
CD151	2.97074e-07	0.448302	0.571	0.315	0.00509541	OPC2	OPC1
MAMDC2	8.63091e-06	0.44789	0.514	0.281	0.148037	OPC2	OPC1
STK32B	1.06737e-13	0.447681	0.305	0.041	1.83075e-09	OPC2	OPC1
ASS1	1.07741e-19	0.446531	0.324	0.017	1.84797e-15	OPC2	OPC1
BHLHE40	6.48256e-20	0.446233	0.314	0.014	1.11189e-15	OPC2	OPC1
PRNP	2.73647e-10	0.445429	0.486	0.176	4.69359e-06	OPC2	OPC1
PRSS35	0.00104735	0.444278	0.362	0.22	1	OPC2	OPC1
CRISPLD1	0.000306579	0.44302	0.571	0.403	1	OPC2	OPC1
TM4SF1	1.07113e-11	0.441416	0.19	0.01	1.8372e-07	OPC2	OPC1
NFIB	8.49393e-10	0.441265	0.333	0.088	1.45688e-05	OPC2	OPC1
YWHAZ	3.48435e-11	0.441042	1	1	5.97635e-07	OPC2	OPC1
LRIG3	1.73021e-11	0.44096	0.381	0.098	2.96766e-07	OPC2	OPC1
SEMA3A	5.293e-14	0.439374	0.362	0.064	9.07855e-10	OPC2	OPC1
TANC1	2.23586e-15	0.438374	0.352	0.051	3.83495e-11	OPC2	OPC1
HERPUD1	4.88516e-08	0.437858	0.533	0.247	0.000837903	OPC2	OPC1
KIFC3	1.62323e-12	0.435533	0.371	0.081	2.78416e-08	OPC2	OPC1
DNAJB11	1.10487e-07	0.435359	0.6	0.305	0.00189507	OPC2	OPC1
NTRK3	1.48668e-07	0.435043	0.533	0.264	0.00254995	OPC2	OPC1
LONRF2	1.20805e-16	0.43337	0.343	0.037	2.07205e-12	OPC2	OPC1
GSN	1.70091e-08	0.433225	0.343	0.108	0.00029174	OPC2	OPC1
CORO2B	1.36731e-18	0.432992	0.352	0.031	2.34522e-14	OPC2	OPC1
TMEM263	9.30305e-08	0.432687	0.505	0.227	0.00159566	OPC2	OPC1
CLIC1	2.04523e-08	0.432182	0.705	0.366	0.000350798	OPC2	OPC1
COX6A1	2.60596e-07	0.430702	0.733	0.468	0.00446974	OPC2	OPC1
ATP6V0B	2.12069e-06	0.429162	0.743	0.478	0.0363741	OPC2	OPC1
CDK2AP1	5.22507e-08	0.428723	0.99	0.963	0.000896203	OPC2	OPC1
BBOX1	6.34605e-13	0.426631	0.229	0.017	1.08847e-08	OPC2	OPC1
CALB1	2.50685e-10	0.426631	0.19	0.017	4.29975e-06	OPC2	OPC1
SHISA5	7.3164e-08	0.426195	0.638	0.359	0.00125491	OPC2	OPC1
REEP5	2.3241e-07	0.425894	0.6	0.322	0.0039863	OPC2	OPC1
PJA2	6.07184e-06	0.42527	0.743	0.529	0.104144	OPC2	OPC1
MBOAT7	1.31212e-08	0.425173	0.524	0.234	0.000225055	OPC2	OPC1
ZMAT3	2.56779e-05	0.423898	0.429	0.214	0.440427	OPC2	OPC1
IRS2	0.000102588	0.42383	0.514	0.322	1	OPC2	OPC1
LIPA	0.000675995	0.422898	0.486	0.319	1	OPC2	OPC1
TRAM1	8.78898e-06	0.422581	0.714	0.539	0.150749	OPC2	OPC1
MGST1	3.53163e-05	0.421846	0.724	0.519	0.605745	OPC2	OPC1
YBX3	7.2451e-07	0.420751	0.743	0.461	0.0124268	OPC2	OPC1
CYB5R3	2.68459e-08	0.420555	0.695	0.383	0.000460461	OPC2	OPC1
MGAT5	2.93514e-10	0.420338	0.505	0.19	5.03436e-06	OPC2	OPC1
HMGCS1	0.00474076	0.42029	0.971	0.976	1	OPC2	OPC1
OPTN	7.91053e-11	0.419504	0.39	0.105	1.35681e-06	OPC2	OPC1
RPN2	1.46776e-07	0.419142	0.895	0.79	0.00251749	OPC2	OPC1
ELK3	1.49989e-12	0.419008	0.295	0.044	2.57262e-08	OPC2	OPC1
MICOS13	1.59831e-10	0.418703	0.467	0.159	2.74142e-06	OPC2	OPC1
GUCY1A2	6.6743e-09	0.418282	0.4	0.139	0.000114478	OPC2	OPC1
TAPBP	1.42636e-09	0.417425	0.41	0.132	2.4465e-05	OPC2	OPC1
KCNN3	4.30201e-08	0.417262	0.295	0.085	0.000737881	OPC2	OPC1
C12orf75	8.03841e-06	0.41713	0.695	0.441	0.137875	OPC2	OPC1
UNC5C	6.62573e-15	0.416577	0.257	0.017	1.13644e-10	OPC2	OPC1
FTH1	1.11232e-05	0.416538	1	0.993	0.190785	OPC2	OPC1
MGST3	2.41732e-06	0.415615	0.714	0.471	0.0414618	OPC2	OPC1
LAYN	2.32948e-15	0.415558	0.229	0.007	3.99552e-11	OPC2	OPC1
ATF3	2.6317e-07	0.415312	0.429	0.176	0.00451389	OPC2	OPC1
TENM3-AS1	8.05138e-14	0.413874	0.314	0.044	1.38097e-09	OPC2	OPC1
DCC	9.16158e-12	0.412323	0.248	0.031	1.57139e-07	OPC2	OPC1
SGCE	1.59021e-06	0.411099	0.486	0.244	0.0272754	OPC2	OPC1
STK38L	9.11681e-07	0.410506	0.371	0.149	0.0156372	OPC2	OPC1
RAB13	9.97732e-07	0.410058	0.552	0.285	0.0171131	OPC2	OPC1
EML1	3.66458e-05	0.410058	0.543	0.353	0.628549	OPC2	OPC1
ARHGEF40	1.88855e-06	0.409406	0.467	0.234	0.0323925	OPC2	OPC1
CLDND1	2.55664e-06	0.408862	0.686	0.447	0.0438514	OPC2	OPC1
SCRN1	1.06603e-06	0.408449	0.752	0.485	0.0182845	OPC2	OPC1
PLEKHG3	1.10044e-10	0.407336	0.333	0.078	1.88748e-06	OPC2	OPC1
ENO1	6.33616e-10	0.406897	1	0.997	1.08678e-05	OPC2	OPC1
ACTR3	6.60285e-08	0.406841	0.952	0.885	0.00113252	OPC2	OPC1
MATN2	6.10723e-13	0.406453	0.229	0.017	1.04751e-08	OPC2	OPC1
HES1	0.000506521	0.405735	0.476	0.295	1	OPC2	OPC1
PDE3A	1.39386e-13	0.405713	0.362	0.068	2.39075e-09	OPC2	OPC1
EMC7	3.00089e-10	0.404934	0.457	0.156	5.14712e-06	OPC2	OPC1
LAMB2	1.27995e-09	0.404934	0.438	0.156	2.19537e-05	OPC2	OPC1
ARMCX2	9.50076e-07	0.40475	0.457	0.21	0.0162957	OPC2	OPC1
WWC1	6.57932e-09	0.404286	0.524	0.22	0.000112849	OPC2	OPC1
KLF6	2.57745e-07	0.404286	0.486	0.231	0.00442085	OPC2	OPC1
FNBP1	1.65366e-09	0.402863	0.571	0.237	2.83636e-05	OPC2	OPC1
C1orf122	7.2561e-07	0.402863	0.629	0.359	0.0124457	OPC2	OPC1
VIM	5.35309e-10	0.402106	1	1	9.18162e-06	OPC2	OPC1
SELENOS	1.16462e-07	0.40207	0.657	0.359	0.00199755	OPC2	OPC1
B3GLCT	1.68926e-07	0.401888	0.457	0.2	0.00289742	OPC2	OPC1
GOLGA3	2.24381e-08	0.400891	0.457	0.18	0.000384858	OPC2	OPC1
IGSF3	5.2904e-07	0.400794	0.381	0.159	0.0090741	OPC2	OPC1
OSTC	1.98848e-07	0.399939	0.924	0.78	0.00341065	OPC2	OPC1
PPP4R1	1.19487e-05	0.39956	0.648	0.431	0.204943	OPC2	OPC1
MAP1A	4.72677e-12	0.398985	0.362	0.078	8.10736e-08	OPC2	OPC1
HDLBP	4.47798e-06	0.397216	0.914	0.725	0.0768063	OPC2	OPC1
EDN1	1.09526e-08	0.396611	0.248	0.051	0.000187859	OPC2	OPC1
TMX3	1.20214e-08	0.396282	0.619	0.292	0.000206191	OPC2	OPC1
PDHB	1.32931e-06	0.395438	0.686	0.407	0.0228003	OPC2	OPC1
CETN2	0.000163139	0.393464	0.733	0.603	1	OPC2	OPC1
ROCK2	1.52747e-06	0.392566	0.781	0.529	0.0261991	OPC2	OPC1
FOSL2	8.58516e-11	0.39144	0.305	0.061	1.47253e-06	OPC2	OPC1
COL26A1	5.69475e-07	0.391411	0.305	0.102	0.00976764	OPC2	OPC1
SLC7A11	7.25445e-08	0.391384	0.295	0.081	0.00124428	OPC2	OPC1
CHST7	4.87266e-19	0.39079	0.314	0.017	8.35759e-15	OPC2	OPC1
WSB2	1.40053e-05	0.39079	0.581	0.353	0.24022	OPC2	OPC1
ZIC3	1.04503e-07	0.39079	0.429	0.163	0.00179244	OPC2	OPC1
ARID5B	7.3759e-07	0.390259	0.457	0.197	0.0126511	OPC2	OPC1
SLC22A23	4.1235e-08	0.390161	0.314	0.092	0.000707264	OPC2	OPC1
MIR100HG	1.35971e-11	0.390131	0.295	0.051	2.33218e-07	OPC2	OPC1
CYTOR	6.66078e-07	0.389678	0.419	0.18	0.0114246	OPC2	OPC1
SEC61G	2.80378e-06	0.38924	0.733	0.488	0.0480904	OPC2	OPC1
WWTR1	7.10036e-07	0.38924	0.514	0.258	0.0121785	OPC2	OPC1
SPRY2	2.2586e-06	0.389113	0.419	0.197	0.0387395	OPC2	OPC1
MYL12B	0.00027023	0.389104	0.876	0.834	1	OPC2	OPC1
SNCA	1.18204e-10	0.388342	0.4	0.112	2.02743e-06	OPC2	OPC1
ACO1	8.95612e-09	0.386375	0.514	0.217	0.000153615	OPC2	OPC1
SEC23A	0.000201091	0.386303	0.562	0.376	1	OPC2	OPC1
SDF2L1	1.60353e-07	0.385795	0.467	0.203	0.00275038	OPC2	OPC1
ECI2	5.71665e-06	0.385483	0.543	0.302	0.0980519	OPC2	OPC1
HTRA1	5.70953e-06	0.385356	0.324	0.129	0.0979299	OPC2	OPC1
LAMA5	2.34041e-10	0.384832	0.286	0.058	4.01427e-06	OPC2	OPC1
CDK6	1.15497e-05	0.384531	0.857	0.641	0.1981	OPC2	OPC1
TMEM47	3.66896e-05	0.384095	0.79	0.617	0.6293	OPC2	OPC1
ARHGAP1	2.22355e-08	0.384017	0.476	0.197	0.000381383	OPC2	OPC1
COL5A3	6.53086e-13	0.38341	0.286	0.037	1.12017e-08	OPC2	OPC1
TSPAN17	3.42566e-12	0.38341	0.429	0.112	5.87568e-08	OPC2	OPC1
TM2D2	6.61269e-08	0.382266	0.524	0.234	0.00113421	OPC2	OPC1
P3H2	6.65766e-08	0.381801	0.381	0.136	0.00114192	OPC2	OPC1
AEBP1	2.22194e-08	0.381144	0.381	0.132	0.000381107	OPC2	OPC1
SARAF	0.00034669	0.380787	0.924	0.878	1	OPC2	OPC1
TNFRSF1A	3.76152e-08	0.379805	0.352	0.115	0.000645175	OPC2	OPC1
MAGED1	3.39577e-05	0.379726	0.933	0.881	0.582443	OPC2	OPC1
BTG3	5.55483e-05	0.379606	0.695	0.478	0.952764	OPC2	OPC1
PALMD	3.01295e-10	0.378734	0.257	0.044	5.16781e-06	OPC2	OPC1
MYDGF	7.70382e-08	0.378059	0.486	0.217	0.00132136	OPC2	OPC1
ARHGAP23	5.6724e-13	0.377978	0.286	0.037	9.72931e-09	OPC2	OPC1
CAPRIN2	1.66532e-08	0.376944	0.4	0.139	0.000285635	OPC2	OPC1
FAR2	1.5515e-13	0.375647	0.238	0.017	2.66114e-09	OPC2	OPC1
JAZF1	6.93706e-10	0.375555	0.41	0.129	1.18984e-05	OPC2	OPC1
GSTO1	2.11135e-07	0.374848	0.562	0.261	0.00362138	OPC2	OPC1
OLFML2B	9.01146e-09	0.374848	0.305	0.078	0.000154565	OPC2	OPC1
UPP1	1.94703e-08	0.374848	0.41	0.142	0.000333955	OPC2	OPC1
TIMM17A	4.39433e-05	0.372384	0.79	0.563	0.753715	OPC2	OPC1
LAMA4	5.60477e-05	0.371976	0.486	0.278	0.96133	OPC2	OPC1
LAMA2	4.33933e-14	0.371681	0.238	0.014	7.44282e-10	OPC2	OPC1
TGFB2	9.51387e-13	0.371681	0.248	0.024	1.63182e-08	OPC2	OPC1
TGFB1I1	2.6959e-12	0.371027	0.324	0.058	4.62401e-08	OPC2	OPC1
ACSL4	4.03275e-07	0.37089	0.419	0.173	0.00691697	OPC2	OPC1
RRAGA	3.18147e-06	0.370167	0.638	0.39	0.0545686	OPC2	OPC1
CANX	6.82505e-08	0.369993	1	0.98	0.00117063	OPC2	OPC1
DIRAS2	2.30675e-14	0.369426	0.333	0.047	3.95653e-10	OPC2	OPC1
UBE2Z	6.56797e-08	0.368335	0.476	0.203	0.00112654	OPC2	OPC1
ARPC2	4.23548e-07	0.367634	0.952	0.861	0.0072647	OPC2	OPC1
MBNL2	8.16785e-08	0.366651	0.41	0.156	0.00140095	OPC2	OPC1
PKM	3.50169e-05	0.366255	0.981	0.983	0.60061	OPC2	OPC1
KIF1A	1.81435e-08	0.366235	0.457	0.173	0.000311197	OPC2	OPC1
CTDSP2	8.8559e-07	0.365434	0.552	0.281	0.0151896	OPC2	OPC1
SNHG3	0.00284468	0.364795	0.514	0.346	1	OPC2	OPC1
SGCB	3.09796e-05	0.363793	0.457	0.244	0.531362	OPC2	OPC1
OSBPL11	1.08893e-07	0.362836	0.562	0.271	0.00186773	OPC2	OPC1
DLC1	2.66071e-11	0.362738	0.295	0.051	4.56365e-07	OPC2	OPC1
NDFIP1	9.39414e-07	0.362002	0.667	0.376	0.0161128	OPC2	OPC1
PCSK5	7.49201e-11	0.361309	0.419	0.122	1.28503e-06	OPC2	OPC1
HSPB8	1.18648e-09	0.360766	0.286	0.058	2.03506e-05	OPC2	OPC1
CLU	0.00679546	0.360395	0.429	0.302	1	OPC2	OPC1
STARD4	8.51749e-06	0.360202	0.552	0.308	0.146092	OPC2	OPC1
GRN	5.68583e-05	0.360038	0.362	0.186	0.975234	OPC2	OPC1
NDN	7.59299e-05	0.359865	0.79	0.597	1	OPC2	OPC1
CALM2	2.48112e-05	0.359709	1	1	0.425562	OPC2	OPC1
NAT14	1.71826e-07	0.359622	0.495	0.227	0.00294716	OPC2	OPC1
SPRY1	1.26809e-12	0.358414	0.267	0.031	2.17503e-08	OPC2	OPC1
LRP8	1.11042e-07	0.35833	0.438	0.173	0.0019046	OPC2	OPC1
HDAC9	1.70598e-05	0.35817	0.419	0.203	0.292609	OPC2	OPC1
PLTP	1.31639e-06	0.35757	0.429	0.19	0.0225788	OPC2	OPC1
F2R	0.000104032	0.35749	0.524	0.329	1	OPC2	OPC1
EGFR	1.09592e-08	0.357201	0.333	0.095	0.000187973	OPC2	OPC1
LEPROT	4.89652e-06	0.356948	0.552	0.295	0.0839851	OPC2	OPC1
GNB4	2.19965e-06	0.356387	0.648	0.366	0.0377284	OPC2	OPC1
L1CAM	1.25833e-06	0.356233	0.324	0.119	0.0215828	OPC2	OPC1
DEGS1	7.42282e-06	0.355461	0.59	0.353	0.127316	OPC2	OPC1
KLHDC8B	6.39275e-07	0.355315	0.381	0.159	0.0109648	OPC2	OPC1
TIMP3	0.000334647	0.355098	0.371	0.207	1	OPC2	OPC1
MAP3K20	6.75789e-05	0.355034	0.448	0.251	1	OPC2	OPC1
CDK6-AS1	6.11366e-11	0.354671	0.286	0.051	1.04861e-06	OPC2	OPC1
PMEPA1	7.36685e-06	0.354549	0.295	0.112	0.126356	OPC2	OPC1
MLF1	1.93112e-06	0.354394	0.438	0.207	0.0331226	OPC2	OPC1
XPNPEP1	1.62226e-10	0.353637	0.467	0.146	2.7825e-06	OPC2	OPC1
LAMP2	1.19204e-05	0.353527	0.514	0.285	0.204459	OPC2	OPC1
TENM2	0.000224824	0.352822	0.238	0.098	1	OPC2	OPC1
ACTG1	9.5177e-12	0.352572	1	1	1.63248e-07	OPC2	OPC1
MAOA	1.4195e-13	0.350923	0.276	0.031	2.43473e-09	OPC2	OPC1
PPP2CB	1.12092e-05	0.350662	0.895	0.8	0.192261	OPC2	OPC1
P3H4	1.54624e-07	0.350395	0.419	0.166	0.00265211	OPC2	OPC1
CPNE2	1.34003e-08	0.350236	0.362	0.115	0.000229843	OPC2	OPC1
ITSN1	0.000210561	0.350148	0.724	0.508	1	OPC2	OPC1
ERG28	7.19461e-05	0.350034	0.667	0.468	1	OPC2	OPC1
PCMT1	0.000222278	0.350034	0.667	0.471	1	OPC2	OPC1
NDFIP2	8.90279e-06	0.349844	0.467	0.241	0.152701	OPC2	OPC1
RDH11	4.35095e-05	0.349775	0.61	0.397	0.746275	OPC2	OPC1
AGPAT3	5.02649e-09	0.349352	0.362	0.108	8.62144e-05	OPC2	OPC1
SELENOP	8.16345e-08	0.34897	0.143	0.014	0.00140019	OPC2	OPC1
DAG1	3.61219e-06	0.347762	0.629	0.369	0.0619564	OPC2	OPC1
ACTB	1.35884e-09	0.346842	1	1	2.33069e-05	OPC2	OPC1
MRPL33	1.08147e-07	0.346735	0.705	0.373	0.00185493	OPC2	OPC1
PLIN3	8.10428e-06	0.346279	0.59	0.325	0.139005	OPC2	OPC1
SEC61A1	1.38958e-07	0.346131	0.533	0.247	0.00238341	OPC2	OPC1
SSR4	4.54758e-05	0.345452	0.829	0.644	0.78	OPC2	OPC1
LRRC59	1.77181e-05	0.345275	0.79	0.539	0.3039	OPC2	OPC1
CBLN1	1.9564e-08	0.345184	0.181	0.024	0.000335562	OPC2	OPC1
NCOR2	1.1663e-06	0.344895	0.41	0.173	0.0200044	OPC2	OPC1
ARHGDIA	3.08571e-06	0.344538	0.686	0.417	0.0529261	OPC2	OPC1
HPRT1	1.27226e-07	0.344385	0.352	0.122	0.00218219	OPC2	OPC1
SPRY4	3.83401e-16	0.344169	0.276	0.017	6.5761e-12	OPC2	OPC1
CTTN	1.1743e-05	0.343936	0.562	0.325	0.201416	OPC2	OPC1
ITPRID2	2.77891e-06	0.343753	0.457	0.217	0.0476639	OPC2	OPC1
RAB31	2.36923e-05	0.343484	0.705	0.434	0.406371	OPC2	OPC1
PIPOX	1.09721e-13	0.34314	0.229	0.014	1.88194e-09	OPC2	OPC1
DDB2	3.38312e-09	0.342838	0.286	0.064	5.80273e-05	OPC2	OPC1
NOTCH3	1.31347e-05	0.342572	0.629	0.376	0.225287	OPC2	OPC1
BCAR1	3.12503e-05	0.342227	0.467	0.247	0.536004	OPC2	OPC1
FGFR1	0.000427518	0.341774	0.733	0.569	1	OPC2	OPC1
CD58	4.08848e-09	0.34127	0.333	0.092	7.01255e-05	OPC2	OPC1
RPL22L1	0.000563541	0.341011	0.467	0.285	1	OPC2	OPC1
ZCCHC24	9.13822e-09	0.340865	0.257	0.054	0.000156739	OPC2	OPC1
ST3GAL5	1.92211e-08	0.340865	0.257	0.058	0.000329681	OPC2	OPC1
MICA	4.48199e-14	0.34043	0.276	0.027	7.68752e-10	OPC2	OPC1
P4HA1	2.56906e-06	0.340185	0.362	0.153	0.0440645	OPC2	OPC1
TNIK	1.20408e-06	0.340083	0.419	0.183	0.0206524	OPC2	OPC1
JAG1	8.35704e-07	0.339059	0.79	0.502	0.014334	OPC2	OPC1
ANXA3	1.44655e-10	0.338838	0.267	0.044	2.48112e-06	OPC2	OPC1
OXCT1	8.20423e-06	0.338713	0.514	0.278	0.140719	OPC2	OPC1
CDH11	0.0110816	0.338694	0.429	0.322	1	OPC2	OPC1
COL2A1	0.0143873	0.338548	0.695	0.586	1	OPC2	OPC1
TCEAL8	9.69476e-05	0.338323	0.581	0.397	1	OPC2	OPC1
NUAK1	1.36565e-05	0.338323	0.505	0.264	0.234237	OPC2	OPC1
ERP29	2.00273e-05	0.337169	0.771	0.542	0.343508	OPC2	OPC1
UGCG	1.42758e-05	0.337012	0.419	0.21	0.244859	OPC2	OPC1
PRKAR2A	3.526e-06	0.336851	0.581	0.319	0.060478	OPC2	OPC1
TGFBI	0.000575955	0.336755	0.105	0.024	1	OPC2	OPC1
MIR4435-2HG	1.00836e-07	0.33652	0.39	0.139	0.00172953	OPC2	OPC1
BMPR2	1.64892e-06	0.334871	0.448	0.203	0.0282823	OPC2	OPC1
RNH1	1.25572e-05	0.334407	0.533	0.305	0.21538	OPC2	OPC1
BTBD17	8.20367e-08	0.333821	0.276	0.075	0.00140709	OPC2	OPC1
FRMD6	7.92289e-08	0.333457	0.324	0.102	0.00135893	OPC2	OPC1
MYL6	3.10955e-05	0.332977	1	1	0.533351	OPC2	OPC1
VAMP3	8.36998e-07	0.332473	0.4	0.166	0.0143562	OPC2	OPC1
SEC31A	4.08354e-05	0.331989	0.724	0.508	0.700409	OPC2	OPC1
MYADM	0.000915115	0.33196	0.429	0.271	1	OPC2	OPC1
ITFG1	3.54434e-05	0.331896	0.429	0.227	0.607925	OPC2	OPC1
PCDH10	1.354e-12	0.331289	0.19	0.007	2.32238e-08	OPC2	OPC1
HCFC1R1	3.82638e-08	0.33033	0.448	0.166	0.000656301	OPC2	OPC1
TMED7	2.68337e-05	0.329678	0.61	0.38	0.460252	OPC2	OPC1
IGFBP2	3.85294e-06	0.329171	0.438	0.214	0.0660856	OPC2	OPC1
LMAN2	6.30759e-05	0.329113	0.59	0.376	1	OPC2	OPC1
PDIA3	4.99658e-05	0.329045	0.495	0.288	0.857013	OPC2	OPC1
BAD	1.31023e-06	0.328963	0.467	0.217	0.022473	OPC2	OPC1
RELA	1.20897e-08	0.328438	0.457	0.173	0.000207363	OPC2	OPC1
GLS	3.83871e-06	0.328393	0.524	0.271	0.0658416	OPC2	OPC1
FBN1	8.3654e-06	0.328269	0.248	0.085	0.143483	OPC2	OPC1
ZMPSTE24	0.000151707	0.328054	0.524	0.329	1	OPC2	OPC1
NEBL	6.8543e-07	0.327658	0.343	0.122	0.0117565	OPC2	OPC1
CDKN2B	1.05404e-09	0.327596	0.171	0.014	1.80789e-05	OPC2	OPC1
HADHA	6.21163e-05	0.327596	0.581	0.349	1	OPC2	OPC1
BCAP31	3.3149e-06	0.327152	0.762	0.488	0.0568571	OPC2	OPC1
TRAM2	0.000137406	0.326206	0.381	0.197	1	OPC2	OPC1
DBNDD1	1.15442e-09	0.325939	0.324	0.078	1.98005e-05	OPC2	OPC1
LRP4	7.83359e-08	0.32579	0.362	0.125	0.00134362	OPC2	OPC1
BOK	4.07056e-07	0.325649	0.352	0.129	0.00698182	OPC2	OPC1
CAP1	0.00121685	0.325455	0.914	0.868	1	OPC2	OPC1
FBLIM1	1.13372e-07	0.324988	0.229	0.051	0.00194455	OPC2	OPC1
PTPRM	4.75903e-07	0.32486	0.286	0.088	0.00816269	OPC2	OPC1
LMAN1	4.05889e-06	0.324559	0.581	0.315	0.069618	OPC2	OPC1
IRF2BPL	4.29704e-06	0.324133	0.476	0.231	0.0737028	OPC2	OPC1
RPS27L	0.0046719	0.32409	0.762	0.654	1	OPC2	OPC1
TNFRSF10D	1.1536e-10	0.323767	0.314	0.064	1.97865e-06	OPC2	OPC1
HEBP2	6.6624e-06	0.323676	0.59	0.315	0.114273	OPC2	OPC1
RIPOR2	1.47156e-05	0.323589	0.314	0.132	0.252402	OPC2	OPC1
BNC2	7.30426e-13	0.322795	0.238	0.02	1.25283e-08	OPC2	OPC1
RER1	5.65403e-06	0.322726	0.676	0.41	0.0969779	OPC2	OPC1
MTDH	0.000490898	0.32266	0.8	0.671	1	OPC2	OPC1
CSRP2	0.000518032	0.32266	0.752	0.614	1	OPC2	OPC1
ATP6AP2	0.000420049	0.321795	0.676	0.444	1	OPC2	OPC1
SRI	0.000936057	0.321771	0.867	0.8	1	OPC2	OPC1
ADORA2B	2.31916e-14	0.321606	0.229	0.01	3.97782e-10	OPC2	OPC1
GABBR2	2.23787e-12	0.321606	0.2	0.01	3.83839e-08	OPC2	OPC1
TACC1	4.91621e-07	0.321372	0.429	0.18	0.00843229	OPC2	OPC1
LIMS1	2.79934e-07	0.321349	0.476	0.203	0.00480142	OPC2	OPC1
ERLEC1	9.50854e-07	0.320401	0.467	0.214	0.016309	OPC2	OPC1
ETV4	6.90495e-10	0.320401	0.276	0.054	1.18434e-05	OPC2	OPC1
TMED3	1.73979e-06	0.320401	0.457	0.214	0.0298409	OPC2	OPC1
ETS1	0.00193165	0.320401	0.267	0.139	1	OPC2	OPC1
EZR	0.000236095	0.319772	0.676	0.481	1	OPC2	OPC1
MPRIP	4.91987e-05	0.319544	0.514	0.302	0.843856	OPC2	OPC1
TMEM109	2.54573e-06	0.319418	0.429	0.193	0.0436644	OPC2	OPC1
FBLN1	5.63851e-06	0.318983	0.695	0.4	0.0967117	OPC2	OPC1
BTBD11	2.74839e-07	0.318373	0.41	0.163	0.00471404	OPC2	OPC1
PEAK1	1.744e-08	0.318265	0.362	0.112	0.00029913	OPC2	OPC1
SLC30A1	1.53485e-05	0.317489	0.41	0.2	0.263257	OPC2	OPC1
MXRA5	3.98297e-07	0.316895	0.21	0.047	0.00683159	OPC2	OPC1
TGOLN2	0.000105256	0.316811	0.657	0.441	1	OPC2	OPC1
ABR	6.7443e-07	0.316296	0.381	0.149	0.0115678	OPC2	OPC1
POMGNT1	7.17066e-08	0.316188	0.4	0.149	0.00122991	OPC2	OPC1
SOCS3	5.77813e-05	0.316188	0.324	0.149	0.991064	OPC2	OPC1
MYC	3.64613e-07	0.315955	0.286	0.088	0.00625385	OPC2	OPC1
FARP1	3.0133e-05	0.315347	0.562	0.336	0.516841	OPC2	OPC1
PHLDB2	1.34364e-06	0.315239	0.381	0.156	0.0230462	OPC2	OPC1
PTPN9	1.38764e-08	0.315102	0.4	0.136	0.000238008	OPC2	OPC1
HMOX2	5.57065e-07	0.315102	0.352	0.125	0.00955478	OPC2	OPC1
ATP6AP1	4.14324e-05	0.315042	0.648	0.397	0.710648	OPC2	OPC1
EXT1	3.32449e-07	0.315007	0.543	0.247	0.00570217	OPC2	OPC1
AAMDC	5.27604e-07	0.314959	0.324	0.115	0.00904946	OPC2	OPC1
TM9SF2	0.000421058	0.314787	0.657	0.471	1	OPC2	OPC1
LDOC1	1.66478e-07	0.314646	0.238	0.058	0.00285544	OPC2	OPC1
NEDD1	8.81398e-06	0.314598	0.581	0.336	0.151177	OPC2	OPC1
SAMD4A	3.13555e-06	0.314476	0.429	0.197	0.0537809	OPC2	OPC1
AC099066.2	3.41793e-14	0.314295	0.2	0.003	5.86243e-10	OPC2	OPC1
ATP1A1	4.40943e-05	0.313946	0.667	0.424	0.756306	OPC2	OPC1
STAT3	1.99116e-05	0.313929	0.486	0.258	0.341523	OPC2	OPC1
MCUB	3.58719e-06	0.313616	0.429	0.19	0.0615275	OPC2	OPC1
IL13RA1	8.52785e-10	0.313448	0.267	0.051	1.4627e-05	OPC2	OPC1
SNTB1	5.89647e-14	0.313241	0.248	0.017	1.01136e-09	OPC2	OPC1
NEU1	1.1054e-07	0.313085	0.371	0.129	0.00189599	OPC2	OPC1
RAC1	1.25296e-05	0.312819	0.952	0.946	0.214907	OPC2	OPC1
MLX	1.32675e-07	0.312787	0.514	0.224	0.00227565	OPC2	OPC1
PLOD1	9.12202e-07	0.312408	0.429	0.18	0.0156461	OPC2	OPC1
VAMP5	3.75314e-06	0.311522	0.229	0.064	0.0643738	OPC2	OPC1
ATP5F1A	0.00104362	0.311522	0.943	0.868	1	OPC2	OPC1
LPP	0.00364628	0.311408	0.562	0.414	1	OPC2	OPC1
PLXND1	1.55663e-06	0.310776	0.438	0.19	0.0266993	OPC2	OPC1
FOXA1	4.69599e-11	0.310718	0.181	0.01	8.05456e-07	OPC2	OPC1
STT3A	1.92541e-06	0.310691	0.571	0.298	0.0330247	OPC2	OPC1
LGMN	0.00113167	0.310473	0.438	0.278	1	OPC2	OPC1
PPP1R14B	1.20388e-05	0.31023	0.79	0.556	0.206489	OPC2	OPC1
NIPSNAP3A	4.92866e-06	0.310029	0.362	0.153	0.0845364	OPC2	OPC1
LIMA1	9.75689e-05	0.309547	0.571	0.349	1	OPC2	OPC1
CBR1	2.0424e-07	0.30949	0.448	0.183	0.00350313	OPC2	OPC1
HYOU1	2.78258e-09	0.309156	0.314	0.078	4.77269e-05	OPC2	OPC1
FOXJ1	2.87474e-05	0.308922	0.333	0.153	0.493075	OPC2	OPC1
RABAC1	0.00202629	0.308637	0.476	0.322	1	OPC2	OPC1
VAT1	0.00083623	0.308575	0.59	0.414	1	OPC2	OPC1
COLGALT2	2.88359e-06	0.307801	0.343	0.132	0.0494594	OPC2	OPC1
FKBP1A	0.000159106	0.307801	0.838	0.719	1	OPC2	OPC1
NF2	1.37956e-05	0.307672	0.39	0.18	0.236623	OPC2	OPC1
HSPA13	0.000442855	0.307633	0.562	0.383	1	OPC2	OPC1
LZTS1	2.53572e-10	0.307587	0.248	0.037	4.34926e-06	OPC2	OPC1
SUN1	3.83246e-05	0.30756	0.467	0.247	0.657344	OPC2	OPC1
NPLOC4	5.10489e-05	0.30726	0.438	0.237	0.87559	OPC2	OPC1
ARL4D	3.66667e-05	0.305901	0.229	0.078	0.628907	OPC2	OPC1
BLOC1S2	0.000385839	0.305901	0.581	0.39	1	OPC2	OPC1
RAP1GDS1	7.12835e-05	0.305586	0.533	0.315	1	OPC2	OPC1
NPC2	0.000511213	0.305269	0.762	0.569	1	OPC2	OPC1
DBNL	0.000215362	0.304971	0.495	0.305	1	OPC2	OPC1
SYT11	0.0158274	0.304927	0.571	0.512	1	OPC2	OPC1
AP2B1	9.15077e-06	0.304552	0.495	0.261	0.156954	OPC2	OPC1
REEP2	0.000220919	0.304459	0.362	0.19	1	OPC2	OPC1
PRDX4	0.000301201	0.304267	0.705	0.525	1	OPC2	OPC1
PAWR	0.000493517	0.304107	0.648	0.461	1	OPC2	OPC1
TNFRSF10B	0.000373502	0.303799	0.476	0.278	1	OPC2	OPC1
HBEGF	5.35168e-08	0.303749	0.19	0.031	0.000917921	OPC2	OPC1
TXNRD1	0.00837521	0.30373	0.638	0.505	1	OPC2	OPC1
NOL4L	6.47072e-07	0.303625	0.381	0.149	0.0110986	OPC2	OPC1
NT5E	1.64985e-13	0.30324	0.19	0.003	2.82982e-09	OPC2	OPC1
ATP6V1D	0.000408603	0.303047	0.571	0.386	1	OPC2	OPC1
TBL2	2.43071e-06	0.302926	0.39	0.169	0.0416915	OPC2	OPC1
MAN1A1	5.2025e-06	0.302699	0.286	0.105	0.0892332	OPC2	OPC1
TCIM	2.33607e-05	0.302699	0.248	0.088	0.400683	OPC2	OPC1
PXDC1	3.09292e-11	0.302196	0.314	0.058	5.30498e-07	OPC2	OPC1
KLHL42	0.000168011	0.302122	0.495	0.295	1	OPC2	OPC1
IGF2R	0.000102217	0.302059	0.419	0.234	1	OPC2	OPC1
SNX7	7.07176e-06	0.301881	0.476	0.234	0.121295	OPC2	OPC1
SYNM	4.51688e-10	0.301664	0.257	0.044	7.74736e-06	OPC2	OPC1
SLC9A3R1	7.12714e-06	0.301606	0.429	0.2	0.122245	OPC2	OPC1
HLA-A	0.00119061	0.301024	0.467	0.302	1	OPC2	OPC1
GADD45B	5.00617e-08	0.300928	0.257	0.061	0.000858659	OPC2	OPC1
CLIP1	5.25831e-05	0.300402	0.571	0.353	0.901906	OPC2	OPC1
SLC35B1	0.00141277	0.300402	0.543	0.366	1	OPC2	OPC1
TMTC3	1.32911e-08	0.300223	0.324	0.092	0.000227969	OPC2	OPC1
ADGRV1	0.008905	0.299584	0.581	0.471	1	OPC2	OPC1
SH3GLB1	6.87649e-05	0.299503	0.571	0.332	1	OPC2	OPC1
GABRA2	6.15381e-10	0.298374	0.152	0.007	1.0555e-05	OPC2	OPC1
PLOD2	1.27324e-07	0.298339	0.229	0.051	0.00218385	OPC2	OPC1
IFI6	4.26897e-05	0.298339	0.181	0.051	0.732214	OPC2	OPC1
KIAA1671	6.86887e-07	0.298307	0.305	0.102	0.0117815	OPC2	OPC1
APCDD1	0.00126752	0.298278	0.276	0.139	1	OPC2	OPC1
TMEM50B	3.41375e-05	0.298227	0.41	0.2	0.585526	OPC2	OPC1
EIF1	1.68158e-05	0.297785	1	0.983	0.288425	OPC2	OPC1
COL25A1	1.61775e-10	0.297018	0.267	0.044	2.77477e-06	OPC2	OPC1
B4GAT1	1.6448e-05	0.296601	0.457	0.231	0.282116	OPC2	OPC1
PHKB	3.99514e-05	0.296265	0.581	0.356	0.685246	OPC2	OPC1
ARF1	8.09001e-05	0.296031	0.971	0.912	1	OPC2	OPC1
NFE2L2	5.23527e-06	0.295509	0.429	0.193	0.0897954	OPC2	OPC1
SH3BGRL3	0.00267522	0.295228	0.886	0.841	1	OPC2	OPC1
HEXB	5.00032e-06	0.295195	0.305	0.115	0.0857656	OPC2	OPC1
PYGB	0.0025084	0.295121	0.429	0.271	1	OPC2	OPC1
MAN1A2	0.00452875	0.294978	0.524	0.369	1	OPC2	OPC1
AMOTL1	0.000304813	0.2949	0.381	0.2	1	OPC2	OPC1
ARPC4	0.000145139	0.2947	0.819	0.61	1	OPC2	OPC1
SLC2A1	0.744174	0.294515	0.619	0.644	1	OPC2	OPC1
ACTR2	0.00020122	0.294506	0.981	0.932	1	OPC2	OPC1
S100B	0.00449776	0.294487	0.152	0.061	1	OPC2	OPC1
TOR1A	5.47079e-05	0.291912	0.371	0.183	0.938349	OPC2	OPC1
PDLIM4	1.73517e-08	0.291854	0.276	0.064	0.000297617	OPC2	OPC1
CAMK1D	5.5768e-08	0.291854	0.286	0.078	0.000956533	OPC2	OPC1
SSUH2	0.000754249	0.291345	0.181	0.068	1	OPC2	OPC1
SDF4	2.31446e-05	0.291292	0.476	0.254	0.396976	OPC2	OPC1
SAT1	0.185561	0.290882	0.305	0.247	1	OPC2	OPC1
SLC3A2	5.55401e-05	0.290653	0.533	0.302	0.952624	OPC2	OPC1
LRRC8C	5.29169e-09	0.290511	0.276	0.061	9.07631e-05	OPC2	OPC1
EFCC1	9.08325e-07	0.290511	0.219	0.054	0.0155796	OPC2	OPC1
NTN1	0.000671532	0.290281	0.343	0.19	1	OPC2	OPC1
FAM120A	6.63163e-06	0.290186	0.486	0.241	0.113746	OPC2	OPC1
ANKRD1	2.79509e-05	0.290186	0.305	0.119	0.479413	OPC2	OPC1
GNS	3.55814e-05	0.290186	0.467	0.254	0.610292	OPC2	OPC1
PARM1	6.67456e-11	0.290129	0.21	0.02	1.14482e-06	OPC2	OPC1
LARP6	1.19445e-08	0.290027	0.314	0.085	0.000204873	OPC2	OPC1
RTL10	1.01849e-07	0.290027	0.295	0.085	0.00174691	OPC2	OPC1
NIPA1	1.07668e-07	0.290027	0.305	0.092	0.00184672	OPC2	OPC1
GRSF1	0.000707548	0.289899	0.81	0.688	1	OPC2	OPC1
STUB1	1.35361e-05	0.289732	0.524	0.278	0.232171	OPC2	OPC1
IKBIP	0.000137981	0.289413	0.457	0.261	1	OPC2	OPC1
MRPL49	2.09915e-07	0.289067	0.514	0.224	0.00360046	OPC2	OPC1
ITGB1BP1	0.00016603	0.288995	0.61	0.39	1	OPC2	OPC1
TXN	0.000400534	0.288692	0.848	0.705	1	OPC2	OPC1
PPP1R14C	2.13992e-06	0.288282	0.362	0.139	0.036704	OPC2	OPC1
CDC6	0.00102681	0.287979	0.4	0.234	1	OPC2	OPC1
TPM3	0.000194762	0.287856	0.867	0.803	1	OPC2	OPC1
NPTX2	1.61872e-09	0.286926	0.305	0.068	2.77642e-05	OPC2	OPC1
NXPE3	1.12517e-07	0.28667	0.429	0.166	0.00192989	OPC2	OPC1
ALDH9A1	5.6444e-06	0.286126	0.505	0.247	0.0968127	OPC2	OPC1
PLEKHA5	0.000955244	0.286126	0.419	0.244	1	OPC2	OPC1
SCAMP3	7.02314e-05	0.285811	0.486	0.281	1	OPC2	OPC1
NRBP2	5.46674e-08	0.285581	0.295	0.081	0.000937656	OPC2	OPC1
COL14A1	4.10817e-06	0.285437	0.362	0.146	0.0704634	OPC2	OPC1
GSTK1	2.69498e-05	0.2851	0.381	0.176	0.462242	OPC2	OPC1
FAM114A1	1.76241e-10	0.284952	0.257	0.041	3.02288e-06	OPC2	OPC1
JUN	0.00173315	0.284926	0.429	0.264	1	OPC2	OPC1
PLK2	0.000496046	0.284777	0.324	0.166	1	OPC2	OPC1
OST4	1.22785e-05	0.284037	0.905	0.749	0.2106	OPC2	OPC1
G6PD	6.29803e-07	0.283875	0.305	0.098	0.0108024	OPC2	OPC1
SRD5A1	1.38211e-06	0.283875	0.41	0.169	0.0237059	OPC2	OPC1
EPS8	1.50482e-06	0.283875	0.371	0.142	0.0258106	OPC2	OPC1
RECQL	1.50079e-05	0.283875	0.39	0.18	0.257416	OPC2	OPC1
MAP2K2	5.07577e-05	0.283595	0.467	0.247	0.870597	OPC2	OPC1
ITGB8	0.133006	0.283411	0.829	0.78	1	OPC2	OPC1
PLAUR	2.23905e-05	0.283168	0.19	0.054	0.384042	OPC2	OPC1
TTYH2	7.39914e-06	0.282521	0.257	0.085	0.12691	OPC2	OPC1
STMN3	0.000609135	0.282484	0.695	0.498	1	OPC2	OPC1
TAB2	0.000264488	0.282433	0.61	0.393	1	OPC2	OPC1
LRRC7	4.38945e-13	0.282384	0.21	0.01	7.52878e-09	OPC2	OPC1
SLC25A12	3.60043e-07	0.282217	0.333	0.112	0.00617545	OPC2	OPC1
NDUFAF3	0.000332258	0.282104	0.533	0.332	1	OPC2	OPC1
ESYT2	9.75139e-06	0.281926	0.343	0.146	0.167256	OPC2	OPC1
SCARB2	0.000475995	0.281883	0.524	0.325	1	OPC2	OPC1
TRIM9	1.95186e-07	0.281739	0.219	0.047	0.00334783	OPC2	OPC1
RNPEP	4.16105e-05	0.281573	0.467	0.247	0.713703	OPC2	OPC1
ORAI2	0.000163328	0.281331	0.438	0.237	1	OPC2	OPC1
PGM2L1	0.00304705	0.28018	0.362	0.214	1	OPC2	OPC1
INTS13	2.49575e-05	0.280108	0.371	0.173	0.428071	OPC2	OPC1
NECAP2	3.8894e-07	0.279873	0.448	0.186	0.00667109	OPC2	OPC1
DENND2B	5.65933e-07	0.27951	0.324	0.112	0.00970688	OPC2	OPC1
LSS	0.00185591	0.279475	0.714	0.573	1	OPC2	OPC1
CDV3	0.00151153	0.27893	0.81	0.692	1	OPC2	OPC1
HERC4	6.73399e-07	0.27861	0.438	0.186	0.0115501	OPC2	OPC1
TRAK2	4.6053e-08	0.27858	0.257	0.061	0.000789902	OPC2	OPC1
NAA20	1.27463e-05	0.278451	0.524	0.275	0.218624	OPC2	OPC1
TMEM205	0.00290271	0.278407	0.324	0.186	1	OPC2	OPC1
PSMG2	0.000204776	0.278275	0.514	0.305	1	OPC2	OPC1
SYNJ2	2.33598e-06	0.277714	0.333	0.122	0.0400667	OPC2	OPC1
BET1L	7.38773e-05	0.277714	0.324	0.149	1	OPC2	OPC1
SIPA1L1	3.7939e-05	0.277519	0.343	0.156	0.65073	OPC2	OPC1
CASC4	5.80559e-05	0.276922	0.648	0.4	0.995774	OPC2	OPC1
MPZL1	6.79648e-05	0.276592	0.562	0.336	1	OPC2	OPC1
RAB9A	8.5315e-06	0.276345	0.505	0.258	0.146332	OPC2	OPC1
SVIL	0.0342493	0.276345	0.333	0.234	1	OPC2	OPC1
MRPL27	0.00195058	0.276201	0.552	0.393	1	OPC2	OPC1
IFT57	0.00444551	0.275959	0.543	0.41	1	OPC2	OPC1
ANXA11	1.46957e-09	0.275644	0.257	0.047	2.52061e-05	OPC2	OPC1
DSEL	1.63064e-07	0.275644	0.219	0.047	0.00279688	OPC2	OPC1
HACD1	4.45442e-07	0.275587	0.476	0.203	0.00764021	OPC2	OPC1
SH3D19	1.53851e-06	0.275313	0.276	0.088	0.0263885	OPC2	OPC1
CSNK1D	0.000250264	0.274937	0.495	0.295	1	OPC2	OPC1
NDUFB9	0.00011926	0.274797	0.876	0.753	1	OPC2	OPC1
CCNL2	0.000277727	0.274388	0.571	0.359	1	OPC2	OPC1
FAM111A	1.01552e-07	0.274008	0.257	0.064	0.00174183	OPC2	OPC1
EBP	0.00360906	0.273834	0.562	0.386	1	OPC2	OPC1
TMEM45A	6.35745e-07	0.273751	0.314	0.105	0.0109043	OPC2	OPC1
FUT8	0.00169873	0.273606	0.486	0.308	1	OPC2	OPC1
FEZ1	0.00284462	0.273388	0.724	0.59	1	OPC2	OPC1
TEX2	8.94287e-06	0.273296	0.371	0.159	0.153388	OPC2	OPC1
EMC2	1.51376e-05	0.273296	0.39	0.18	0.259639	OPC2	OPC1
RFK	9.2651e-06	0.273	0.448	0.217	0.158915	OPC2	OPC1
MMP2	2.28708e-07	0.27252	0.238	0.058	0.0039228	OPC2	OPC1
TMEM200C	3.22619e-07	0.272145	0.371	0.136	0.00553355	OPC2	OPC1
AKT3	0.000900376	0.271431	0.476	0.302	1	OPC2	OPC1
ZIC4	7.60852e-14	0.271157	0.21	0.007	1.30501e-09	OPC2	OPC1
CTNND2	0.0592056	0.271013	0.467	0.376	1	OPC2	OPC1
BLVRA	8.32372e-06	0.270648	0.362	0.149	0.142768	OPC2	OPC1
DHRS7	8.67363e-05	0.270648	0.343	0.163	1	OPC2	OPC1
PSMA7	0.000239913	0.270595	0.952	0.898	1	OPC2	OPC1
TMEM65	0.000695964	0.270544	0.371	0.21	1	OPC2	OPC1
TM7SF3	0.000233082	0.27006	0.571	0.349	1	OPC2	OPC1
TNFRSF11B	8.27119e-11	0.269557	0.152	0.003	1.41867e-06	OPC2	OPC1
PAPPA	4.88862e-06	0.269449	0.2	0.051	0.0838496	OPC2	OPC1
TAFA5	3.09261e-07	0.269326	0.371	0.132	0.00530445	OPC2	OPC1
EFNA5	0.00012969	0.269198	0.419	0.224	1	OPC2	OPC1
SLC7A1	7.84682e-05	0.269175	0.457	0.251	1	OPC2	OPC1
GPAA1	0.000315323	0.269153	0.448	0.261	1	OPC2	OPC1
INTU	0.000454087	0.269092	0.467	0.281	1	OPC2	OPC1
EPN2	2.28047e-07	0.267933	0.314	0.098	0.00391146	OPC2	OPC1
SLIT1	5.48281e-05	0.267933	0.2	0.061	0.940412	OPC2	OPC1
FAM200B	3.21444e-05	0.267933	0.571	0.315	0.551341	OPC2	OPC1
RAB6B	0.000148352	0.267933	0.352	0.176	1	OPC2	OPC1
RNF217	3.45373e-08	0.267933	0.295	0.078	0.000592384	OPC2	OPC1
FRMD5	2.52287e-08	0.267933	0.257	0.058	0.000432723	OPC2	OPC1
ARHGEF12	0.000400583	0.266837	0.533	0.319	1	OPC2	OPC1
RASSF8	3.02395e-05	0.266721	0.495	0.261	0.518668	OPC2	OPC1
CFLAR	3.19887e-05	0.266654	0.4	0.186	0.54867	OPC2	OPC1
EHD4	0.00156472	0.266654	0.362	0.207	1	OPC2	OPC1
ITM2B	0.00286109	0.266642	0.829	0.793	1	OPC2	OPC1
TRAPPC3	1.01778e-06	0.266522	0.362	0.139	0.0174569	OPC2	OPC1
DSG2	2.1575e-06	0.266522	0.343	0.132	0.0370055	OPC2	OPC1
SHTN1	4.79314e-07	0.266462	0.286	0.085	0.00822119	OPC2	OPC1
CNN2	0.00231952	0.265788	0.771	0.658	1	OPC2	OPC1
BCL7C	0.000255373	0.265496	0.457	0.258	1	OPC2	OPC1
CHD3	2.40264e-06	0.265206	0.381	0.153	0.0412101	OPC2	OPC1
FKBP9	0.000156656	0.265206	0.352	0.176	1	OPC2	OPC1
APRT	0.000354355	0.265151	0.686	0.461	1	OPC2	OPC1
TCEAL3	3.72505e-06	0.265093	0.333	0.129	0.0638921	OPC2	OPC1
RRBP1	3.09416e-06	0.264971	0.286	0.098	0.0530711	OPC2	OPC1
LDLR	0.00269086	0.264906	0.543	0.376	1	OPC2	OPC1
ELOVL6	0.00835325	0.264802	0.771	0.607	1	OPC2	OPC1
NPDC1	2.01893e-05	0.263898	0.381	0.173	0.346287	OPC2	OPC1
AP1B1	0.000141341	0.263817	0.333	0.163	1	OPC2	OPC1
PDGFC	3.57892e-07	0.263733	0.362	0.125	0.00613856	OPC2	OPC1
FUOM	2.04131e-07	0.263646	0.352	0.119	0.00350126	OPC2	OPC1
SH2B3	2.48432e-05	0.26346	0.229	0.075	0.42611	OPC2	OPC1
PAG1	2.90039e-08	0.26336	0.238	0.047	0.000497475	OPC2	OPC1
UNC80	1.75505e-08	0.263148	0.181	0.024	0.000301027	OPC2	OPC1
PPP1R18	4.0887e-05	0.262915	0.457	0.241	0.701293	OPC2	OPC1
TMCO3	3.21937e-05	0.262725	0.419	0.207	0.552186	OPC2	OPC1
AP2M1	0.00506443	0.26252	0.762	0.712	1	OPC2	OPC1
MCFD2	0.000870177	0.262057	0.629	0.417	1	OPC2	OPC1
MID1	0.00223348	0.26142	0.6	0.42	1	OPC2	OPC1
CRELD2	0.000164553	0.261257	0.371	0.193	1	OPC2	OPC1
RHOQ	2.66431e-05	0.260591	0.486	0.251	0.456982	OPC2	OPC1
SMPD1	5.25901e-06	0.260539	0.276	0.095	0.0902025	OPC2	OPC1
ST3GAL2	8.42518e-05	0.259873	0.371	0.183	1	OPC2	OPC1
AC010198.2	9.60111e-12	0.259842	0.19	0.01	1.64678e-07	OPC2	OPC1
LIF	1.70623e-08	0.259842	0.143	0.01	0.000292653	OPC2	OPC1
SPPL2A	0.000299944	0.259618	0.476	0.275	1	OPC2	OPC1
TOR1AIP1	0.000100242	0.259163	0.448	0.241	1	OPC2	OPC1
FLII	0.000390011	0.259163	0.429	0.251	1	OPC2	OPC1
PDZD11	0.00147621	0.259	0.505	0.342	1	OPC2	OPC1
NTNG1	3.8824e-05	0.258802	0.21	0.068	0.665909	OPC2	OPC1
CORO1C	0.00225853	0.258784	0.695	0.549	1	OPC2	OPC1
CSF1	6.78901e-11	0.258379	0.229	0.027	1.16445e-06	OPC2	OPC1
NFKBIA	0.000104075	0.258283	0.333	0.156	1	OPC2	OPC1
CDK14	0.00431542	0.258035	0.39	0.254	1	OPC2	OPC1
NEK6	5.19493e-05	0.257853	0.438	0.224	0.891035	OPC2	OPC1
CRTAP	0.000118141	0.257665	0.429	0.234	1	OPC2	OPC1
GPR176	1.98061e-06	0.257441	0.248	0.071	0.0339715	OPC2	OPC1
ADAMTS15	8.27368e-08	0.257207	0.248	0.058	0.0014191	OPC2	OPC1
PPP4C	0.000195558	0.256983	0.724	0.478	1	OPC2	OPC1
PBXIP1	0.00453454	0.256835	0.276	0.159	1	OPC2	OPC1
ZFPM2	1.17443e-09	0.256706	0.19	0.02	2.01439e-05	OPC2	OPC1
ASXL3	1.47277e-05	0.256368	0.305	0.119	0.25261	OPC2	OPC1
YPEL5	0.000208686	0.25627	0.486	0.281	1	OPC2	OPC1
MED10	0.00316732	0.256069	0.448	0.305	1	OPC2	OPC1
TMEFF2	7.25893e-06	0.255589	0.2	0.054	0.124505	OPC2	OPC1
DUSP1	0.0121085	0.25537	0.238	0.139	1	OPC2	OPC1
AHR	4.75482e-09	0.255306	0.21	0.031	8.15547e-05	OPC2	OPC1
FAM177A1	0.000422719	0.255188	0.4	0.224	1	OPC2	OPC1
TMEM43	0.000155038	0.255036	0.514	0.292	1	OPC2	OPC1
EFHC1	0.000117167	0.254948	0.4	0.203	1	OPC2	OPC1
SCPEP1	1.54367e-05	0.254554	0.267	0.098	0.26477	OPC2	OPC1
PLEC	0.000639645	0.254091	0.419	0.244	1	OPC2	OPC1
PHF19	0.000315869	0.254028	0.476	0.275	1	OPC2	OPC1
BICC1	2.84558e-08	0.253949	0.229	0.044	0.000488074	OPC2	OPC1
RNF14	5.09125e-06	0.253885	0.343	0.136	0.0873251	OPC2	OPC1
SGTB	7.07561e-06	0.253885	0.352	0.146	0.121361	OPC2	OPC1
TMTC2	6.88669e-08	0.253625	0.181	0.027	0.00118121	OPC2	OPC1
UNC5D	3.08573e-06	0.253625	0.152	0.027	0.0529265	OPC2	OPC1
NFE2L1	4.89826e-05	0.253542	0.524	0.292	0.84015	OPC2	OPC1
VCAN	0.00222162	0.253286	0.743	0.583	1	OPC2	OPC1
MGAT4B	5.38985e-05	0.253021	0.467	0.241	0.924468	OPC2	OPC1
MAN2A1	0.000136282	0.252997	0.333	0.156	1	OPC2	OPC1
PLOD3	1.60725e-05	0.252382	0.333	0.139	0.275675	OPC2	OPC1
CAPN1	1.9524e-05	0.252382	0.333	0.142	0.334875	OPC2	OPC1
TTC8	0.000116966	0.252382	0.305	0.139	1	OPC2	OPC1
ATL3	9.11417e-10	0.252286	0.238	0.037	1.56326e-05	OPC2	OPC1
GGCX	0.000210868	0.252166	0.39	0.207	1	OPC2	OPC1
GRIN2A	2.11141e-08	0.251921	0.171	0.02	0.00036215	OPC2	OPC1
HYAL2	6.78087e-05	0.251858	0.371	0.176	1	OPC2	OPC1
RTL6	0.00495585	0.251539	0.448	0.298	1	OPC2	OPC1
RC3H2	0.000400413	0.251407	0.533	0.339	1	OPC2	OPC1
BMP1	4.21371e-07	0.251359	0.267	0.075	0.00722735	OPC2	OPC1
SLC52A2	2.67752e-05	0.251206	0.333	0.142	0.459249	OPC2	OPC1
PXN	0.00104795	0.251075	0.381	0.224	1	OPC2	OPC1
HSPB11	0.000305072	0.25086	0.524	0.298	1	OPC2	OPC1
FRMD3	9.06614e-07	0.25086	0.305	0.098	0.0155502	OPC2	OPC1
TSHZ3	9.8955e-06	0.25086	0.314	0.122	0.169728	OPC2	OPC1
DAD1	0.00697493	0.250701	0.848	0.766	1	OPC2	OPC1
ANO6	3.19385e-05	0.250655	0.467	0.244	0.547809	OPC2	OPC1
MAP1LC3B	0.0104021	0.250655	0.714	0.61	1	OPC2	OPC1
CLCN4	4.45821e-07	0.250599	0.19	0.037	0.00764671	OPC2	OPC1
CSNK1G1	3.19808e-05	0.250499	0.295	0.122	0.548535	OPC2	OPC1
DALRD3	4.80063e-05	0.250413	0.381	0.183	0.823404	OPC2	OPC1
BMP5	5.01974e-09	0.250192	0.162	0.014	8.60986e-05	OPC2	OPC1
NAA38	0.000171604	0.249927	0.543	0.319	1	OPC2	OPC1
FEZ2	0.000113641	0.249862	0.638	0.397	1	OPC2	OPC1
SLC29A2	9.1133e-06	0.249318	0.324	0.129	0.156311	OPC2	OPC1
CDH13	8.88344e-08	0.249318	0.219	0.044	0.00152369	OPC2	OPC1
FOXC2	1.74271e-07	0.249318	0.2	0.037	0.00298909	OPC2	OPC1
CIAO2B	0.00234423	0.249318	0.8	0.624	1	OPC2	OPC1
TMBIM4	1.21417e-05	0.248975	0.476	0.234	0.208255	OPC2	OPC1
PIGS	3.28369e-05	0.24895	0.371	0.173	0.563219	OPC2	OPC1
MSRB3	8.44097e-05	0.24895	0.362	0.176	1	OPC2	OPC1
PHLDA3	0.000307271	0.248921	0.248	0.105	1	OPC2	OPC1
FAM50A	2.19557e-05	0.248665	0.505	0.264	0.376584	OPC2	OPC1
SDK1	6.28147e-07	0.248508	0.276	0.081	0.010774	OPC2	OPC1
PDZD4	7.80039e-05	0.248251	0.41	0.207	1	OPC2	OPC1
IL6ST	0.0152416	0.248125	0.448	0.329	1	OPC2	OPC1
PLXNA3	7.14371e-05	0.247755	0.286	0.119	1	OPC2	OPC1
MIR99AHG	0.000982414	0.247595	0.4	0.237	1	OPC2	OPC1
PLEKHA3	0.000245411	0.247469	0.343	0.173	1	OPC2	OPC1
AP2S1	0.000752523	0.247367	0.6	0.407	1	OPC2	OPC1
GNAI2	0.00881665	0.247241	0.724	0.59	1	OPC2	OPC1
CARS1	0.000245907	0.247212	0.371	0.19	1	OPC2	OPC1
MBNL1	1.29677e-05	0.247054	0.333	0.139	0.222422	OPC2	OPC1
AKIP1	2.26425e-05	0.247054	0.333	0.139	0.388365	OPC2	OPC1
ZFYVE21	2.98146e-05	0.246814	0.429	0.214	0.511379	OPC2	OPC1
SCD5	0.0131476	0.24656	0.543	0.39	1	OPC2	OPC1
RPL23AP82	3.33294e-07	0.2464	0.248	0.064	0.00571666	OPC2	OPC1
PDIA5	5.06422e-07	0.2464	0.238	0.061	0.00868616	OPC2	OPC1
TNFAIP1	0.00150866	0.2462	0.371	0.217	1	OPC2	OPC1
TPST2	0.000328517	0.246173	0.267	0.122	1	OPC2	OPC1
MASP1	0.000269144	0.245907	0.143	0.041	1	OPC2	OPC1
ZC3HAV1	0.000180229	0.245522	0.295	0.132	1	OPC2	OPC1
PDGFRB	3.7229e-07	0.245391	0.143	0.017	0.00638553	OPC2	OPC1
CMPK1	0.000489746	0.245213	0.752	0.522	1	OPC2	OPC1
YIF1A	0.00321635	0.245213	0.371	0.224	1	OPC2	OPC1
MBD2	1.26614e-05	0.245056	0.324	0.129	0.217169	OPC2	OPC1
IRX1	9.63083e-05	0.245056	0.295	0.125	1	OPC2	OPC1
EFEMP1	0.000924923	0.244701	0.133	0.041	1	OPC2	OPC1
VPS28	0.0018651	0.244489	0.638	0.454	1	OPC2	OPC1
CDK2AP2	0.00209721	0.244474	0.486	0.315	1	OPC2	OPC1
NUCB2	0.000535687	0.243686	0.505	0.302	1	OPC2	OPC1
BLOC1S6	0.00127879	0.243686	0.495	0.319	1	OPC2	OPC1
MARCKS	0.0246522	0.243367	1	0.993	1	OPC2	OPC1
SCOC	0.00830503	0.243036	0.686	0.586	1	OPC2	OPC1
ARL4C	0.0489251	0.243036	0.581	0.505	1	OPC2	OPC1
GNAI1	4.71246e-05	0.242864	0.467	0.241	0.808281	OPC2	OPC1
NID2	1.39964e-06	0.242398	0.143	0.02	0.0240066	OPC2	OPC1
EVA1B	4.23527e-07	0.242398	0.295	0.092	0.00726434	OPC2	OPC1
NKX6-1	5.77444e-07	0.241298	0.229	0.054	0.00990432	OPC2	OPC1
RGL1	3.99616e-06	0.241298	0.286	0.098	0.0685421	OPC2	OPC1
KDELR3	2.95441e-08	0.24123	0.219	0.041	0.000506741	OPC2	OPC1
EIF2D	7.71011e-06	0.24023	0.295	0.108	0.132244	OPC2	OPC1
IDI1	0.0279949	0.240188	0.895	0.939	1	OPC2	OPC1
SRD5A3	1.67853e-07	0.240099	0.248	0.061	0.00287901	OPC2	OPC1
ANTXR1	0.0137977	0.239675	0.514	0.386	1	OPC2	OPC1
FAS	4.23802e-09	0.239458	0.219	0.034	7.26905e-05	OPC2	OPC1
APOLD1	5.04132e-07	0.239458	0.19	0.037	0.00864687	OPC2	OPC1
KDELR1	0.00926252	0.239293	0.419	0.292	1	OPC2	OPC1
GYPC	0.000498503	0.239193	0.276	0.132	1	OPC2	OPC1
KCNMA1	1.26004e-09	0.238787	0.171	0.014	2.16122e-05	OPC2	OPC1
PIEZO2	1.56336e-07	0.238346	0.229	0.051	0.00268147	OPC2	OPC1
ARHGAP18	1.34127e-06	0.238346	0.19	0.041	0.0230055	OPC2	OPC1
AL353150.1	2.7111e-06	0.238346	0.21	0.054	0.0465007	OPC2	OPC1
ECHS1	0.000452408	0.238308	0.752	0.519	1	OPC2	OPC1
DECR1	0.00369005	0.237938	0.41	0.258	1	OPC2	OPC1
SYNE1	1.05688e-06	0.237938	0.267	0.078	0.0181275	OPC2	OPC1
PDHX	0.000453401	0.237719	0.429	0.244	1	OPC2	OPC1
SPAG1	4.53254e-08	0.23766	0.2	0.034	0.00077742	OPC2	OPC1
TPGS2	0.00178177	0.237607	0.8	0.631	1	OPC2	OPC1
MBTPS2	1.48474e-05	0.23756	0.305	0.119	0.254662	OPC2	OPC1
MEGF9	0.00356999	0.237476	0.314	0.183	1	OPC2	OPC1
KCTD20	0.00412207	0.237405	0.419	0.285	1	OPC2	OPC1
SERPINE2	0.0216283	0.237155	0.314	0.214	1	OPC2	OPC1
MVK	3.16443e-06	0.236906	0.286	0.095	0.0542762	OPC2	OPC1
MFSD14B	0.000733613	0.236853	0.438	0.264	1	OPC2	OPC1
KHDRBS3	0.00230552	0.236853	0.39	0.231	1	OPC2	OPC1
SEC14L1	0.00198711	0.236814	0.543	0.363	1	OPC2	OPC1
GLG1	0.00240174	0.236569	0.59	0.403	1	OPC2	OPC1
TMEM9B	0.00033523	0.23628	0.4	0.21	1	OPC2	OPC1
LIX1L	0.00213331	0.236049	0.524	0.336	1	OPC2	OPC1
KAZN	1.24533e-05	0.235904	0.295	0.112	0.213599	OPC2	OPC1
AC105411.1	6.43444e-09	0.235836	0.181	0.02	0.000110363	OPC2	OPC1
USO1	0.00469977	0.23581	0.495	0.342	1	OPC2	OPC1
FBXW9	1.02095e-06	0.235512	0.238	0.064	0.0175113	OPC2	OPC1
ATRAID	0.000696578	0.235445	0.629	0.441	1	OPC2	OPC1
FHL2	2.25024e-05	0.235329	0.352	0.149	0.385961	OPC2	OPC1
VPS29	0.00502423	0.235329	0.648	0.471	1	OPC2	OPC1
KCMF1	0.000587222	0.235284	0.524	0.332	1	OPC2	OPC1
DYNLRB1	0.00084134	0.235253	0.667	0.447	1	OPC2	OPC1
CUEDC1	9.94029e-06	0.235211	0.267	0.092	0.170496	OPC2	OPC1
TTL	0.00695948	0.235069	0.486	0.366	1	OPC2	OPC1
PLXNC1	3.36161e-07	0.234766	0.2	0.041	0.00576583	OPC2	OPC1
KIFBP	0.00198026	0.23474	0.486	0.312	1	OPC2	OPC1
SFT2D1	0.000153775	0.234536	0.562	0.336	1	OPC2	OPC1
DMD	0.000128975	0.234487	0.21	0.075	1	OPC2	OPC1
GALNT1	0.000124738	0.23416	0.59	0.349	1	OPC2	OPC1
CACNG8	8.44903e-08	0.233986	0.162	0.02	0.00144918	OPC2	OPC1
MMP24OS	0.000171252	0.233986	0.305	0.139	1	OPC2	OPC1
UGGT2	2.12892e-06	0.233493	0.276	0.088	0.0365152	OPC2	OPC1
PFN1	0.00115719	0.233286	0.981	0.966	1	OPC2	OPC1
ANXA7	0.00332051	0.233168	0.41	0.264	1	OPC2	OPC1
AMPD2	5.56058e-05	0.233067	0.333	0.146	0.953751	OPC2	OPC1
LMAN2L	6.65212e-05	0.233067	0.333	0.149	1	OPC2	OPC1
COPS6	0.00384465	0.23305	0.743	0.586	1	OPC2	OPC1
KATNA1	2.37564e-06	0.232725	0.238	0.068	0.040747	OPC2	OPC1
MTHFD1	0.00256581	0.232221	0.448	0.288	1	OPC2	OPC1
ADAMTS1	0.00476347	0.232173	0.276	0.153	1	OPC2	OPC1
SFXN3	2.3441e-10	0.232108	0.171	0.01	4.0206e-06	OPC2	OPC1
TRIM25	6.93305e-08	0.231923	0.229	0.047	0.00118916	OPC2	OPC1
GRAMD1A	7.1936e-06	0.231751	0.267	0.092	0.123385	OPC2	OPC1
TRIM45	1.27078e-05	0.231443	0.352	0.149	0.217964	OPC2	OPC1
NUS1	0.000672116	0.231304	0.343	0.183	1	OPC2	OPC1
COL9A3	1.0835e-07	0.231083	0.162	0.02	0.00185842	OPC2	OPC1
CA8	1.76665e-05	0.230806	0.257	0.088	0.303015	OPC2	OPC1
RHPN2	0.000133694	0.230682	0.305	0.139	1	OPC2	OPC1
IFRD2	6.156e-05	0.230566	0.343	0.153	1	OPC2	OPC1
TCEAL4	0.000516641	0.230544	0.552	0.349	1	OPC2	OPC1
CD320	0.0063861	0.230358	0.362	0.237	1	OPC2	OPC1
WBP2	0.00190021	0.230263	0.381	0.227	1	OPC2	OPC1
HSPA1B	4.72399e-05	0.229888	0.286	0.115	0.810258	OPC2	OPC1
MEGF8	9.84925e-05	0.229714	0.362	0.173	1	OPC2	OPC1
COPG1	0.000402531	0.229635	0.39	0.21	1	OPC2	OPC1
COL6A2	3.41725e-07	0.229201	0.152	0.02	0.00586126	OPC2	OPC1
TBX1	1.37317e-07	0.229128	0.238	0.054	0.00235526	OPC2	OPC1
ITPRIP	1.83551e-06	0.229128	0.21	0.051	0.0314826	OPC2	OPC1
SIAE	7.34161e-06	0.229128	0.219	0.064	0.125923	OPC2	OPC1
TMEM189	0.000617293	0.228884	0.343	0.176	1	OPC2	OPC1
AUP1	0.00459751	0.228585	0.524	0.359	1	OPC2	OPC1
WT1	3.96196e-09	0.228269	0.114	0	6.79555e-05	OPC2	OPC1
UEVLD	0.000274117	0.228163	0.257	0.112	1	OPC2	OPC1
PDP1	0.000399648	0.228163	0.248	0.108	1	OPC2	OPC1
NME2	0.000181123	0.228132	0.305	0.139	1	OPC2	OPC1
AFG3L2	0.000319743	0.228104	0.343	0.173	1	OPC2	OPC1
DNAJC5	5.41524e-05	0.228077	0.419	0.21	0.928823	OPC2	OPC1
TM2D1	0.00172033	0.228077	0.352	0.2	1	OPC2	OPC1
ARSJ	1.18371e-09	0.227291	0.162	0.01	2.03029e-05	OPC2	OPC1
AGTRAP	0.000760985	0.227291	0.4	0.227	1	OPC2	OPC1
GIPC1	1.57608e-06	0.227291	0.333	0.119	0.0270329	OPC2	OPC1
SLC15A4	4.45993e-05	0.227291	0.343	0.149	0.764966	OPC2	OPC1
ARNTL2	8.04263e-06	0.227291	0.267	0.092	0.137947	OPC2	OPC1
HEBP1	4.71893e-05	0.226526	0.438	0.22	0.809391	OPC2	OPC1
WDFY3	2.42252e-05	0.2265	0.4	0.183	0.415511	OPC2	OPC1
TLN1	0.000159404	0.2265	0.362	0.173	1	OPC2	OPC1
KDSR	0.000281627	0.2265	0.362	0.183	1	OPC2	OPC1
TP53INP2	5.59489e-05	0.226445	0.305	0.129	0.959635	OPC2	OPC1
G6PC3	7.57295e-05	0.226445	0.314	0.139	1	OPC2	OPC1
INAFM1	3.8298e-05	0.226414	0.267	0.102	0.656888	OPC2	OPC1
TNS3	0.000437534	0.226414	0.229	0.095	1	OPC2	OPC1
OTUD1	6.09894e-06	0.226381	0.229	0.068	0.104609	OPC2	OPC1
ABLIM1	0.00522311	0.225949	0.457	0.295	1	OPC2	OPC1
FAM234A	0.00264697	0.225826	0.41	0.258	1	OPC2	OPC1
SQLE	0.051634	0.225826	0.914	0.892	1	OPC2	OPC1
TMSB10	7.65443e-06	0.225634	1	1	0.131289	OPC2	OPC1
MMP15	0.000697449	0.225622	0.295	0.146	1	OPC2	OPC1
CTBP1	0.00797516	0.225583	0.6	0.451	1	OPC2	OPC1
FKBP14	1.70845e-05	0.225562	0.295	0.112	0.293033	OPC2	OPC1
OSGIN2	6.82362e-05	0.225498	0.229	0.081	1	OPC2	OPC1
ARL10	0.00157437	0.225053	0.41	0.251	1	OPC2	OPC1
FBXW2	0.00790909	0.224981	0.343	0.22	1	OPC2	OPC1
HSPBP1	0.000710246	0.224905	0.352	0.19	1	OPC2	OPC1
FGF2	1.43414e-05	0.224823	0.371	0.163	0.245984	OPC2	OPC1
NANS	0.000225323	0.224823	0.333	0.163	1	OPC2	OPC1
MEX3C	0.0127335	0.224666	0.476	0.359	1	OPC2	OPC1
NUCB1	1.54489e-05	0.224642	0.276	0.102	0.26498	OPC2	OPC1
PIFO	1.11468e-06	0.224432	0.152	0.024	0.019119	OPC2	OPC1
MDH1	0.0230984	0.224107	0.724	0.637	1	OPC2	OPC1
PTRH2	6.16054e-05	0.224046	0.362	0.166	1	OPC2	OPC1
ITGB1	5.88962e-05	0.223932	0.305	0.125	1	OPC2	OPC1
PRDX5	0.0292121	0.223838	0.838	0.773	1	OPC2	OPC1
TRIM16	6.59253e-06	0.22368	0.219	0.061	0.113075	OPC2	OPC1
PNMA2	0.000859115	0.22327	0.619	0.403	1	OPC2	OPC1
PWP1	0.00031172	0.223222	0.543	0.332	1	OPC2	OPC1
RIC8A	0.00824958	0.223068	0.552	0.4	1	OPC2	OPC1
LUM	0.011981	0.222845	0.171	0.085	1	OPC2	OPC1
ACBD3	0.000370372	0.222704	0.39	0.207	1	OPC2	OPC1
XIAP	0.0112819	0.222463	0.448	0.319	1	OPC2	OPC1
TFE3	0.000278754	0.222035	0.257	0.112	1	OPC2	OPC1
PDE1A	1.40763e-05	0.221837	0.21	0.061	0.241437	OPC2	OPC1
SSBP4	0.00110727	0.221678	0.448	0.264	1	OPC2	OPC1
FTSJ1	0.000234405	0.221654	0.362	0.183	1	OPC2	OPC1
KLF5	2.78675e-06	0.221622	0.162	0.031	0.0477983	OPC2	OPC1
CTNNA1	0.00584495	0.221366	0.895	0.912	1	OPC2	OPC1
SYVN1	1.16508e-05	0.221249	0.305	0.115	0.199834	OPC2	OPC1
EVI5	3.39718e-05	0.221249	0.286	0.112	0.582684	OPC2	OPC1
PTPRF	0.0052199	0.221067	0.629	0.458	1	OPC2	OPC1
MTPN	0.00665765	0.220829	0.867	0.725	1	OPC2	OPC1
HS1BP3	7.44993e-08	0.220782	0.229	0.047	0.00127781	OPC2	OPC1
CGNL1	0.000432824	0.220782	0.162	0.054	1	OPC2	OPC1
SPIN1	0.00677711	0.220594	0.571	0.414	1	OPC2	OPC1
CYFIP1	0.00461051	0.220565	0.638	0.451	1	OPC2	OPC1
IL11	4.80239e-09	0.22052	0.162	0.014	8.23705e-05	OPC2	OPC1
AL391422.4	8.22479e-08	0.22052	0.133	0.01	0.00141072	OPC2	OPC1
ATP6V0E1	0.0287414	0.220392	0.61	0.559	1	OPC2	OPC1
FADS1	0.0986468	0.220318	0.914	0.908	1	OPC2	OPC1
POLR1D	0.001139	0.220236	0.667	0.461	1	OPC2	OPC1
ZNF148	0.000150851	0.220236	0.4	0.207	1	OPC2	OPC1
FAM3A	1.24918e-06	0.219968	0.238	0.064	0.0214259	OPC2	OPC1
UBA6	0.000476581	0.219839	0.524	0.312	1	OPC2	OPC1
ATP6V0A1	1.79327e-05	0.219744	0.343	0.142	0.307582	OPC2	OPC1
CMIP	0.0017917	0.219556	0.362	0.21	1	OPC2	OPC1
TMEM179B	0.000315621	0.219298	0.352	0.183	1	OPC2	OPC1
TES	1.89181e-05	0.219179	0.219	0.068	0.324484	OPC2	OPC1
DUSP14	9.57124e-06	0.219024	0.343	0.136	0.164166	OPC2	OPC1
TMEM219	0.00210917	0.218913	0.562	0.376	1	OPC2	OPC1
HSPA4L	0.000355403	0.218892	0.39	0.203	1	OPC2	OPC1
CNTNAP1	1.96367e-06	0.218863	0.2	0.047	0.0336808	OPC2	OPC1
ACO2	0.00466959	0.21878	0.457	0.308	1	OPC2	OPC1
TYK2	5.21826e-05	0.218413	0.257	0.098	0.895036	OPC2	OPC1
FTO	5.42799e-05	0.218323	0.362	0.163	0.931008	OPC2	OPC1
C6orf118	0.000229983	0.218323	0.343	0.166	1	OPC2	OPC1
KITLG	0.000210637	0.218008	0.267	0.112	1	OPC2	OPC1
BIN1	0.000878262	0.218008	0.286	0.142	1	OPC2	OPC1
PGRMC2	0.000571132	0.2178	0.638	0.42	1	OPC2	OPC1
SEC11C	0.00036268	0.217616	0.419	0.231	1	OPC2	OPC1
HECTD2	0.00408107	0.217616	0.381	0.231	1	OPC2	OPC1
RAB6A	0.00932824	0.217307	0.505	0.376	1	OPC2	OPC1
GABARAPL1	0.000204958	0.216978	0.333	0.156	1	OPC2	OPC1
ZBED1	8.31178e-06	0.216949	0.324	0.125	0.142564	OPC2	OPC1
WNT2B	4.36453e-05	0.216915	0.133	0.027	0.748604	OPC2	OPC1
C5orf15	0.0297421	0.216824	0.562	0.461	1	OPC2	OPC1
ATP6V1A	0.00113595	0.216722	0.467	0.281	1	OPC2	OPC1
EIF4G1	0.000170661	0.216678	0.448	0.237	1	OPC2	OPC1
FAM131B	1.85435e-05	0.216565	0.248	0.085	0.318057	OPC2	OPC1
FECH	2.55481e-05	0.216151	0.19	0.054	0.438201	OPC2	OPC1
RB1	0.00317963	0.216005	0.581	0.4	1	OPC2	OPC1
CIPC	0.00094092	0.215963	0.333	0.176	1	OPC2	OPC1
COQ10B	9.16537e-05	0.215845	0.257	0.102	1	OPC2	OPC1
CHPF	0.000406868	0.215845	0.238	0.102	1	OPC2	OPC1
CTHRC1	8.6179e-08	0.215703	0.152	0.017	0.00147814	OPC2	OPC1
NPTN	0.000816463	0.215504	0.571	0.369	1	OPC2	OPC1
ULK1	0.000151596	0.215146	0.276	0.119	1	OPC2	OPC1
GGH	0.00390674	0.214984	0.619	0.437	1	OPC2	OPC1
TMEM132D	1.78807e-08	0.21494	0.2	0.031	0.00030669	OPC2	OPC1
AFF4	0.00750178	0.214846	0.543	0.407	1	OPC2	OPC1
RARS1	0.00293185	0.214691	0.476	0.308	1	OPC2	OPC1
AP002387.2	1.81585e-05	0.214691	0.248	0.085	0.311454	OPC2	OPC1
KLHL36	1.97653e-05	0.214691	0.248	0.085	0.339015	OPC2	OPC1
MARVELD1	3.73483e-05	0.214691	0.229	0.078	0.640598	OPC2	OPC1
FRMD8	0.000256478	0.214691	0.219	0.085	1	OPC2	OPC1
FOSL1	1.62716e-08	0.214201	0.2	0.031	0.000279091	OPC2	OPC1
TRNP1	9.83844e-07	0.214201	0.2	0.044	0.0168749	OPC2	OPC1
NABP1	2.51278e-05	0.214201	0.171	0.044	0.430992	OPC2	OPC1
APLP1	0.0116444	0.214201	0.524	0.363	1	OPC2	OPC1
RNF187	0.000828027	0.213994	0.524	0.329	1	OPC2	OPC1
PTPN14	0.00780051	0.213758	0.419	0.281	1	OPC2	OPC1
CSDC2	1.74514e-08	0.213672	0.143	0.01	0.000299327	OPC2	OPC1
PCBD1	0.00435577	0.213639	0.314	0.18	1	OPC2	OPC1
LIPG	0.0918371	0.213345	0.343	0.264	1	OPC2	OPC1
MRFAP1	0.000177392	0.213238	0.99	0.976	1	OPC2	OPC1
LCTL	8.52282e-08	0.212936	0.171	0.024	0.00146183	OPC2	OPC1
HEXIM1	0.0113976	0.212792	0.381	0.254	1	OPC2	OPC1
FLNB	0.0687786	0.212792	0.343	0.261	1	OPC2	OPC1
INPP5E	0.000102209	0.212792	0.219	0.078	1	OPC2	OPC1
TSPAN9	0.000517929	0.212792	0.2	0.078	1	OPC2	OPC1
COPB2	0.00145838	0.212792	0.6	0.39	1	OPC2	OPC1
CISD2	0.0128693	0.212687	0.457	0.319	1	OPC2	OPC1
TOLLIP	1.96855e-05	0.212662	0.295	0.112	0.337646	OPC2	OPC1
GALNT17	0.000399795	0.212545	0.333	0.169	1	OPC2	OPC1
POLR2L	0.00921159	0.212405	0.648	0.519	1	OPC2	OPC1
PTAR1	0.00376114	0.21217	0.467	0.308	1	OPC2	OPC1
RNF213	5.55532e-05	0.212119	0.238	0.085	0.952848	OPC2	OPC1
ANKRD39	0.000126408	0.212119	0.238	0.092	1	OPC2	OPC1
PANK2	0.00113991	0.21179	0.438	0.254	1	OPC2	OPC1
OAT	0.00132473	0.21161	0.543	0.353	1	OPC2	OPC1
SPEG	2.97703e-05	0.211534	0.19	0.054	0.51062	OPC2	OPC1
TTC14	2.88328e-05	0.211405	0.324	0.136	0.494541	OPC2	OPC1
CIB1	0.000806314	0.211405	0.305	0.156	1	OPC2	OPC1
SUMF2	0.00229549	0.211405	0.286	0.156	1	OPC2	OPC1
SGMS2	3.84878e-07	0.210902	0.143	0.017	0.00660143	OPC2	OPC1
POMT2	5.56044e-05	0.210833	0.295	0.122	0.953726	OPC2	OPC1
DNAJC14	0.00144434	0.210803	0.324	0.18	1	OPC2	OPC1
MED21	0.000373826	0.210218	0.448	0.254	1	OPC2	OPC1
MRGBP	3.44879e-05	0.210218	0.314	0.129	0.591537	OPC2	OPC1
DNAJB14	0.000412394	0.210218	0.333	0.166	1	OPC2	OPC1
TRIP10	1.26877e-05	0.210218	0.248	0.081	0.217619	OPC2	OPC1
EIF3J	0.00282356	0.20983	0.657	0.481	1	OPC2	OPC1
NIPSNAP2	0.00278002	0.209757	0.543	0.359	1	OPC2	OPC1
ASCC3	0.0207303	0.209738	0.429	0.305	1	OPC2	OPC1
DIS3	0.000189224	0.209697	0.467	0.261	1	OPC2	OPC1
ACADVL	0.00768195	0.209674	0.352	0.224	1	OPC2	OPC1
EMC1	8.1541e-05	0.209648	0.4	0.197	1	OPC2	OPC1
MYBBP1A	1.17557e-05	0.20962	0.343	0.139	0.201633	OPC2	OPC1
CNPY4	1.14182e-05	0.209589	0.276	0.098	0.195844	OPC2	OPC1
ETV5	4.79492e-06	0.209555	0.2	0.051	0.0822425	OPC2	OPC1
CD59	0.0184736	0.209473	0.638	0.539	1	OPC2	OPC1
CITED2	0.022649	0.209369	0.524	0.407	1	OPC2	OPC1
PSMD2	0.00487668	0.209231	0.79	0.647	1	OPC2	OPC1
CHMP2B	0.00074752	0.209144	0.41	0.231	1	OPC2	OPC1
MMGT1	0.000380868	0.209094	0.381	0.2	1	OPC2	OPC1
PITRM1	9.61662e-05	0.20904	0.343	0.156	1	OPC2	OPC1
LRP10	3.85867e-05	0.208979	0.276	0.105	0.661838	OPC2	OPC1
SDC4	0.000284067	0.208979	0.248	0.102	1	OPC2	OPC1
CDH8	9.74037e-06	0.208913	0.219	0.064	0.167067	OPC2	OPC1
NES	0.000334315	0.208843	1	1	1	OPC2	OPC1
KTN1	0.0255008	0.208432	0.819	0.719	1	OPC2	OPC1
SLC25A39	0.00264055	0.20821	0.476	0.312	1	OPC2	OPC1
RCN1	0.0115253	0.208199	0.819	0.681	1	OPC2	OPC1
DNAJC10	0.0199162	0.208087	0.543	0.417	1	OPC2	OPC1
SLC30A5	0.00459426	0.208029	0.371	0.231	1	OPC2	OPC1
KCTD1	0.000500097	0.207687	0.229	0.095	1	OPC2	OPC1
CAVIN3	8.48964e-07	0.207547	0.181	0.034	0.0145614	OPC2	OPC1
RTCA	0.00230146	0.207518	0.4	0.244	1	OPC2	OPC1
CISD1	0.0195735	0.207518	0.352	0.237	1	OPC2	OPC1
JAGN1	0.00275699	0.207277	0.486	0.322	1	OPC2	OPC1
GALNT10	2.37573e-06	0.207101	0.295	0.098	0.0407484	OPC2	OPC1
OSTM1	1.06564e-05	0.207101	0.286	0.102	0.182778	OPC2	OPC1
PIK3CB	0.00015696	0.207101	0.257	0.105	1	OPC2	OPC1
RBMS2	0.00292449	0.207101	0.238	0.122	1	OPC2	OPC1
CDC37	0.00159841	0.206957	0.543	0.346	1	OPC2	OPC1
NR3C1	4.74521e-07	0.206932	0.229	0.054	0.00813898	OPC2	OPC1
CAVIN2	9.32759e-09	0.206744	0.124	0.003	0.000159987	OPC2	OPC1
DSN1	0.00029311	0.20671	0.343	0.173	1	OPC2	OPC1
DAPK3	0.000756832	0.20671	0.324	0.166	1	OPC2	OPC1
AC055839.2	6.16524e-05	0.206533	0.295	0.122	1	OPC2	OPC1
SNHG8	0.00135489	0.206533	0.257	0.125	1	OPC2	OPC1
LRRC17	0.00277862	0.206533	0.229	0.112	1	OPC2	OPC1
SLC35F1	0.0101973	0.206387	0.448	0.305	1	OPC2	OPC1
MMP7	1.96855e-07	0.206117	0.105	0.003	0.00337646	OPC2	OPC1
ATG3	0.000281928	0.206059	0.467	0.258	1	OPC2	OPC1
SSR1	0.0142275	0.205998	0.724	0.583	1	OPC2	OPC1
PHLDB1	0.00472222	0.205872	0.371	0.234	1	OPC2	OPC1
SERINC3	0.000402446	0.205596	0.457	0.258	1	OPC2	OPC1
CREB3	0.00145879	0.205596	0.438	0.261	1	OPC2	OPC1
MAFF	1.27544e-05	0.205197	0.276	0.098	0.218763	OPC2	OPC1
CTSV	0.0174318	0.205197	0.181	0.095	1	OPC2	OPC1
TOM1L2	4.97858e-06	0.204923	0.2	0.051	0.0853927	OPC2	OPC1
BAG3	0.000254467	0.204923	0.314	0.146	1	OPC2	OPC1
SLC2A4RG	0.000672865	0.204923	0.314	0.159	1	OPC2	OPC1
CAST	0.00241352	0.204682	0.352	0.203	1	OPC2	OPC1
IMMP2L	0.00060797	0.204653	0.248	0.108	1	OPC2	OPC1
CYB5D2	0.00146255	0.204653	0.248	0.119	1	OPC2	OPC1
QSOX1	0.00159823	0.204653	0.238	0.112	1	OPC2	OPC1
SNHG19	0.00190277	0.204653	0.238	0.115	1	OPC2	OPC1
ECE1	0.004502	0.204653	0.229	0.119	1	OPC2	OPC1
ZIC5	4.49284e-05	0.204417	0.324	0.136	0.770613	OPC2	OPC1
NKIRAS1	2.44458e-06	0.204354	0.238	0.068	0.0419294	OPC2	OPC1
L3HYPDH	0.00044638	0.204354	0.181	0.064	1	OPC2	OPC1
MAGI2-AS3	5.26201e-06	0.204125	0.314	0.112	0.090254	OPC2	OPC1
VPS37A	0.000102783	0.204125	0.295	0.125	1	OPC2	OPC1
GNA12	0.000174029	0.204021	0.467	0.254	1	OPC2	OPC1
EXT2	0.042454	0.204021	0.39	0.295	1	OPC2	OPC1
UQCRQ	0.000778919	0.203867	0.829	0.664	1	OPC2	OPC1
CLPP	0.00770203	0.203855	0.467	0.322	1	OPC2	OPC1
FOXO1	1.15258e-05	0.203803	0.238	0.075	0.197691	OPC2	OPC1
KCND3	0.000134345	0.203803	0.19	0.061	1	OPC2	OPC1
RHOG	0.000349252	0.203803	0.219	0.088	1	OPC2	OPC1
SNRPN	0.0205065	0.203704	0.476	0.336	1	OPC2	OPC1
ERC1	5.80224e-05	0.203612	0.314	0.132	0.995199	OPC2	OPC1
FARP2	6.52498e-05	0.203612	0.324	0.142	1	OPC2	OPC1
SUCLG2	0.00139137	0.203612	0.295	0.156	1	OPC2	OPC1
MGAT2	0.00110626	0.203444	0.362	0.2	1	OPC2	OPC1
SRPRA	0.00219396	0.203163	0.457	0.292	1	OPC2	OPC1
STAMBP	0.0120748	0.203163	0.429	0.298	1	OPC2	OPC1
SLF2	4.51086e-05	0.203114	0.333	0.142	0.773702	OPC2	OPC1
PARVA	0.00589274	0.203044	0.486	0.332	1	OPC2	OPC1
PPCS	0.00126201	0.202978	0.371	0.207	1	OPC2	OPC1
YIPF4	0.011159	0.202749	0.419	0.285	1	OPC2	OPC1
MINDY3	7.57311e-05	0.202749	0.286	0.119	1	OPC2	OPC1
MT-ND4L	0.00015552	0.202749	0.276	0.119	1	OPC2	OPC1
SYBU	0.00186211	0.202629	0.286	0.146	1	OPC2	OPC1
COX7A2	0.0127512	0.202245	0.781	0.695	1	OPC2	OPC1
CCDC91	0.000128579	0.202245	0.295	0.129	1	OPC2	OPC1
SYNGR2	0.000277966	0.202245	0.286	0.129	1	OPC2	OPC1
AAK1	0.00102728	0.202158	0.333	0.176	1	OPC2	OPC1
TTC17	0.00123009	0.202081	0.41	0.241	1	OPC2	OPC1
NDUFB1	0.00357186	0.202012	0.438	0.275	1	OPC2	OPC1
ME2	0.00361794	0.20195	0.495	0.336	1	OPC2	OPC1
FAM20B	0.00108753	0.201605	0.476	0.292	1	OPC2	OPC1
CST3	0.00456249	0.201528	0.524	0.359	1	OPC2	OPC1
WDR34	0.0263323	0.201465	0.543	0.4	1	OPC2	OPC1
VASN	2.38227e-08	0.201348	0.181	0.024	0.000408607	OPC2	OPC1
CMBL	0.000186996	0.201281	0.286	0.125	1	OPC2	OPC1
GINM1	0.000371433	0.201281	0.305	0.142	1	OPC2	OPC1
ARNT2	0.00297173	0.201229	0.41	0.251	1	OPC2	OPC1
MAP2K1	0.00601113	0.201139	0.562	0.383	1	OPC2	OPC1
TBCB	0.0145301	0.201041	0.8	0.753	1	OPC2	OPC1
MRPL17	0.0040038	0.200819	0.505	0.332	1	OPC2	OPC1
WASF2	0.00340193	0.200819	0.457	0.288	1	OPC2	OPC1
PYGL	0.000138273	0.200819	0.248	0.098	1	OPC2	OPC1
ATP1B3	0.00482248	0.200819	0.886	0.841	1	OPC2	OPC1
GSPT1	0.00610602	0.200551	0.714	0.566	1	OPC2	OPC1
FDX1	0.00312089	0.200419	0.448	0.275	1	OPC2	OPC1
CYB5B	0.0226544	0.200408	0.81	0.773	1	OPC2	OPC1
RBM42	0.0018287	0.20037	0.314	0.169	1	OPC2	OPC1
FOXN3	0.231986	0.200106	0.41	0.356	1	OPC2	OPC1
AKT1	0.00418842	0.20007	0.486	0.319	1	OPC2	OPC1
COPA	0.00521949	0.2	0.724	0.586	1	OPC2	OPC1
ISG15	0.862076	0.199984	0.219	0.21	1	OPC2	OPC1
CBX6	0.000431091	0.199876	0.286	0.132	1	OPC2	OPC1
CFL1	4.88914e-05	0.199719	1	1	0.838586	OPC2	OPC1
TUBG1	0.000731179	0.199648	0.476	0.285	1	OPC2	OPC1
SLC39A13	8.57692e-06	0.199329	0.248	0.078	0.147111	OPC2	OPC1
LMF2	1.46694e-05	0.199329	0.257	0.088	0.251609	OPC2	OPC1
CHST2	0.000862191	0.199329	0.19	0.075	1	OPC2	OPC1
SH3GL1	0.000503522	0.199277	0.524	0.312	1	OPC2	OPC1
SEL1L	0.0104899	0.199277	0.429	0.295	1	OPC2	OPC1
TMBIM6	0.0023649	0.199264	1	0.976	1	OPC2	OPC1
TSPYL1	0.00401694	0.199172	0.61	0.417	1	OPC2	OPC1
POLG	0.000466527	0.198986	0.324	0.159	1	OPC2	OPC1
PPIC	3.0289e-05	0.198863	0.248	0.085	0.519518	OPC2	OPC1
FAM76A	9.31571e-05	0.198863	0.257	0.102	1	OPC2	OPC1
FURIN	9.29444e-07	0.198722	0.171	0.031	0.0159418	OPC2	OPC1
NRCAM	0.0580566	0.198671	0.429	0.339	1	OPC2	OPC1
PLGRKT	0.00228418	0.19856	0.314	0.173	1	OPC2	OPC1
SCFD1	0.000418815	0.198436	0.467	0.258	1	OPC2	OPC1
ELAC2	0.00481248	0.198436	0.438	0.292	1	OPC2	OPC1
PIR	9.58294e-06	0.19841	0.286	0.102	0.164367	OPC2	OPC1
MTATP6P1	0.00291806	0.198345	1	0.997	1	OPC2	OPC1
MYO5A	0.000226637	0.198299	0.429	0.224	1	OPC2	OPC1
VANGL1	4.81765e-06	0.19824	0.2	0.051	0.0826323	OPC2	OPC1
ETFDH	6.68607e-05	0.19824	0.181	0.054	1	OPC2	OPC1
CCNY	0.00282735	0.198213	0.514	0.342	1	OPC2	OPC1
ATP2A2	0.00820591	0.197791	0.743	0.553	1	OPC2	OPC1
FKBP10	1.8132e-05	0.197772	0.219	0.068	0.311	OPC2	OPC1
ENDOD1	0.000417543	0.197772	0.181	0.064	1	OPC2	OPC1
SNX5	0.0122551	0.197685	0.581	0.42	1	OPC2	OPC1
SPATA33	0.000225736	0.197544	0.305	0.139	1	OPC2	OPC1
PIGH	0.000227642	0.197544	0.305	0.139	1	OPC2	OPC1
LRP2	0.00143992	0.197544	0.267	0.132	1	OPC2	OPC1
PGM2	0.00304965	0.197544	0.276	0.149	1	OPC2	OPC1
NUAK2	0.00275495	0.197372	0.495	0.315	1	OPC2	OPC1
INO80E	0.00140817	0.197349	0.362	0.203	1	OPC2	OPC1
PGGHG	0.000110987	0.197319	0.219	0.078	1	OPC2	OPC1
TCF19	0.00184381	0.197319	0.19	0.081	1	OPC2	OPC1
GLT8D1	0.00218799	0.19718	0.438	0.275	1	OPC2	OPC1
PLSCR1	0.00150246	0.197129	0.276	0.136	1	OPC2	OPC1
LRPAP1	0.0226373	0.197033	0.41	0.298	1	OPC2	OPC1
RMDN1	0.00102762	0.196967	0.39	0.217	1	OPC2	OPC1
NIPA2	0.000625773	0.196904	0.562	0.342	1	OPC2	OPC1
TMEM80	1.65342e-05	0.19688	0.257	0.088	0.283595	OPC2	OPC1
NTM	3.43713e-06	0.196594	0.152	0.027	0.0589537	OPC2	OPC1
JUNB	3.57455e-06	0.196594	0.152	0.027	0.0613106	OPC2	OPC1
JTB	0.0019384	0.196594	0.59	0.386	1	OPC2	OPC1
RBM7	0.0103886	0.19648	0.41	0.278	1	OPC2	OPC1
PRKACA	0.000530915	0.196454	0.248	0.108	1	OPC2	OPC1
NLGN4Y	0.00245808	0.196454	0.238	0.119	1	OPC2	OPC1
MBNL3	0.00577461	0.196454	0.219	0.115	1	OPC2	OPC1
RSPRY1	0.00989032	0.196232	0.381	0.251	1	OPC2	OPC1
CHL1	0.00565075	0.196143	0.124	0.047	1	OPC2	OPC1
USP4	0.000236771	0.19604	0.295	0.136	1	OPC2	OPC1
LRRC8D	0.00780005	0.195953	0.324	0.203	1	OPC2	OPC1
C7orf50	0.00365672	0.195705	0.562	0.4	1	OPC2	OPC1
SOX1-OT	2.15519e-06	0.195705	0.21	0.051	0.0369658	OPC2	OPC1
MAST4	3.2387e-05	0.195705	0.19	0.054	0.555501	OPC2	OPC1
SLC12A4	5.40262e-05	0.195705	0.19	0.058	0.926658	OPC2	OPC1
FAM3C	3.89644e-05	0.195639	0.314	0.129	0.668317	OPC2	OPC1
CINP	0.000468964	0.195639	0.286	0.132	1	OPC2	OPC1
VCP	0.0542474	0.195382	0.8	0.783	1	OPC2	OPC1
ELAC1	1.31488e-05	0.195281	0.219	0.064	0.225529	OPC2	OPC1
USP15	8.19715e-05	0.195249	0.333	0.149	1	OPC2	OPC1
SNX12	0.000527138	0.195221	0.4	0.217	1	OPC2	OPC1
MEGF10	0.0301572	0.19487	0.314	0.21	1	OPC2	OPC1
PLP2	2.62723e-07	0.19487	0.114	0.007	0.00450623	OPC2	OPC1
SLC35A2	0.000828478	0.19487	0.219	0.095	1	OPC2	OPC1
SLC1A4	0.000329588	0.19487	0.333	0.163	1	OPC2	OPC1
LDLRAD4	3.71207e-07	0.194435	0.152	0.02	0.00636694	OPC2	OPC1
GCNT4	1.36933e-06	0.194435	0.143	0.02	0.0234867	OPC2	OPC1
THBS2	0.000177167	0.194435	0.114	0.024	1	OPC2	OPC1
AOPEP	0.000188705	0.194238	0.457	0.237	1	OPC2	OPC1
HAGH	0.0010923	0.194143	0.343	0.183	1	OPC2	OPC1
BRD3OS	0.000370902	0.194084	0.267	0.119	1	OPC2	OPC1
INSIG2	0.000667271	0.194084	0.267	0.125	1	OPC2	OPC1
CACNA2D1	2.39381e-06	0.194015	0.171	0.034	0.0410586	OPC2	OPC1
DTNA	3.80047e-06	0.194015	0.181	0.041	0.0651857	OPC2	OPC1
PIEZO1	5.12573e-05	0.194015	0.152	0.037	0.879166	OPC2	OPC1
SMAD3	0.000757973	0.193933	0.514	0.308	1	OPC2	OPC1
GMPPB	0.000166245	0.193709	0.286	0.122	1	OPC2	OPC1
NLGN3	0.000350647	0.193709	0.276	0.122	1	OPC2	OPC1
DENND2A	0.000437325	0.193709	0.276	0.125	1	OPC2	OPC1
MCC	0.000125218	0.193608	0.181	0.058	1	OPC2	OPC1
FHL3	0.00085592	0.193344	0.286	0.139	1	OPC2	OPC1
BTBD1	0.0146616	0.193242	0.4	0.271	1	OPC2	OPC1
STXBP1	3.99136e-06	0.193214	0.229	0.064	0.0684598	OPC2	OPC1
ZNF436	0.00105586	0.193214	0.181	0.071	1	OPC2	OPC1
TMEM132A	0.000222969	0.19299	0.314	0.146	1	OPC2	OPC1
PXYLP1	0.00662155	0.19299	0.267	0.149	1	OPC2	OPC1
PCCA-DT	0.000289199	0.192832	0.21	0.078	1	OPC2	OPC1
RAB11FIP1	0.000418976	0.192832	0.2	0.075	1	OPC2	OPC1
ZBTB20	0.0004469	0.192832	0.219	0.088	1	OPC2	OPC1
STX12	0.0137633	0.192803	0.343	0.22	1	OPC2	OPC1
ADIPOR2	0.00414168	0.192782	0.505	0.325	1	OPC2	OPC1
KIAA2013	7.71939e-05	0.192645	0.343	0.149	1	OPC2	OPC1
SNX14	0.000609515	0.192645	0.343	0.176	1	OPC2	OPC1
CHPT1	0.00101989	0.192645	0.343	0.186	1	OPC2	OPC1
IFI44L	1.83498e-10	0.192645	0.133	0	3.14735e-06	OPC2	OPC1
UCHL5	0.00238991	0.192489	0.419	0.254	1	OPC2	OPC1
WIPF1	0.000216409	0.192461	0.248	0.102	1	OPC2	OPC1
CREBL2	0.000221466	0.192461	0.238	0.095	1	OPC2	OPC1
NCEH1	2.39776e-08	0.192244	0.152	0.014	0.000411264	OPC2	OPC1
CTBS	9.2146e-08	0.192244	0.152	0.017	0.00158049	OPC2	OPC1
ENTPD7	0.000181967	0.192102	0.267	0.112	1	OPC2	OPC1
ATP5F1E	0.0308025	0.192084	0.971	0.963	1	OPC2	OPC1
SNF8	0.0138875	0.191984	0.667	0.522	1	OPC2	OPC1
NT5C	5.17559e-05	0.191886	0.495	0.251	0.887717	OPC2	OPC1
MXD4	0.0309537	0.191886	0.343	0.234	1	OPC2	OPC1
KLHL29	2.94774e-06	0.191857	0.162	0.031	0.0505597	OPC2	OPC1
PRKAA1	4.94573e-05	0.191753	0.295	0.119	0.848291	OPC2	OPC1
ZNF672	0.000147215	0.191753	0.276	0.115	1	OPC2	OPC1
TXNRD2	0.001004	0.191753	0.248	0.112	1	OPC2	OPC1
PSMF1	0.00163657	0.19173	0.61	0.393	1	OPC2	OPC1
MYO1C	0.00582183	0.191667	0.324	0.193	1	OPC2	OPC1
TXLNA	0.0189328	0.191595	0.41	0.295	1	OPC2	OPC1
LYPLA2	0.0027486	0.191414	0.267	0.139	1	OPC2	OPC1
DYRK2	0.0292559	0.191312	0.4	0.292	1	OPC2	OPC1
UFD1	0.002174	0.191238	0.581	0.386	1	OPC2	OPC1
TMEM87B	8.56897e-06	0.191118	0.21	0.058	0.146975	OPC2	OPC1
UBAP1	0.00766079	0.191058	0.362	0.224	1	OPC2	OPC1
TRIP6	0.00790474	0.191035	0.438	0.288	1	OPC2	OPC1
ACOX1	2.9354e-05	0.190765	0.238	0.081	0.50348	OPC2	OPC1
GPR137	2.9354e-05	0.190765	0.238	0.081	0.50348	OPC2	OPC1
SLC38A10	0.000799656	0.190765	0.324	0.166	1	OPC2	OPC1
UACA	0.00869453	0.190765	0.267	0.153	1	OPC2	OPC1
ACP2	0.00159229	0.190454	0.343	0.19	1	OPC2	OPC1
UXS1	0.0353521	0.190202	0.371	0.271	1	OPC2	OPC1
BRI3BP	0.0422781	0.190202	0.333	0.234	1	OPC2	OPC1
MICOS10	0.00206952	0.190093	0.657	0.444	1	OPC2	OPC1
PCOLCE2	1.82479e-08	0.19002	0.143	0.01	0.000312989	OPC2	OPC1
OSMR	7.93753e-08	0.19002	0.133	0.01	0.00136145	OPC2	OPC1
IFT22	0.0352291	0.189877	0.581	0.451	1	OPC2	OPC1
INPP5A	0.00167534	0.189858	0.352	0.197	1	OPC2	OPC1
CCZ1B	9.72325e-05	0.189771	0.276	0.112	1	OPC2	OPC1
ATP6V0D1	0.000403842	0.189771	0.267	0.119	1	OPC2	OPC1
GPX8	0.0158566	0.189747	0.448	0.315	1	OPC2	OPC1
KIF5B	0.0282168	0.18963	0.886	0.885	1	OPC2	OPC1
HINT1	0.00377416	0.189545	0.99	0.98	1	OPC2	OPC1
MAN2A2	0.000405138	0.189459	0.286	0.132	1	OPC2	OPC1
MTM1	0.00406748	0.189459	0.248	0.129	1	OPC2	OPC1
MAP4	0.0108901	0.189395	0.8	0.675	1	OPC2	OPC1
CASP7	0.000507052	0.189156	0.286	0.132	1	OPC2	OPC1
TANK	0.00241463	0.189156	0.267	0.136	1	OPC2	OPC1
SUMF1	1.63532e-05	0.188991	0.19	0.051	0.280491	OPC2	OPC1
EPDR1	9.1036e-05	0.188991	0.19	0.061	1	OPC2	OPC1
AC106707.1	0.000200349	0.188991	0.171	0.054	1	OPC2	OPC1
CD2AP	8.67014e-06	0.18867	0.229	0.068	0.14871	OPC2	OPC1
PHTF2	0.00407393	0.188575	0.305	0.173	1	OPC2	OPC1
RGS2	0.0594807	0.188575	0.219	0.132	1	OPC2	OPC1
MT-ATP6	0.00467859	0.188438	1	1	1	OPC2	OPC1
ACLY	0.0552315	0.188435	0.857	0.895	1	OPC2	OPC1
NANP	0.000128206	0.188358	0.238	0.092	1	OPC2	OPC1
NAMPT	0.0252669	0.188247	0.4	0.285	1	OPC2	OPC1
DDOST	0.00158661	0.188206	0.505	0.312	1	OPC2	OPC1
LINC01013	8.4836e-09	0.187763	0.124	0.003	0.000145511	OPC2	OPC1
SLC35F5	0.00147007	0.187763	0.371	0.207	1	OPC2	OPC1
SREBF1	0.0120476	0.187763	0.219	0.122	1	OPC2	OPC1
SLC44A2	0.00424303	0.187506	0.362	0.217	1	OPC2	OPC1
MXRA7	0.00770891	0.187506	0.352	0.224	1	OPC2	OPC1
CCDC8	4.15246e-05	0.187478	0.305	0.122	0.712231	OPC2	OPC1
ADGRL4	4.0053e-07	0.187443	0.143	0.017	0.00686988	OPC2	OPC1
RCAN3	4.0053e-07	0.187443	0.143	0.017	0.00686988	OPC2	OPC1
FILIP1L	6.18516e-05	0.187443	0.114	0.02	1	OPC2	OPC1
MCL1	0.0312292	0.187361	0.762	0.722	1	OPC2	OPC1
VPS4A	0.00204807	0.187257	0.39	0.227	1	OPC2	OPC1
TSPO	1.23433e-06	0.187134	0.162	0.027	0.0211712	OPC2	OPC1
UBTD1	2.28351e-06	0.187134	0.171	0.034	0.0391667	OPC2	OPC1
RTN4	0.0138068	0.186949	1	1	1	OPC2	OPC1
RHBDF1	1.45124e-05	0.186835	0.19	0.051	0.248917	OPC2	OPC1
HSDL2	0.0268586	0.186776	0.362	0.247	1	OPC2	OPC1
PLA2G15	6.39743e-05	0.186545	0.19	0.058	1	OPC2	OPC1
ARPC1B	3.00954e-05	0.186264	0.229	0.075	0.516196	OPC2	OPC1
ARSB	0.00017606	0.186172	0.381	0.186	1	OPC2	OPC1
TMTC1	0.0430265	0.186172	0.276	0.186	1	OPC2	OPC1
HARS1	0.0228472	0.1861	0.41	0.295	1	OPC2	OPC1
COX20	0.00474001	0.18604	0.524	0.359	1	OPC2	OPC1
TOM1L1	4.69361e-05	0.185992	0.257	0.095	0.805048	OPC2	OPC1
STX10	0.000388317	0.185932	0.371	0.186	1	OPC2	OPC1
ETV6	0.00369962	0.185471	0.248	0.129	1	OPC2	OPC1
IFNAR1	0.0035739	0.185471	0.371	0.224	1	OPC2	OPC1
MORN2	0.0148842	0.185471	0.343	0.227	1	OPC2	OPC1
IRF2BP2	0.0429189	0.185471	0.571	0.451	1	OPC2	OPC1
PAM	0.0226915	0.185289	0.514	0.383	1	OPC2	OPC1
PPP2R2B	0.000320728	0.185222	0.248	0.102	1	OPC2	OPC1
OPCML	2.05821e-08	0.185187	0.143	0.01	0.000353024	OPC2	OPC1
RFLNB	0.000702128	0.184823	0.41	0.224	1	OPC2	OPC1
C1GALT1	0.00279861	0.184746	0.286	0.153	1	OPC2	OPC1
CMC1	0.00474894	0.184746	0.305	0.176	1	OPC2	OPC1
NECAB3	2.12145e-06	0.184647	0.181	0.037	0.0363871	OPC2	OPC1
IER3IP1	0.00402356	0.184599	0.59	0.407	1	OPC2	OPC1
GPI	0.00900275	0.184599	0.581	0.414	1	OPC2	OPC1
SEPHS2	0.000486176	0.184517	0.343	0.173	1	OPC2	OPC1
GET1	0.00181622	0.184436	0.619	0.393	1	OPC2	OPC1
MTAP	0.00905593	0.184418	0.419	0.278	1	OPC2	OPC1
NUDT9	0.000417856	0.184295	0.381	0.2	1	OPC2	OPC1
TERF2IP	0.00404396	0.184275	0.571	0.403	1	OPC2	OPC1
APH1A	0.00594227	0.184222	0.467	0.315	1	OPC2	OPC1
FHL1	0.0855556	0.184155	0.848	0.739	1	OPC2	OPC1
RPRML	0.000102494	0.18414	0.219	0.078	1	OPC2	OPC1
PTPN18	0.000234852	0.18414	0.21	0.078	1	OPC2	OPC1
MRTFB	0.012814	0.184079	0.305	0.19	1	OPC2	OPC1
MAPK8IP1	0.000203054	0.183899	0.219	0.081	1	OPC2	OPC1
HLA-E	0.000687818	0.183899	0.219	0.092	1	OPC2	OPC1
ITPKB	0.000332555	0.183664	0.229	0.092	1	OPC2	OPC1
CASK	0.0225794	0.183465	0.352	0.244	1	OPC2	OPC1
NR2C2AP	0.000410255	0.183437	0.267	0.119	1	OPC2	OPC1
CLUAP1	0.000553337	0.183437	0.267	0.122	1	OPC2	OPC1
CLTB	0.00139405	0.183271	0.4	0.231	1	OPC2	OPC1
NME3	0.00470052	0.183216	0.238	0.122	1	OPC2	OPC1
SUPT5H	0.00764738	0.183144	0.514	0.353	1	OPC2	OPC1
MAP7D1	0.0481333	0.183044	0.533	0.427	1	OPC2	OPC1
PHTF1	0.00260372	0.182897	0.429	0.261	1	OPC2	OPC1
PTPMT1	0.000118021	0.182794	0.314	0.136	1	OPC2	OPC1
ARMC10	0.000864617	0.182794	0.314	0.159	1	OPC2	OPC1
BDNF	1.4212e-06	0.182658	0.143	0.02	0.0243764	OPC2	OPC1
RNF10	0.00287236	0.182542	0.448	0.285	1	OPC2	OPC1
MICB	7.97377e-06	0.182427	0.162	0.034	0.136766	OPC2	OPC1
CDC42EP1	1.73956e-05	0.182427	0.162	0.037	0.29837	OPC2	OPC1
SLC2A6	2.94002e-05	0.182203	0.19	0.054	0.504272	OPC2	OPC1
RAB36	0.000158111	0.182203	0.162	0.047	1	OPC2	OPC1
TMEM242	0.000777067	0.182203	0.362	0.193	1	OPC2	OPC1
COX17	0.00335528	0.182203	0.352	0.207	1	OPC2	OPC1
APPL1	0.000772184	0.182017	0.371	0.2	1	OPC2	OPC1
SETBP1	0.0533103	0.182017	0.295	0.207	1	OPC2	OPC1
ARL2BP	0.0246269	0.181916	0.533	0.403	1	OPC2	OPC1
GPR107	0.00154555	0.181659	0.39	0.224	1	OPC2	OPC1
ABHD5	0.000280199	0.181573	0.229	0.092	1	OPC2	OPC1
CHST11	0.00141953	0.181573	0.219	0.098	1	OPC2	OPC1
ATOX1	0.0495975	0.181506	0.533	0.427	1	OPC2	OPC1
BEX4	0.0257377	0.181424	0.448	0.332	1	OPC2	OPC1
LRRC42	0.00190683	0.181157	0.429	0.251	1	OPC2	OPC1
AFAP1	0.0010387	0.180998	0.248	0.112	1	OPC2	OPC1
ATP6V1E1	0.00289119	0.180861	0.571	0.373	1	OPC2	OPC1
ZDHHC21	0.000655926	0.180817	0.314	0.156	1	OPC2	OPC1
PDPK1	0.00157407	0.180817	0.295	0.153	1	OPC2	OPC1
SECISBP2L	0.000267599	0.180641	0.324	0.153	1	OPC2	OPC1
BBS2	0.00256732	0.180641	0.314	0.173	1	OPC2	OPC1
P3H1	0.0051318	0.18047	0.295	0.166	1	OPC2	OPC1
MCAM	0.0086981	0.180304	0.276	0.159	1	OPC2	OPC1
TPP1	0.00417772	0.180143	0.333	0.197	1	OPC2	OPC1
SH3BP5	1.51671e-06	0.179986	0.19	0.041	0.0260146	OPC2	OPC1
IL1RAP	0.000248002	0.179986	0.152	0.044	1	OPC2	OPC1
BIRC2	0.00295365	0.179854	0.486	0.308	1	OPC2	OPC1
SERTAD3	0.000111728	0.179625	0.219	0.078	1	OPC2	OPC1
TENT5B	0.000822921	0.179625	0.19	0.075	1	OPC2	OPC1
CHPF2	2.95427e-05	0.179453	0.248	0.085	0.506716	OPC2	OPC1
RRAS	0.000152809	0.179453	0.238	0.092	1	OPC2	OPC1
SSH1	0.000152809	0.179453	0.238	0.092	1	OPC2	OPC1
YIPF5	0.0456839	0.179397	0.352	0.258	1	OPC2	OPC1
PCNX3	0.000376366	0.179286	0.257	0.112	1	OPC2	OPC1
LRRC28	0.0003929	0.179286	0.248	0.105	1	OPC2	OPC1
ULK2	0.00030256	0.179124	0.267	0.115	1	OPC2	OPC1
IKBKB	0.00137767	0.178967	0.267	0.129	1	OPC2	OPC1
KIF9	0.00180364	0.178967	0.257	0.125	1	OPC2	OPC1
RIC1	0.00307036	0.178967	0.248	0.125	1	OPC2	OPC1
CAPZA2	0.0282763	0.178739	0.667	0.539	1	OPC2	OPC1
CLPTM1L	0.00266016	0.178617	0.486	0.305	1	OPC2	OPC1
RPS6KA2	0.00523183	0.178382	0.314	0.18	1	OPC2	OPC1
BTG2	0.0106625	0.178113	0.295	0.173	1	OPC2	OPC1
NEAT1	0.0424328	0.177984	0.267	0.18	1	OPC2	OPC1
ITM2A	4.45046e-06	0.177889	0.143	0.024	0.0763344	OPC2	OPC1
SLC39A9	0.0106773	0.177616	0.371	0.241	1	OPC2	OPC1
PKP2	8.403e-05	0.177587	0.181	0.054	1	OPC2	OPC1
SETD3	0.00718314	0.1775	0.4	0.254	1	OPC2	OPC1
CYB561D2	3.51914e-05	0.177443	0.21	0.064	0.603604	OPC2	OPC1
ANKRA2	0.000151525	0.177443	0.21	0.075	1	OPC2	OPC1
AHDC1	8.3043e-05	0.177303	0.229	0.081	1	OPC2	OPC1
MRC2	0.0190296	0.177276	0.41	0.278	1	OPC2	OPC1
SLC23A2	0.000665837	0.177168	0.229	0.098	1	OPC2	OPC1
ATP5MD	0.0136416	0.177092	0.686	0.515	1	OPC2	OPC1
RAD1	0.00533335	0.177062	0.467	0.305	1	OPC2	OPC1
ARMH3	0.000304657	0.177036	0.267	0.115	1	OPC2	OPC1
MAML2	0.00155713	0.177036	0.248	0.119	1	OPC2	OPC1
UBE3B	0.00120437	0.176909	0.267	0.129	1	OPC2	OPC1
ENTPD6	0.000358164	0.176435	0.343	0.169	1	OPC2	OPC1
ZNF562	0.00371099	0.176435	0.305	0.169	1	OPC2	OPC1
BCL10	0.0059221	0.176435	0.295	0.169	1	OPC2	OPC1
SMCO4	0.00164996	0.176324	0.343	0.186	1	OPC2	OPC1
TMEM259	0.00218362	0.176217	0.362	0.207	1	OPC2	OPC1
RAP1A	0.103271	0.175815	0.495	0.434	1	OPC2	OPC1
SMS	0.0688324	0.175815	0.829	0.834	1	OPC2	OPC1
GPC6	0.00177429	0.175815	0.4	0.227	1	OPC2	OPC1
UAP1	0.00588546	0.175815	0.381	0.241	1	OPC2	OPC1
UCP2	0.00442978	0.175721	0.419	0.258	1	OPC2	OPC1
FBXL3	0.017486	0.175721	0.381	0.261	1	OPC2	OPC1
MAP6	0.0375348	0.175721	0.343	0.241	1	OPC2	OPC1
NAA10	0.00312278	0.175629	0.41	0.247	1	OPC2	OPC1
NDUFV3	0.00389105	0.17554	0.438	0.271	1	OPC2	OPC1
EIF2S2	0.0798859	0.175452	0.743	0.668	1	OPC2	OPC1
CYBRD1	2.37372e-05	0.175452	0.152	0.034	0.407141	OPC2	OPC1
NMB	6.54335e-05	0.175123	0.21	0.068	1	OPC2	OPC1
PPFIBP1	0.000179123	0.175123	0.21	0.075	1	OPC2	OPC1
COL27A1	5.37594e-05	0.17502	0.229	0.078	0.922081	OPC2	OPC1
SH3GLB2	0.000509609	0.17502	0.229	0.095	1	OPC2	OPC1
TWSG1	0.0074139	0.17497	0.486	0.322	1	OPC2	OPC1
SDF2	0.00979599	0.17497	0.486	0.336	1	OPC2	OPC1
SYDE1	0.000185599	0.174921	0.267	0.112	1	OPC2	OPC1
CDR2L	0.000652249	0.174824	0.267	0.122	1	OPC2	OPC1
DNAJC15	0.00229328	0.17455	0.295	0.156	1	OPC2	OPC1
JUND	0.00841525	0.174485	0.552	0.386	1	OPC2	OPC1
TRIM5	0.00607068	0.174142	0.371	0.231	1	OPC2	OPC1
MTR	0.0144026	0.174142	0.343	0.224	1	OPC2	OPC1
FAM199X	0.00465622	0.174066	0.381	0.234	1	OPC2	OPC1
GNL3	0.0194522	0.173993	0.362	0.241	1	OPC2	OPC1
TMEM147	0.00354738	0.173957	0.648	0.451	1	OPC2	OPC1
PPP1CB	0.26458	0.173942	0.867	0.851	1	OPC2	OPC1
TEX261	0.00145273	0.173922	0.419	0.241	1	OPC2	OPC1
SEC16A	0.00802562	0.173852	0.4	0.251	1	OPC2	OPC1
CERS2	0.0269536	0.173801	0.629	0.485	1	OPC2	OPC1
CDC42BPB	0.00370684	0.173718	0.448	0.281	1	OPC2	OPC1
PSENEN	0.0193474	0.173469	0.476	0.349	1	OPC2	OPC1
ANO4	5.97302e-06	0.173215	0.114	0.014	0.102449	OPC2	OPC1
MIR22HG	1.10266e-06	0.173135	0.162	0.027	0.0189129	OPC2	OPC1
SAMD14	2.01294e-05	0.173059	0.181	0.047	0.345259	OPC2	OPC1
P4HA2	8.60352e-05	0.173059	0.162	0.044	1	OPC2	OPC1
CDH2	0.0069898	0.173025	0.981	0.993	1	OPC2	OPC1
TAOK2	4.34974e-05	0.172913	0.219	0.071	0.746067	OPC2	OPC1
TLCD3A	0.000374013	0.172913	0.2	0.075	1	OPC2	OPC1
GNB2	0.00604526	0.172843	0.61	0.434	1	OPC2	OPC1
TOR1B	0.00069213	0.172843	0.219	0.092	1	OPC2	OPC1
CFL2	0.00348961	0.172798	0.619	0.417	1	OPC2	OPC1
ZFAND2A	0.000182459	0.172776	0.238	0.092	1	OPC2	OPC1
GLCE	0.00058887	0.172776	0.229	0.095	1	OPC2	OPC1
AC093673.1	0.000441697	0.172711	0.257	0.112	1	OPC2	OPC1
TMEM134	0.00116008	0.172711	0.257	0.122	1	OPC2	OPC1
PDZRN3	0.00313991	0.172711	0.219	0.105	1	OPC2	OPC1
ZNF423	0.00216114	0.172647	0.267	0.136	1	OPC2	OPC1
KLF7	0.00271334	0.172647	0.248	0.122	1	OPC2	OPC1
DYRK4	0.000745067	0.172585	0.295	0.142	1	OPC2	OPC1
LNPEP	0.00588378	0.172585	0.257	0.139	1	OPC2	OPC1
SBF2	0.000708308	0.172525	0.314	0.156	1	OPC2	OPC1
C12orf76	0.0235935	0.172525	0.257	0.163	1	OPC2	OPC1
UGP2	0.0188581	0.172392	0.629	0.468	1	OPC2	OPC1
METTL2A	0.000984517	0.172356	0.352	0.186	1	OPC2	OPC1
MFN1	0.00375817	0.172302	0.343	0.197	1	OPC2	OPC1
TUSC2	0.00468798	0.172199	0.371	0.224	1	OPC2	OPC1
CYB5A	0.000522884	0.171964	0.476	0.261	1	OPC2	OPC1
WDR41	0.022851	0.171837	0.429	0.305	1	OPC2	OPC1
TTC19	0.0040526	0.171718	0.495	0.322	1	OPC2	OPC1
CCNG1	0.142098	0.17152	0.838	0.834	1	OPC2	OPC1
TSEN34	0.0034078	0.171438	0.59	0.383	1	OPC2	OPC1
HNRNPF	0.0920967	0.171148	0.943	0.881	1	OPC2	OPC1
RALY	0.0297518	0.171047	0.638	0.512	1	OPC2	OPC1
STON1-GTF2A1L	9.56414e-09	0.170824	0.124	0.003	0.000164044	OPC2	OPC1
CFC1	1.91608e-07	0.170824	0.105	0.003	0.00328646	OPC2	OPC1
RGS6	2.66858e-07	0.170824	0.114	0.007	0.00457715	OPC2	OPC1
PARP14	6.03485e-06	0.170745	0.171	0.037	0.10351	OPC2	OPC1
RANBP10	5.60287e-05	0.170708	0.19	0.058	0.961004	OPC2	OPC1
TTC30B	8.44539e-05	0.170708	0.162	0.044	1	OPC2	OPC1
SLIT3	0.000101044	0.170708	0.162	0.044	1	OPC2	OPC1
ABHD2	0.000192528	0.170671	0.19	0.064	1	OPC2	OPC1
CYP4V2	5.75606e-05	0.170636	0.229	0.078	0.987279	OPC2	OPC1
AK5	7.7838e-05	0.170636	0.219	0.075	1	OPC2	OPC1
RIPK1	8.46792e-05	0.170636	0.219	0.075	1	OPC2	OPC1
GALNS	0.000304591	0.170636	0.219	0.085	1	OPC2	OPC1
GBF1	0.000304591	0.170636	0.219	0.085	1	OPC2	OPC1
TATDN3	0.000124313	0.170602	0.248	0.095	1	OPC2	OPC1
LRBA	0.000181709	0.170602	0.238	0.092	1	OPC2	OPC1
RIPK2	0.000379857	0.170602	0.238	0.098	1	OPC2	OPC1
IFT46	0.000306058	0.170569	0.248	0.102	1	OPC2	OPC1
INO80C	0.000662377	0.170569	0.238	0.102	1	OPC2	OPC1
TMEM101	0.00117052	0.170569	0.248	0.115	1	OPC2	OPC1
PRADC1	0.00123782	0.170569	0.238	0.108	1	OPC2	OPC1
TCTN2	0.000241076	0.170536	0.267	0.112	1	OPC2	OPC1
PELO	0.000258576	0.170536	0.286	0.125	1	OPC2	OPC1
CYTH3	0.00399465	0.170536	0.257	0.136	1	OPC2	OPC1
SLCO3A1	0.00903666	0.170536	0.229	0.125	1	OPC2	OPC1
SLC35C2	0.000701231	0.170505	0.286	0.136	1	OPC2	OPC1
SRR	0.0013723	0.170505	0.276	0.136	1	OPC2	OPC1
C18orf25	0.00208897	0.170505	0.276	0.142	1	OPC2	OPC1
FJX1	0.0056533	0.170445	0.286	0.159	1	OPC2	OPC1
NFX1	0.00232435	0.170417	0.314	0.166	1	OPC2	OPC1
SMC5	0.00356085	0.170362	0.333	0.19	1	OPC2	OPC1
GCLM	0.00118573	0.17031	0.371	0.2	1	OPC2	OPC1
LARP4B	0.00462173	0.170285	0.4	0.244	1	OPC2	OPC1
IDE	0.00142937	0.17026	0.419	0.241	1	OPC2	OPC1
CLCN3	0.00406012	0.170213	0.419	0.261	1	OPC2	OPC1
MTHFD1L	0.00776734	0.170169	0.429	0.275	1	OPC2	OPC1
RTL8A	0.0129075	0.17001	0.486	0.342	1	OPC2	OPC1
IMPAD1	0.0197295	0.169848	0.581	0.444	1	OPC2	OPC1
HOOK3	0.00811889	0.169766	0.638	0.441	1	OPC2	OPC1
FDPS	0.229676	0.169631	0.914	0.888	1	OPC2	OPC1
ELOVL5	0.0377607	0.169332	0.876	0.786	1	OPC2	OPC1
UBC	0.0371524	0.169215	0.838	0.807	1	OPC2	OPC1
MTMR12	0.00248365	0.168398	0.305	0.163	1	OPC2	OPC1
FER	0.004031	0.168398	0.305	0.169	1	OPC2	OPC1
PRR13	0.018373	0.168398	0.448	0.322	1	OPC2	OPC1
ZDHHC13	0.000281854	0.168398	0.219	0.085	1	OPC2	OPC1
MAFK	0.000244245	0.168398	0.229	0.088	1	OPC2	OPC1
PTRH1	0.000355569	0.168398	0.219	0.085	1	OPC2	OPC1
GNB5	0.00338021	0.168398	0.219	0.105	1	OPC2	OPC1
TMEM248	0.00268352	0.168398	0.505	0.319	1	OPC2	OPC1
SMAD2	0.0245124	0.168398	0.419	0.302	1	OPC2	OPC1
AC007424.1	1.82004e-08	0.168398	0.105	0	0.000312173	OPC2	OPC1
NPHP3	0.000216	0.168398	0.314	0.139	1	OPC2	OPC1
CLN5	0.000391055	0.168398	0.267	0.115	1	OPC2	OPC1
KYAT3	0.00053603	0.168398	0.276	0.125	1	OPC2	OPC1
TRAPPC8	0.00132321	0.168398	0.295	0.149	1	OPC2	OPC1
HGSNAT	0.00150217	0.168398	0.257	0.122	1	OPC2	OPC1
SDHA	0.00297651	0.168398	0.381	0.224	1	OPC2	OPC1
RNF182	0.00434304	0.168398	0.276	0.146	1	OPC2	OPC1
IL6R	1.47966e-06	0.168398	0.133	0.017	0.0253792	OPC2	OPC1
RHEB	0.00451112	0.168398	0.762	0.553	1	OPC2	OPC1
SZRD1	0.0047746	0.168398	0.429	0.264	1	OPC2	OPC1
NT5DC3	0.000286269	0.168398	0.162	0.051	1	OPC2	OPC1
SATB2	0.000701365	0.168398	0.181	0.068	1	OPC2	OPC1
GOSR2	0.00208359	0.168398	0.343	0.19	1	OPC2	OPC1
C6orf89	0.00289828	0.168398	0.324	0.18	1	OPC2	OPC1
PFDN1	0.0212956	0.168398	0.648	0.495	1	OPC2	OPC1
PRR5L	0.000172629	0.168398	0.267	0.108	1	OPC2	OPC1
TRAF7	0.0155354	0.168398	0.219	0.122	1	OPC2	OPC1
UBA3	0.00791527	0.166855	0.581	0.407	1	OPC2	OPC1
CTDNEP1	0.0242321	0.166804	0.505	0.366	1	OPC2	OPC1
PREPL	0.053593	0.166786	0.448	0.342	1	OPC2	OPC1
TM7SF2	0.0056768	0.16675	0.495	0.319	1	OPC2	OPC1
NRM	0.0252717	0.166691	0.448	0.322	1	OPC2	OPC1
NKIRAS2	0.0118483	0.166671	0.448	0.305	1	OPC2	OPC1
CCDC82	0.00297767	0.166561	0.4	0.241	1	OPC2	OPC1
FOPNL	0.00552924	0.166488	0.362	0.214	1	OPC2	OPC1
DPM2	0.0132441	0.166488	0.352	0.231	1	OPC2	OPC1
SLAIN2	0.00397045	0.166462	0.362	0.21	1	OPC2	OPC1
OS9	0.0504555	0.166462	0.314	0.224	1	OPC2	OPC1
PRXL2B	0.00335036	0.166409	0.333	0.186	1	OPC2	OPC1
XPC	0.0198503	0.166409	0.305	0.197	1	OPC2	OPC1
DYNC2H1	0.00163463	0.166381	0.314	0.166	1	OPC2	OPC1
MRPL12	0.00211504	0.166381	0.324	0.176	1	OPC2	OPC1
ELMOD2	0.00447511	0.166381	0.305	0.169	1	OPC2	OPC1
RANBP6	0.00452847	0.166381	0.314	0.176	1	OPC2	OPC1
RRM2B	0.0119069	0.166381	0.295	0.176	1	OPC2	OPC1
ZDHHC5	0.003647	0.166353	0.305	0.169	1	OPC2	OPC1
ZFAND1	0.00079668	0.166323	0.305	0.149	1	OPC2	OPC1
NNT-AS1	0.000988451	0.166293	0.286	0.139	1	OPC2	OPC1
GIHCG	0.00293438	0.166293	0.257	0.129	1	OPC2	OPC1
RBCK1	0.00672241	0.166262	0.248	0.136	1	OPC2	OPC1
MGAT1	0.0102891	0.166262	0.248	0.142	1	OPC2	OPC1
M6PR	0.000112904	0.166197	0.238	0.088	1	OPC2	OPC1
PML	0.000198113	0.166197	0.248	0.098	1	OPC2	OPC1
MRAS	0.000261526	0.166197	0.219	0.081	1	OPC2	OPC1
POMT1	0.000411837	0.166197	0.238	0.098	1	OPC2	OPC1
NADSYN1	0.000853969	0.166197	0.219	0.092	1	OPC2	OPC1
ERCC4	9.84279e-05	0.166163	0.229	0.081	1	OPC2	OPC1
PPM1F	0.00030562	0.166163	0.219	0.085	1	OPC2	OPC1
ZNF579	0.000484092	0.166163	0.219	0.088	1	OPC2	OPC1
POMZP3	0.00198914	0.166163	0.21	0.095	1	OPC2	OPC1
CHMP6	6.34349e-05	0.166127	0.21	0.068	1	OPC2	OPC1
CRYBG3	3.43722e-05	0.166091	0.19	0.054	0.589552	OPC2	OPC1
LOX	0.000329126	0.166091	0.162	0.051	1	OPC2	OPC1
RILPL2	6.03485e-06	0.166054	0.171	0.037	0.10351	OPC2	OPC1
GALNT18	1.41193e-05	0.166054	0.171	0.041	0.242175	OPC2	OPC1
IL13RA2	0.000153144	0.166054	0.124	0.027	1	OPC2	OPC1
HIGD1A	0.0591559	0.166015	0.686	0.6	1	OPC2	OPC1
TNFAIP3	5.74577e-06	0.165975	0.105	0.01	0.0985514	OPC2	OPC1
C6orf62	0.0194367	0.165933	0.724	0.59	1	OPC2	OPC1
TPM2	0.00323433	0.165486	0.59	0.376	1	OPC2	OPC1
MT-ND3	0.031385	0.16523	0.762	0.671	1	OPC2	OPC1
RABGGTB	0.0107628	0.164925	0.457	0.315	1	OPC2	OPC1
PDCD10	0.0112682	0.16475	0.4	0.258	1	OPC2	OPC1
CD9	0.0184904	0.16475	0.352	0.231	1	OPC2	OPC1
PARD3	0.00535029	0.164655	0.39	0.241	1	OPC2	OPC1
PM20D2	0.00496787	0.164606	0.381	0.231	1	OPC2	OPC1
HOXB4	0.00498329	0.164606	0.343	0.197	1	OPC2	OPC1
ACOT9	0.0070024	0.164555	0.343	0.203	1	OPC2	OPC1
DNAL1	0.00863773	0.164396	0.305	0.183	1	OPC2	OPC1
MTHFD2	0.0811916	0.164377	0.505	0.393	1	OPC2	OPC1
POLR3D	0.0095889	0.164339	0.286	0.166	1	OPC2	OPC1
FZD1	0.000397199	0.164281	0.305	0.142	1	OPC2	OPC1
TRIM52-AS1	0.0033826	0.164222	0.276	0.146	1	OPC2	OPC1
FBXO33	0.00182812	0.164161	0.267	0.132	1	OPC2	OPC1
DNAJC16	0.00315606	0.164032	0.229	0.112	1	OPC2	OPC1
FAM214B	0.00441446	0.164032	0.219	0.108	1	OPC2	OPC1
AC005332.6	0.000266234	0.163965	0.238	0.095	1	OPC2	OPC1
TRIM69	0.00112835	0.163965	0.219	0.095	1	OPC2	OPC1
THSD7A	0.0805837	0.163965	0.133	0.078	1	OPC2	OPC1
ZNF346	0.00131291	0.163896	0.19	0.078	1	OPC2	OPC1
UPRT	0.00752653	0.163896	0.181	0.088	1	OPC2	OPC1
PVR	0.000511079	0.163825	0.19	0.071	1	OPC2	OPC1
SLC38A6	0.00166386	0.163825	0.171	0.068	1	OPC2	OPC1
OAF	0.0164538	0.163825	0.143	0.068	1	OPC2	OPC1
TEP1	8.13796e-05	0.163751	0.181	0.054	1	OPC2	OPC1
SLC16A14	3.42791e-06	0.163675	0.162	0.031	0.0587955	OPC2	OPC1
LRCH1	8.06384e-06	0.163675	0.162	0.034	0.138311	OPC2	OPC1
MORF4L2	0.0352362	0.163631	0.952	0.915	1	OPC2	OPC1
NOTCH2	0.0178593	0.163515	0.495	0.353	1	OPC2	OPC1
ARF4	0.0632717	0.16346	0.867	0.871	1	OPC2	OPC1
MLLT1	0.0280007	0.16346	0.486	0.356	1	OPC2	OPC1
ARHGAP12	0.0456071	0.163223	0.438	0.336	1	OPC2	OPC1
MOB3B	0.108478	0.163223	0.371	0.298	1	OPC2	OPC1
RPL41	0.0277359	0.163208	0.648	0.529	1	OPC2	OPC1
CSRNP3	0.0028777	0.162895	0.39	0.224	1	OPC2	OPC1
SMIM30	0.0903505	0.162751	0.324	0.247	1	OPC2	OPC1
AHCTF1	0.00797875	0.1626	0.362	0.224	1	OPC2	OPC1
KIAA0930	0.0058413	0.162521	0.343	0.203	1	OPC2	OPC1
NOP10	0.0102068	0.16244	0.857	0.753	1	OPC2	OPC1
CHUK	0.0140375	0.16244	0.314	0.197	1	OPC2	OPC1
LEMD2	0.0200236	0.16244	0.314	0.2	1	OPC2	OPC1
RNF216	0.00271269	0.162357	0.324	0.176	1	OPC2	OPC1
RTL8B	0.00312068	0.162357	0.343	0.197	1	OPC2	OPC1
BIVM	0.0171416	0.162271	0.276	0.169	1	OPC2	OPC1
EBNA1BP2	0.043033	0.162219	0.686	0.529	1	OPC2	OPC1
GALNT16	0.000766657	0.162093	0.286	0.136	1	OPC2	OPC1
GSS	0.00393703	0.162093	0.267	0.142	1	OPC2	OPC1
ASB8	0.00124934	0.162	0.257	0.119	1	OPC2	OPC1
RBM19	0.00179844	0.161904	0.248	0.119	1	OPC2	OPC1
SIAH2	0.00190945	0.161904	0.238	0.112	1	OPC2	OPC1
FAM184A	0.00328946	0.161904	0.238	0.119	1	OPC2	OPC1
MEAK7	0.00424788	0.161904	0.238	0.122	1	OPC2	OPC1
GIT2	0.00227399	0.161805	0.229	0.108	1	OPC2	OPC1
KRTCAP2	0.000163834	0.161703	0.229	0.085	1	OPC2	OPC1
FAM171B	0.000211977	0.161703	0.21	0.075	1	OPC2	OPC1
PRKCA	0.000471567	0.161703	0.2	0.075	1	OPC2	OPC1
MFSD1	0.000751558	0.161703	0.219	0.092	1	OPC2	OPC1
LIN7A	0.00219265	0.161703	0.2	0.088	1	OPC2	OPC1
EFEMP2	0.000403054	0.161598	0.2	0.075	1	OPC2	OPC1
STK10	0.00130929	0.161598	0.19	0.078	1	OPC2	OPC1
SLC12A2	0.00552199	0.161544	0.467	0.298	1	OPC2	OPC1
SLC35F2	0.000212648	0.161489	0.162	0.047	1	OPC2	OPC1
TMCC2	0.000244434	0.161489	0.171	0.054	1	OPC2	OPC1
C1orf226	0.000407575	0.161489	0.171	0.058	1	OPC2	OPC1
SHROOM3	0.0529886	0.161489	0.695	0.59	1	OPC2	OPC1
LY6H	9.06006e-08	0.161142	0.133	0.01	0.00155398	OPC2	OPC1
IMP4	0.00500425	0.161018	0.4	0.251	1	OPC2	OPC1
CTSD	0.00779691	0.161018	0.4	0.251	1	OPC2	OPC1
GNG5	0.0359682	0.161018	0.59	0.437	1	OPC2	OPC1
GOLPH3	0.0135563	0.160942	0.581	0.42	1	OPC2	OPC1
IFNGR2	0.0121597	0.160724	0.333	0.207	1	OPC2	OPC1
TEAD1	0.0226944	0.16062	0.657	0.498	1	OPC2	OPC1
MAGT1	0.0055106	0.160535	0.543	0.366	1	OPC2	OPC1
TMEM251	0.00184283	0.160514	0.362	0.203	1	OPC2	OPC1
PGLS	0.00418033	0.160449	0.514	0.336	1	OPC2	OPC1
PNP	0.00372452	0.160405	0.333	0.19	1	OPC2	OPC1
SNAP47	0.0261661	0.160405	0.305	0.2	1	OPC2	OPC1
MTMR6	0.00130879	0.160292	0.314	0.159	1	OPC2	OPC1
PHAX	0.00273899	0.16027	0.524	0.332	1	OPC2	OPC1
DSTYK	0.00115763	0.160177	0.314	0.159	1	OPC2	OPC1
ACYP1	0.0201237	0.160177	0.276	0.173	1	OPC2	OPC1
LPAR1	0.0044054	0.159936	0.248	0.125	1	OPC2	OPC1
DUSP3	0.0146863	0.159886	0.457	0.312	1	OPC2	OPC1
ISY1	0.000582627	0.15981	0.267	0.119	1	OPC2	OPC1
JMJD6	0.00203007	0.15981	0.238	0.112	1	OPC2	OPC1
KARS1	0.0243021	0.15968	0.686	0.529	1	OPC2	OPC1
MOSPD1	0.00070003	0.15968	0.248	0.108	1	OPC2	OPC1
STX17	0.000287747	0.159547	0.229	0.088	1	OPC2	OPC1
COG3	0.000642251	0.159547	0.219	0.088	1	OPC2	OPC1
HUS1	0.000807307	0.159547	0.21	0.085	1	OPC2	OPC1
GPR137C	0.0012336	0.159547	0.21	0.088	1	OPC2	OPC1
MESD	0.0136324	0.159501	0.59	0.431	1	OPC2	OPC1
DDAH1	0.00815598	0.159409	0.552	0.376	1	OPC2	OPC1
CCPG1	0.00147519	0.159409	0.2	0.085	1	OPC2	OPC1
ARL15	0.00208295	0.159409	0.2	0.088	1	OPC2	OPC1
LENG1	0.00208295	0.159409	0.2	0.088	1	OPC2	OPC1
RAB3D	0.00035318	0.159267	0.19	0.068	1	OPC2	OPC1
GLMP	0.000802471	0.159267	0.181	0.068	1	OPC2	OPC1
MYO5C	0.00387175	0.159267	0.152	0.061	1	OPC2	OPC1
GNL3L	0.00258926	0.159238	0.438	0.264	1	OPC2	OPC1
LINC00511	0.000852663	0.15912	0.152	0.051	1	OPC2	OPC1
PIM1	0.00822194	0.15912	0.352	0.207	1	OPC2	OPC1
SHCBP1	0.022781	0.15912	0.352	0.234	1	OPC2	OPC1
JRKL	3.99776e-05	0.158968	0.162	0.041	0.685696	OPC2	OPC1
ZNF70	0.000113559	0.158968	0.152	0.041	1	OPC2	OPC1
ZMAT4	0.000452577	0.158968	0.133	0.037	1	OPC2	OPC1
BOLA3	0.00396606	0.158875	0.371	0.217	1	OPC2	OPC1
TOMM34	0.00468222	0.158875	0.39	0.234	1	OPC2	OPC1
NUMBL	4.40571e-06	0.158811	0.143	0.024	0.0755667	OPC2	OPC1
EMILIN2	5.51033e-06	0.158811	0.133	0.02	0.0945131	OPC2	OPC1
CCDC102B	1.99443e-05	0.158811	0.124	0.02	0.342084	OPC2	OPC1
NALCN	9.64006e-09	0.15865	0.124	0.003	0.000165346	OPC2	OPC1
ITGB3	6.21722e-08	0.15865	0.124	0.007	0.00106638	OPC2	OPC1
GCLC	0.0433034	0.158617	0.305	0.207	1	OPC2	OPC1
ITPA	0.00521799	0.158594	0.524	0.332	1	OPC2	OPC1
VAPA	0.0111619	0.158567	0.724	0.556	1	OPC2	OPC1
ADPRS	0.00550376	0.158344	0.314	0.18	1	OPC2	OPC1
TRIM44	0.0597752	0.158309	0.648	0.532	1	OPC2	OPC1
TST	0.00209168	0.158056	0.295	0.153	1	OPC2	OPC1
ITCH	0.00205811	0.157905	0.276	0.139	1	OPC2	OPC1
GPD2	0.0153575	0.157905	0.257	0.153	1	OPC2	OPC1
EIF5A	0.0189637	0.15775	0.79	0.668	1	OPC2	OPC1
BBS10	0.00078365	0.15775	0.276	0.129	1	OPC2	OPC1
FAM210B	0.00951166	0.157618	0.41	0.261	1	OPC2	OPC1
HIPK3	0.00136494	0.157591	0.248	0.115	1	OPC2	OPC1
PI4KB	0.00252599	0.157591	0.248	0.122	1	OPC2	OPC1
NBEA	0.00377508	0.157591	0.219	0.105	1	OPC2	OPC1
SPCS3	0.0262826	0.157521	0.533	0.393	1	OPC2	OPC1
UBIAD1	0.000382267	0.157426	0.238	0.098	1	OPC2	OPC1
TOR3A	0.00322095	0.157426	0.229	0.112	1	OPC2	OPC1
PCYOX1L	0.00633427	0.157426	0.219	0.112	1	OPC2	OPC1
SELENOM	0.00872255	0.157426	0.21	0.108	1	OPC2	OPC1
KCTD10	0.080193	0.157342	0.352	0.264	1	OPC2	OPC1
SNX6	0.0281448	0.157281	0.524	0.39	1	OPC2	OPC1
PALM2AKAP2	0.0980042	0.157281	0.438	0.346	1	OPC2	OPC1
SIRT3	0.0005241	0.157257	0.219	0.088	1	OPC2	OPC1
C1D	0.0653389	0.157199	0.362	0.268	1	OPC2	OPC1
HSPA8	0.0517225	0.157189	0.971	0.976	1	OPC2	OPC1
RETSAT	0.000281792	0.157082	0.2	0.071	1	OPC2	OPC1
CRAT	0.00096401	0.157082	0.2	0.081	1	OPC2	OPC1
ZBED3	0.00563519	0.157082	0.181	0.085	1	OPC2	OPC1
SUCLA2	0.00929032	0.157031	0.514	0.356	1	OPC2	OPC1
SELENON	0.016375	0.156902	0.352	0.234	1	OPC2	OPC1
KIRREL1	0.0192225	0.156902	0.333	0.214	1	OPC2	OPC1
WNT3	7.40721e-05	0.156902	0.171	0.047	1	OPC2	OPC1
AC004148.1	0.000123138	0.156902	0.19	0.061	1	OPC2	OPC1
ADCY9	0.000480293	0.156902	0.181	0.064	1	OPC2	OPC1
RAB27A	0.00109882	0.156902	0.171	0.064	1	OPC2	OPC1
SLC43A3	0.00257803	0.156902	0.162	0.064	1	OPC2	OPC1
EIF2AK2	0.00805381	0.156902	0.495	0.332	1	OPC2	OPC1
AGPAT1	0.0316696	0.156902	0.486	0.363	1	OPC2	OPC1
PIGX	0.00583014	0.156747	0.343	0.203	1	OPC2	OPC1
CFAP298	0.00906961	0.156747	0.324	0.193	1	OPC2	OPC1
IFITM2	0.0793032	0.156747	0.267	0.19	1	OPC2	OPC1
ABCA3	3.37958e-05	0.156716	0.171	0.044	0.579665	OPC2	OPC1
FBXL16	0.000172045	0.156716	0.162	0.047	1	OPC2	OPC1
ANKS1B	0.000748323	0.156716	0.124	0.034	1	OPC2	OPC1
FBXL17	0.00192975	0.156716	0.143	0.051	1	OPC2	OPC1
JKAMP	0.000968955	0.156668	0.648	0.4	1	OPC2	OPC1
NDUFA9	0.0016302	0.156588	0.371	0.207	1	OPC2	OPC1
MRPL39	0.00776855	0.156588	0.314	0.183	1	OPC2	OPC1
RPS2P46	0.00895147	0.156588	0.324	0.193	1	OPC2	OPC1
MRPL18	0.0688001	0.156548	0.552	0.441	1	OPC2	OPC1
DHRS4L2	2.41229e-05	0.156523	0.152	0.034	0.413755	OPC2	OPC1
DUSP18	2.41229e-05	0.156523	0.152	0.034	0.413755	OPC2	OPC1
FBXW5	0.00520666	0.156425	0.314	0.176	1	OPC2	OPC1
CLOCK	0.0259435	0.156425	0.286	0.18	1	OPC2	OPC1
DERL2	0.0144466	0.156353	0.457	0.319	1	OPC2	OPC1
CLEC11A	5.74216e-06	0.156325	0.124	0.017	0.0984895	OPC2	OPC1
ZNF561	0.00147841	0.156257	0.324	0.169	1	OPC2	OPC1
GOLGA2	0.00283679	0.156257	0.314	0.169	1	OPC2	OPC1
LETM1	0.00980133	0.156257	0.314	0.19	1	OPC2	OPC1
BTBD7	0.013843	0.156257	0.286	0.169	1	OPC2	OPC1
CPD	0.0724706	0.156171	0.514	0.414	1	OPC2	OPC1
FYN	0.0301899	0.156142	0.619	0.492	1	OPC2	OPC1
RANGRF	0.00257792	0.156084	0.314	0.169	1	OPC2	OPC1
FBXW7	0.0454145	0.156084	0.257	0.173	1	OPC2	OPC1
PSMC3IP	0.132906	0.156059	0.371	0.302	1	OPC2	OPC1
NRAS	0.0378636	0.155907	0.771	0.597	1	OPC2	OPC1
GSE1	0.00439551	0.155907	0.267	0.142	1	OPC2	OPC1
ERRFI1	0.750765	0.15577	0.371	0.359	1	OPC2	OPC1
PHLPP1	0.044713	0.15575	0.362	0.254	1	OPC2	OPC1
ARHGEF17	0.000594725	0.155724	0.286	0.132	1	OPC2	OPC1
SREBF2	0.0366999	0.15563	0.514	0.386	1	OPC2	OPC1
C11orf68	0.00283303	0.155535	0.248	0.122	1	OPC2	OPC1
PGM3	0.0404655	0.155425	0.362	0.258	1	OPC2	OPC1
ANKRD52	0.00601515	0.155341	0.229	0.119	1	OPC2	OPC1
NABP2	0.0242451	0.155341	0.495	0.356	1	OPC2	OPC1
NLRP1	0.000312068	0.155141	0.229	0.088	1	OPC2	OPC1
CRTC3	0.0011755	0.155141	0.229	0.102	1	OPC2	OPC1
MAFG	0.00343595	0.155141	0.21	0.098	1	OPC2	OPC1
PLXNB2	0.00993332	0.155083	0.362	0.227	1	OPC2	OPC1
AC091607.2	0.00221918	0.154935	0.2	0.088	1	OPC2	OPC1
PLPP5	0.00521809	0.154905	0.362	0.214	1	OPC2	OPC1
SRP68	0.0137626	0.154723	0.571	0.407	1	OPC2	OPC1
ZYX	0.0141431	0.154723	0.467	0.319	1	OPC2	OPC1
BCAP29	0.0722334	0.154723	0.305	0.227	1	OPC2	OPC1
SOX6	2.24325e-05	0.154723	0.171	0.041	0.384761	OPC2	OPC1
CNN1	0.000150892	0.154723	0.2	0.068	1	OPC2	OPC1
PLCD3	0.000857823	0.154723	0.181	0.068	1	OPC2	OPC1
RAB11FIP2	0.000891076	0.154723	0.19	0.075	1	OPC2	OPC1
TUSC1	0.00129561	0.154723	0.181	0.071	1	OPC2	OPC1
EPG5	0.00024188	0.154503	0.171	0.054	1	OPC2	OPC1
SAMHD1	0.000404952	0.154503	0.171	0.058	1	OPC2	OPC1
MAGEF1	0.111324	0.154483	0.629	0.532	1	OPC2	OPC1
ARHGAP26	6.17558e-05	0.154276	0.152	0.037	1	OPC2	OPC1
ADARB1	0.000603309	0.154276	0.143	0.044	1	OPC2	OPC1
MAVS	0.0190338	0.154219	0.419	0.285	1	OPC2	OPC1
PSME2	0.0798711	0.154219	0.362	0.271	1	OPC2	OPC1
KLHL4	1.6852e-06	0.154042	0.143	0.02	0.0289046	OPC2	OPC1
DNAJC6	1.64467e-05	0.154042	0.133	0.024	0.282094	OPC2	OPC1
KCTD18	5.45606e-05	0.154042	0.124	0.024	0.935824	OPC2	OPC1
[truncated: 7,679 more rows]

## Sheet: hits S-OPC2 vs. S-OPC1
gene	p_val	avg_log2FC	pct.1	pct.2	p_val_adj	Cluster1	Cluster2	gene
PTN	2.8499e-35	2.71297	0.943	0.536	4.88814e-31	OPC2	OPC1	PTN
COL1A2	8.3526e-32	2.5506	0.648	0.108	1.43264e-27	OPC2	OPC1	COL1A2
KRT18	5.51723e-22	2.01917	0.476	0.071	9.46315e-18	OPC2	OPC1	KRT18
COL11A1	5.09675e-30	1.86363	0.857	0.42	8.74194e-26	OPC2	OPC1	COL11A1
CCL2	5.4712e-16	1.85188	0.362	0.058	9.38421e-12	OPC2	OPC1	CCL2
ANXA1	3.86261e-42	1.82749	0.895	0.176	6.62515e-38	OPC2	OPC1	ANXA1
FN1	5.50442e-12	1.77837	0.638	0.329	9.44117e-08	OPC2	OPC1	FN1
IGFBP3	2.23619e-24	1.77822	0.467	0.051	3.83551e-20	OPC2	OPC1	IGFBP3
COL4A1	2.95704e-31	1.76735	0.895	0.407	5.07191e-27	OPC2	OPC1	COL4A1
GJA1	1.60253e-31	1.63434	0.962	0.631	2.74866e-27	OPC2	OPC1	GJA1
CAV1	1.67638e-25	1.60252	0.762	0.224	2.87533e-21	OPC2	OPC1	CAV1
KRT8	2.95993e-20	1.4994	0.4	0.044	5.07688e-16	OPC2	OPC1	KRT8
TAGLN	1.03828e-23	1.3911	0.933	0.586	1.78086e-19	OPC2	OPC1	TAGLN
TAGLN2	1.87992e-36	1.3855	0.8	0.169	3.22444e-32	OPC2	OPC1	TAGLN2
COL1A1	6.20542e-17	1.36718	0.381	0.054	1.06435e-12	OPC2	OPC1	COL1A1
SORBS2	4.84796e-27	1.32418	0.857	0.363	8.31523e-23	OPC2	OPC1	SORBS2
IGFBP7	6.33767e-13	1.31364	0.343	0.068	1.08704e-08	OPC2	OPC1	IGFBP7
PMP22	1.35503e-18	1.31254	0.629	0.197	2.32414e-14	OPC2	OPC1	PMP22
ZIC1	1.40954e-37	1.31058	0.724	0.102	2.41764e-33	OPC2	OPC1	ZIC1
GAP43	4.97393e-20	1.30782	0.819	0.417	8.53129e-16	OPC2	OPC1	GAP43
IER3	6.37358e-29	1.30005	0.638	0.102	1.0932e-24	OPC2	OPC1	IER3
SPARC	2.70383e-30	1.28422	1	0.959	4.63761e-26	OPC2	OPC1	SPARC
NTRK2	2.50384e-22	1.27802	0.867	0.42	4.29459e-18	OPC2	OPC1	NTRK2
S100A10	2.46346e-17	1.27453	0.819	0.519	4.22532e-13	OPC2	OPC1	S100A10
TPM1	1.64543e-23	1.2663	1	0.892	2.82224e-19	OPC2	OPC1	TPM1
ACTG2	9.51872e-22	1.26503	0.505	0.085	1.63265e-17	OPC2	OPC1	ACTG2
CNTNAP2	4.76138e-17	1.26275	0.648	0.271	8.16671e-13	OPC2	OPC1	CNTNAP2
FABP7	1.00572e-10	1.25813	0.81	0.617	1.72501e-06	OPC2	OPC1	FABP7
LAMC1	4.46049e-23	1.25669	0.743	0.258	7.65064e-19	OPC2	OPC1	LAMC1
MYH9	3.79311e-21	1.24714	0.895	0.61	6.50594e-17	OPC2	OPC1	MYH9
EFNB2	7.60345e-20	1.21868	0.819	0.492	1.30414e-15	OPC2	OPC1	EFNB2
ANXA2	2.38547e-25	1.21488	0.99	0.864	4.09157e-21	OPC2	OPC1	ANXA2
RCAN1	3.92896e-24	1.21141	0.61	0.132	6.73894e-20	OPC2	OPC1	RCAN1
ACTA2	8.48596e-15	1.21101	0.514	0.146	1.45551e-10	OPC2	OPC1	ACTA2
ITM2C	2.25661e-20	1.18817	0.8	0.407	3.87055e-16	OPC2	OPC1	ITM2C
FSTL1	1.37801e-17	1.18428	0.971	0.854	2.36356e-13	OPC2	OPC1	FSTL1
COL18A1	2.54031e-21	1.18272	0.695	0.227	4.35713e-17	OPC2	OPC1	COL18A1
COL5A2	1.21765e-22	1.18231	0.895	0.553	2.08851e-18	OPC2	OPC1	COL5A2
HLA-B	6.83175e-07	1.17729	0.371	0.159	0.0117178	OPC2	OPC1	HLA-B
PEG10	5.50335e-13	1.17244	0.914	0.814	9.43934e-09	OPC2	OPC1	PEG10
WLS	3.41151e-20	1.17184	0.952	0.678	5.85142e-16	OPC2	OPC1	WLS
SERPINE1	1.03713e-17	1.16006	0.495	0.112	1.77888e-13	OPC2	OPC1	SERPINE1
TIMP2	8.32817e-14	1.15972	0.838	0.59	1.42845e-09	OPC2	OPC1	TIMP2
RGS5	1.24345e-15	1.15225	0.752	0.353	2.13277e-11	OPC2	OPC1	RGS5
CAVIN1	2.06961e-29	1.13669	0.743	0.163	3.54979e-25	OPC2	OPC1	CAVIN1
CD44	9.54097e-34	1.13437	0.552	0.037	1.63647e-29	OPC2	OPC1	CD44
NFIA	3.08728e-29	1.13277	0.6	0.085	5.2953e-25	OPC2	OPC1	NFIA
PON2	4.79339e-20	1.12291	0.905	0.586	8.22163e-16	OPC2	OPC1	PON2
CCN2	5.4148e-10	1.10905	0.952	0.912	9.28747e-06	OPC2	OPC1	CCN2
NPPC	1.34673e-09	1.10523	0.562	0.288	2.30991e-05	OPC2	OPC1	NPPC
NEFL	7.43436e-10	1.06351	0.714	0.461	1.27514e-05	OPC2	OPC1	NEFL
CALD1	2.26131e-15	1.06255	0.952	0.732	3.87859e-11	OPC2	OPC1	CALD1
HLA-C	2.79827e-15	1.05757	0.543	0.169	4.7996e-11	OPC2	OPC1	HLA-C
COL5A1	1.14886e-23	1.05153	0.619	0.139	1.97053e-19	OPC2	OPC1	COL5A1
CDH6	9.61545e-11	1.03653	0.543	0.247	1.64924e-06	OPC2	OPC1	CDH6
SLC1A3	5.55153e-12	1.03222	0.743	0.427	9.52199e-08	OPC2	OPC1	SLC1A3
PRSS23	1.91743e-16	1.02543	0.857	0.512	3.28877e-12	OPC2	OPC1	PRSS23
THBS1	6.13064e-17	1.01351	0.79	0.386	1.05153e-12	OPC2	OPC1	THBS1
ADAM9	3.25551e-19	1.00812	0.743	0.308	5.58385e-15	OPC2	OPC1	ADAM9
PEA15	1.29231e-19	1.00665	0.886	0.614	2.21657e-15	OPC2	OPC1	PEA15
TMSB15A	2.27154e-20	-1.04795	0.638	0.932	3.89615e-16	OPC2	OPC1	TMSB15A
CRABP2	1.53803e-13	-1.081	0.114	0.529	2.63803e-09	OPC2	OPC1	CRABP2
HMGB2	4.35357e-14	-1.09277	0.676	0.919	7.46725e-10	OPC2	OPC1	HMGB2
PAX6	1.60899e-17	-1.13843	0.229	0.688	2.75974e-13	OPC2	OPC1	PAX6
TOP2A	4.92037e-09	-1.15175	0.486	0.746	8.43943e-05	OPC2	OPC1	TOP2A
SOX3	1.89884e-19	-1.18633	0.133	0.651	3.25689e-15	OPC2	OPC1	SOX3
LIN28A	7.17889e-16	-1.25174	0.048	0.502	1.23132e-11	OPC2	OPC1	LIN28A
SFRP1	8.05032e-15	-1.26784	0.286	0.702	1.38079e-10	OPC2	OPC1	SFRP1
PRTG	2.57472e-17	-1.37042	0.229	0.695	4.41616e-13	OPC2	OPC1	PRTG
HBD	1.17835e-13	-1.44784	0.076	0.485	2.02111e-09	OPC2	OPC1	HBD
SFRP2	2.85692e-16	-1.55451	0.229	0.685	4.90019e-12	OPC2	OPC1	SFRP2

## Sheet: unfiltered SON-OPC2 vs. S-OPC1
gene	p_val	avg_log2FC	pct.1	pct.2	p_val_adj	Cluster1	Cluster2
PTN	1.4399e-35	2.07698	0.93	0.536	2.46971e-31	SON Day+15_OPC2	S Day+15_OPC1
COL11A1	5.7652e-48	2.00139	0.938	0.42	9.88847e-44	SON Day+15_OPC2	S Day+15_OPC1
CAV1	1.59193e-45	1.91047	0.922	0.224	2.73048e-41	SON Day+15_OPC2	S Day+15_OPC1
COL1A2	4.33308e-20	1.897	0.5	0.108	7.43209e-16	SON Day+15_OPC2	S Day+15_OPC1
S100A10	1.84785e-46	1.88577	0.984	0.519	3.16943e-42	SON Day+15_OPC2	S Day+15_OPC1
NEFL	7.89229e-33	1.85984	0.875	0.461	1.35369e-28	SON Day+15_OPC2	S Day+15_OPC1
FN1	8.48661e-05	1.80236	0.523	0.329	1	SON Day+15_OPC2	S Day+15_OPC1
COL4A1	1.29096e-29	1.7992	0.859	0.407	2.21426e-25	SON Day+15_OPC2	S Day+15_OPC1
TNC	5.2284e-34	1.66478	0.625	0.085	8.96775e-30	SON Day+15_OPC2	S Day+15_OPC1
GJA1	3.37552e-39	1.66116	0.984	0.631	5.78969e-35	SON Day+15_OPC2	S Day+15_OPC1
COL5A2	1.61735e-38	1.59422	0.945	0.553	2.77408e-34	SON Day+15_OPC2	S Day+15_OPC1
COL1A1	6.32536e-17	1.55935	0.367	0.054	1.08493e-12	SON Day+15_OPC2	S Day+15_OPC1
GAP43	4.95653e-35	1.55832	0.93	0.417	8.50145e-31	SON Day+15_OPC2	S Day+15_OPC1
SAT1	5.97756e-44	1.48575	0.891	0.247	1.02527e-39	SON Day+15_OPC2	S Day+15_OPC1
MYH9	1.202e-35	1.45158	0.961	0.61	2.06167e-31	SON Day+15_OPC2	S Day+15_OPC1
LRAT	3.66401e-27	1.43142	0.492	0.054	6.28451e-23	SON Day+15_OPC2	S Day+15_OPC1
SORBS2	1.59142e-31	1.42854	0.867	0.363	2.72961e-27	SON Day+15_OPC2	S Day+15_OPC1
PMP22	1.69328e-31	1.42696	0.789	0.197	2.90431e-27	SON Day+15_OPC2	S Day+15_OPC1
PLAT	3.10133e-43	1.39617	0.789	0.136	5.3194e-39	SON Day+15_OPC2	S Day+15_OPC1
COL3A1	0.00284758	1.39548	0.117	0.041	1	SON Day+15_OPC2	S Day+15_OPC1
ADAM9	5.24344e-43	1.38912	0.938	0.308	8.99356e-39	SON Day+15_OPC2	S Day+15_OPC1
CAVIN1	6.15799e-39	1.38796	0.805	0.163	1.05622e-34	SON Day+15_OPC2	S Day+15_OPC1
B2M	1.86119e-38	1.3862	0.992	0.685	3.19231e-34	SON Day+15_OPC2	S Day+15_OPC1
SPARC	3.755e-39	1.38093	1	0.959	6.44058e-35	SON Day+15_OPC2	S Day+15_OPC1
IGFBP3	2.98944e-24	1.3517	0.453	0.051	5.12748e-20	SON Day+15_OPC2	S Day+15_OPC1
CD44	4.27841e-42	1.34587	0.625	0.037	7.33832e-38	SON Day+15_OPC2	S Day+15_OPC1
EMP1	3.61077e-43	1.33688	0.781	0.122	6.1932e-39	SON Day+15_OPC2	S Day+15_OPC1
ANXA1	1.61087e-39	1.33276	0.875	0.176	2.76296e-35	SON Day+15_OPC2	S Day+15_OPC1
RCAN1	1.11488e-37	1.29326	0.742	0.132	1.91225e-33	SON Day+15_OPC2	S Day+15_OPC1
SERPINE1	5.99474e-25	1.29326	0.57	0.112	1.02822e-20	SON Day+15_OPC2	S Day+15_OPC1
TPM1	8.29383e-29	1.29203	0.977	0.892	1.42256e-24	SON Day+15_OPC2	S Day+15_OPC1
PRSS23	2.76036e-28	1.29149	0.906	0.512	4.73458e-24	SON Day+15_OPC2	S Day+15_OPC1
CALD1	4.66969e-23	1.24213	0.945	0.732	8.00945e-19	SON Day+15_OPC2	S Day+15_OPC1
BAALC	9.35798e-28	1.23834	0.68	0.169	1.60508e-23	SON Day+15_OPC2	S Day+15_OPC1
TAGLN	2.21923e-26	1.2262	0.969	0.586	3.80642e-22	SON Day+15_OPC2	S Day+15_OPC1
TAGLN2	1.60981e-36	1.21233	0.781	0.169	2.76115e-32	SON Day+15_OPC2	S Day+15_OPC1
PON2	2.87162e-28	1.20699	0.906	0.586	4.9254e-24	SON Day+15_OPC2	S Day+15_OPC1
OCIAD2	2.45519e-29	1.19354	0.719	0.18	4.21114e-25	SON Day+15_OPC2	S Day+15_OPC1
COL4A2	2.15753e-23	1.18332	0.867	0.478	3.7006e-19	SON Day+15_OPC2	S Day+15_OPC1
CCN1	4.38617e-19	1.17427	0.922	0.654	7.52317e-15	SON Day+15_OPC2	S Day+15_OPC1
ITGAV	4.46406e-30	1.17098	0.859	0.373	7.65675e-26	SON Day+15_OPC2	S Day+15_OPC1
ACTN1	1.25393e-22	1.17028	0.852	0.492	2.15075e-18	SON Day+15_OPC2	S Day+15_OPC1
PEG10	4.24923e-19	1.14298	0.914	0.814	7.28827e-15	SON Day+15_OPC2	S Day+15_OPC1
LPP	4.64969e-26	1.1281	0.898	0.414	7.97514e-22	SON Day+15_OPC2	S Day+15_OPC1
IFITM3	4.66203e-10	1.11326	0.414	0.153	7.99631e-06	SON Day+15_OPC2	S Day+15_OPC1
IGFBP7	1.24938e-17	1.11176	0.398	0.068	2.14294e-13	SON Day+15_OPC2	S Day+15_OPC1
LDHA	1.93683e-25	1.10967	0.922	0.671	3.32204e-21	SON Day+15_OPC2	S Day+15_OPC1
ANXA2	2.86357e-28	1.10914	1	0.864	4.91159e-24	SON Day+15_OPC2	S Day+15_OPC1
FSTL1	1.63973e-23	1.10292	0.984	0.854	2.81246e-19	SON Day+15_OPC2	S Day+15_OPC1
TMEM158	3.6047e-27	1.09795	0.695	0.183	6.18278e-23	SON Day+15_OPC2	S Day+15_OPC1
FLNC	2.2496e-39	1.08806	0.734	0.105	3.85852e-35	SON Day+15_OPC2	S Day+15_OPC1
NEFM	3.14141e-16	1.06473	0.586	0.207	5.38815e-12	SON Day+15_OPC2	S Day+15_OPC1
SH3BP4	2.23295e-23	1.06155	0.844	0.393	3.82995e-19	SON Day+15_OPC2	S Day+15_OPC1
A2M	1.0964e-25	1.05622	0.414	0.027	1.88055e-21	SON Day+15_OPC2	S Day+15_OPC1
LOXL2	9.86052e-29	1.05428	0.727	0.18	1.69128e-24	SON Day+15_OPC2	S Day+15_OPC1
WLS	1.1729e-19	1.02872	0.945	0.678	2.01176e-15	SON Day+15_OPC2	S Day+15_OPC1
ZIC1	4.99963e-36	1.02482	0.695	0.102	8.57537e-32	SON Day+15_OPC2	S Day+15_OPC1
CD59	3.8734e-23	1.02157	0.883	0.539	6.64365e-19	SON Day+15_OPC2	S Day+15_OPC1
COL18A1	4.35038e-24	1.02064	0.719	0.227	7.46176e-20	SON Day+15_OPC2	S Day+15_OPC1
TUBB6	3.5103e-23	1.01156	0.875	0.458	6.02087e-19	SON Day+15_OPC2	S Day+15_OPC1
DHCR7	2.64749e-29	1.01054	0.852	0.342	4.54098e-25	SON Day+15_OPC2	S Day+15_OPC1
NRP2	8.0302e-34	1.0095	0.648	0.085	1.37734e-29	SON Day+15_OPC2	S Day+15_OPC1
MAF	2.20913e-29	1.00175	0.703	0.163	3.7891e-25	SON Day+15_OPC2	S Day+15_OPC1
PHLDA1	3.00155e-29	0.996659	0.734	0.173	5.14825e-25	SON Day+15_OPC2	S Day+15_OPC1
LAMC1	1.10337e-21	0.99567	0.719	0.258	1.8925e-17	SON Day+15_OPC2	S Day+15_OPC1
ITM2C	4.80545e-19	0.983199	0.773	0.407	8.24231e-15	SON Day+15_OPC2	S Day+15_OPC1
FABP7	6.53055e-12	0.982179	0.836	0.617	1.12012e-07	SON Day+15_OPC2	S Day+15_OPC1
NRG1	3.96602e-29	0.980675	0.547	0.068	6.80252e-25	SON Day+15_OPC2	S Day+15_OPC1
COL5A1	1.00966e-25	0.975233	0.625	0.139	1.73177e-21	SON Day+15_OPC2	S Day+15_OPC1
AKAP12	3.84966e-24	0.961885	0.93	0.702	6.60294e-20	SON Day+15_OPC2	S Day+15_OPC1
AXL	5.65402e-27	0.957134	0.672	0.163	9.69778e-23	SON Day+15_OPC2	S Day+15_OPC1
RAB31	1.24873e-22	0.953894	0.883	0.434	2.14182e-18	SON Day+15_OPC2	S Day+15_OPC1
PDLIM1	9.64406e-24	0.93081	0.742	0.264	1.65415e-19	SON Day+15_OPC2	S Day+15_OPC1
INSIG1	3.52486e-21	0.92963	0.75	0.308	6.04584e-17	SON Day+15_OPC2	S Day+15_OPC1
RGS5	3.2486e-12	0.921637	0.664	0.353	5.57201e-08	SON Day+15_OPC2	S Day+15_OPC1
CDKN1A	5.98549e-09	0.917473	0.406	0.156	0.000102663	SON Day+15_OPC2	S Day+15_OPC1
IRS1	1.43242e-22	0.915791	0.789	0.315	2.45689e-18	SON Day+15_OPC2	S Day+15_OPC1
CCN2	4.96523e-08	0.915512	0.93	0.912	0.000851636	SON Day+15_OPC2	S Day+15_OPC1
SDC2	1.61353e-25	0.915478	0.992	0.895	2.76753e-21	SON Day+15_OPC2	S Day+15_OPC1
PEA15	2.28248e-24	0.91239	0.93	0.614	3.91491e-20	SON Day+15_OPC2	S Day+15_OPC1
PDE1C	3.46883e-35	0.908906	0.578	0.047	5.94974e-31	SON Day+15_OPC2	S Day+15_OPC1
GPM6B	3.62294e-20	0.895502	0.977	0.881	6.21406e-16	SON Day+15_OPC2	S Day+15_OPC1
CALU	1.30176e-25	0.893642	0.992	0.878	2.23277e-21	SON Day+15_OPC2	S Day+15_OPC1
SCD	5.92794e-28	0.887786	1	0.997	1.01676e-23	SON Day+15_OPC2	S Day+15_OPC1
SPP1	2.18251e-13	0.886042	0.422	0.112	3.74345e-09	SON Day+15_OPC2	S Day+15_OPC1
MALT1	6.47804e-23	0.885621	0.633	0.169	1.11111e-18	SON Day+15_OPC2	S Day+15_OPC1
ALKAL2	1.37466e-29	0.879114	0.469	0.027	2.35782e-25	SON Day+15_OPC2	S Day+15_OPC1
HEG1	2.85143e-19	0.876442	0.695	0.268	4.89078e-15	SON Day+15_OPC2	S Day+15_OPC1
DSTN	9.63618e-26	0.874879	1	0.939	1.6528e-21	SON Day+15_OPC2	S Day+15_OPC1
GNG12	6.29619e-23	0.873926	0.914	0.512	1.07992e-18	SON Day+15_OPC2	S Day+15_OPC1
IER3	3.30303e-22	0.85966	0.531	0.102	5.66535e-18	SON Day+15_OPC2	S Day+15_OPC1
P4HB	8.67227e-25	0.853692	0.977	0.803	1.48747e-20	SON Day+15_OPC2	S Day+15_OPC1
CRHBP	9.31542e-24	0.848809	0.359	0.014	1.59778e-19	SON Day+15_OPC2	S Day+15_OPC1
LYPD1	5.2535e-24	0.842539	0.695	0.183	9.01081e-20	SON Day+15_OPC2	S Day+15_OPC1
LIFR	8.62445e-19	0.842001	0.727	0.292	1.47927e-14	SON Day+15_OPC2	S Day+15_OPC1
HMGCS1	7.96096e-19	0.839726	1	0.976	1.36546e-14	SON Day+15_OPC2	S Day+15_OPC1
ALPK2	6.73601e-32	0.839365	0.539	0.047	1.15536e-27	SON Day+15_OPC2	S Day+15_OPC1
ARL6IP5	2.52827e-22	0.838249	0.859	0.424	4.3365e-18	SON Day+15_OPC2	S Day+15_OPC1
MVD	3.18075e-19	0.836731	0.734	0.298	5.45562e-15	SON Day+15_OPC2	S Day+15_OPC1
CD47	3.1074e-16	0.836184	0.875	0.641	5.32982e-12	SON Day+15_OPC2	S Day+15_OPC1
AHNAK	2.09189e-26	0.832837	0.672	0.149	3.58801e-22	SON Day+15_OPC2	S Day+15_OPC1
LMNA	9.93956e-21	0.831464	0.625	0.183	1.70483e-16	SON Day+15_OPC2	S Day+15_OPC1
APLP2	1.18132e-23	0.830097	0.945	0.725	2.02619e-19	SON Day+15_OPC2	S Day+15_OPC1
COTL1	6.66256e-18	0.829802	0.969	0.814	1.14276e-13	SON Day+15_OPC2	S Day+15_OPC1
MTCL1	3.27381e-23	0.819115	0.617	0.166	5.61524e-19	SON Day+15_OPC2	S Day+15_OPC1
CAPN2	1.75801e-20	0.816339	0.898	0.461	3.01533e-16	SON Day+15_OPC2	S Day+15_OPC1
LGALS3	6.40098e-21	0.815845	0.445	0.064	1.0979e-16	SON Day+15_OPC2	S Day+15_OPC1
IQGAP1	1.69304e-23	0.81247	0.773	0.285	2.9039e-19	SON Day+15_OPC2	S Day+15_OPC1
CCND1	2.64929e-14	0.809712	0.828	0.519	4.54407e-10	SON Day+15_OPC2	S Day+15_OPC1
CDC42EP3	5.89474e-19	0.806185	0.68	0.254	1.01107e-14	SON Day+15_OPC2	S Day+15_OPC1
NFIA	1.35176e-18	0.801215	0.445	0.085	2.31853e-14	SON Day+15_OPC2	S Day+15_OPC1
SLC2A3	2.40925e-22	0.796106	0.625	0.159	4.13234e-18	SON Day+15_OPC2	S Day+15_OPC1
VMP1	4.53956e-19	0.793875	0.859	0.532	7.78625e-15	SON Day+15_OPC2	S Day+15_OPC1
SERPINH1	2.44748e-15	0.793484	0.906	0.776	4.19791e-11	SON Day+15_OPC2	S Day+15_OPC1
FRMD4A	1.47512e-23	0.793335	0.703	0.227	2.53013e-19	SON Day+15_OPC2	S Day+15_OPC1
SPTBN1	7.10722e-20	0.788691	0.906	0.542	1.21903e-15	SON Day+15_OPC2	S Day+15_OPC1
MEST	3.71097e-14	0.787771	0.953	0.905	6.36505e-10	SON Day+15_OPC2	S Day+15_OPC1
CDH6	7.04788e-07	0.783728	0.445	0.247	0.0120885	SON Day+15_OPC2	S Day+15_OPC1
CD81	2.20367e-20	0.781608	0.953	0.851	3.77974e-16	SON Day+15_OPC2	S Day+15_OPC1
FAT1	4.67345e-17	0.779352	0.797	0.414	8.01589e-13	SON Day+15_OPC2	S Day+15_OPC1
RFTN1	4.17931e-25	0.778038	0.57	0.102	7.16835e-21	SON Day+15_OPC2	S Day+15_OPC1
GPC4	7.76884e-16	0.772428	0.922	0.576	1.33251e-11	SON Day+15_OPC2	S Day+15_OPC1
EFNB2	4.08798e-15	0.771738	0.836	0.492	7.01171e-11	SON Day+15_OPC2	S Day+15_OPC1
CADM1	8.29707e-12	0.770632	0.828	0.6	1.42311e-07	SON Day+15_OPC2	S Day+15_OPC1
ID3	1.17576e-08	0.769689	0.797	0.566	0.000201667	SON Day+15_OPC2	S Day+15_OPC1
DHCR24	1.26241e-20	0.767233	0.984	0.854	2.16529e-16	SON Day+15_OPC2	S Day+15_OPC1
SURF4	1.14478e-19	0.762261	0.883	0.515	1.96353e-15	SON Day+15_OPC2	S Day+15_OPC1
RRAGD	6.33816e-18	0.759981	0.68	0.278	1.08712e-13	SON Day+15_OPC2	S Day+15_OPC1
GPC1	3.88267e-14	0.758553	0.719	0.363	6.65955e-10	SON Day+15_OPC2	S Day+15_OPC1
THBS1	3.53809e-11	0.755541	0.719	0.386	6.06853e-07	SON Day+15_OPC2	S Day+15_OPC1
ENC1	9.30971e-17	0.755347	0.906	0.664	1.5968e-12	SON Day+15_OPC2	S Day+15_OPC1
PAPPA	1.96586e-16	0.754213	0.352	0.051	3.37185e-12	SON Day+15_OPC2	S Day+15_OPC1
CTSC	3.26753e-15	0.753614	0.758	0.397	5.60446e-11	SON Day+15_OPC2	S Day+15_OPC1
C12orf75	7.37174e-17	0.749911	0.828	0.441	1.2644e-12	SON Day+15_OPC2	S Day+15_OPC1
NTRK2	4.42221e-09	0.746721	0.688	0.42	7.58498e-05	SON Day+15_OPC2	S Day+15_OPC1
PKM	5.07821e-19	0.746043	0.992	0.983	8.71014e-15	SON Day+15_OPC2	S Day+15_OPC1
CAV2	6.06824e-23	0.741837	0.516	0.088	1.04082e-18	SON Day+15_OPC2	S Day+15_OPC1
CD9	2.71019e-20	0.740121	0.688	0.231	4.64852e-16	SON Day+15_OPC2	S Day+15_OPC1
ARID5B	4.30182e-17	0.739085	0.609	0.197	7.37849e-13	SON Day+15_OPC2	S Day+15_OPC1
FBN2	1.82521e-18	0.736792	0.945	0.671	3.1306e-14	SON Day+15_OPC2	S Day+15_OPC1
CAPNS1	5.26193e-20	0.736754	0.969	0.773	9.02527e-16	SON Day+15_OPC2	S Day+15_OPC1
EZR	3.68721e-16	0.736632	0.859	0.481	6.3243e-12	SON Day+15_OPC2	S Day+15_OPC1
SPATS2L	1.13495e-16	0.733265	0.797	0.397	1.94667e-12	SON Day+15_OPC2	S Day+15_OPC1
GLIPR1	1.9561e-16	0.733098	0.57	0.169	3.3551e-12	SON Day+15_OPC2	S Day+15_OPC1
SLC35F1	1.36773e-14	0.729151	0.68	0.305	2.34592e-10	SON Day+15_OPC2	S Day+15_OPC1
CAP1	4.00215e-16	0.729081	0.984	0.868	6.86449e-12	SON Day+15_OPC2	S Day+15_OPC1
MSN	1.37472e-19	0.725491	0.836	0.441	2.35793e-15	SON Day+15_OPC2	S Day+15_OPC1
PALLD	1.02028e-16	0.724752	0.945	0.776	1.74998e-12	SON Day+15_OPC2	S Day+15_OPC1
DDAH1	1.21873e-15	0.719144	0.766	0.376	2.09036e-11	SON Day+15_OPC2	S Day+15_OPC1
NT5E	3.6908e-24	0.716217	0.328	0.003	6.33046e-20	SON Day+15_OPC2	S Day+15_OPC1
RHOC	2.37465e-15	0.716217	0.852	0.59	4.07301e-11	SON Day+15_OPC2	S Day+15_OPC1
LPL	7.22239e-20	0.71561	0.453	0.075	1.23878e-15	SON Day+15_OPC2	S Day+15_OPC1
NEDD9	7.98267e-24	0.715186	0.641	0.139	1.36919e-19	SON Day+15_OPC2	S Day+15_OPC1
DLC1	2.12992e-21	0.713707	0.422	0.051	3.65324e-17	SON Day+15_OPC2	S Day+15_OPC1
COL6A1	1.26111e-12	0.711802	0.578	0.241	2.16305e-08	SON Day+15_OPC2	S Day+15_OPC1
RAB13	6.09364e-18	0.711657	0.711	0.285	1.04518e-13	SON Day+15_OPC2	S Day+15_OPC1
MAP2	1.66601e-08	0.710211	0.766	0.614	0.000285754	SON Day+15_OPC2	S Day+15_OPC1
S1PR3	5.69106e-21	0.710176	0.57	0.132	9.7613e-17	SON Day+15_OPC2	S Day+15_OPC1
MT-ATP8	1.71377e-17	0.70894	0.781	0.366	2.93946e-13	SON Day+15_OPC2	S Day+15_OPC1
CRIM1	9.37647e-17	0.703749	0.539	0.159	1.60825e-12	SON Day+15_OPC2	S Day+15_OPC1
RNF19A	7.09633e-20	0.700381	0.586	0.156	1.21716e-15	SON Day+15_OPC2	S Day+15_OPC1
XBP1	5.9008e-16	0.70037	0.766	0.407	1.0121e-11	SON Day+15_OPC2	S Day+15_OPC1
LSS	6.86548e-15	0.698134	0.859	0.573	1.17757e-10	SON Day+15_OPC2	S Day+15_OPC1
FBN1	2.35809e-23	0.696424	0.508	0.085	4.04459e-19	SON Day+15_OPC2	S Day+15_OPC1
ETS1	2.09101e-17	0.691758	0.523	0.139	3.5865e-13	SON Day+15_OPC2	S Day+15_OPC1
SEMA3C	4.06769e-13	0.69127	0.336	0.068	6.9769e-09	SON Day+15_OPC2	S Day+15_OPC1
ARPC5	5.69899e-19	0.687654	0.984	0.885	9.7749e-15	SON Day+15_OPC2	S Day+15_OPC1
WDR1	8.98154e-16	0.687395	0.898	0.603	1.54051e-11	SON Day+15_OPC2	S Day+15_OPC1
PTX3	1.19836e-08	0.686835	0.758	0.464	0.000205543	SON Day+15_OPC2	S Day+15_OPC1
ARHGAP29	3.38678e-27	0.684135	0.508	0.054	5.809e-23	SON Day+15_OPC2	S Day+15_OPC1
SEL1L3	2.52317e-25	0.683174	0.578	0.105	4.32774e-21	SON Day+15_OPC2	S Day+15_OPC1
LGALS3BP	2.31561e-24	0.682737	0.461	0.054	3.97174e-20	SON Day+15_OPC2	S Day+15_OPC1
NAMPT	1.15757e-14	0.674864	0.625	0.285	1.98546e-10	SON Day+15_OPC2	S Day+15_OPC1
PLAU	4.17532e-21	0.673005	0.352	0.024	7.16151e-17	SON Day+15_OPC2	S Day+15_OPC1
LGALS1	1.46307e-16	0.671993	0.328	0.037	2.50946e-12	SON Day+15_OPC2	S Day+15_OPC1
PERP	3.79358e-21	0.670235	0.531	0.112	6.50675e-17	SON Day+15_OPC2	S Day+15_OPC1
TACC1	2.00864e-19	0.669296	0.617	0.18	3.44522e-15	SON Day+15_OPC2	S Day+15_OPC1
LAMP1	8.59576e-18	0.666914	0.797	0.342	1.47435e-13	SON Day+15_OPC2	S Day+15_OPC1
ME1	1.4351e-19	0.662806	0.461	0.078	2.46148e-15	SON Day+15_OPC2	S Day+15_OPC1
SLIT2	4.70955e-13	0.661085	0.516	0.19	8.07782e-09	SON Day+15_OPC2	S Day+15_OPC1
PDIA4	8.10376e-17	0.660747	0.945	0.749	1.38996e-12	SON Day+15_OPC2	S Day+15_OPC1
PI15	1.08283e-13	0.658884	0.281	0.037	1.85726e-09	SON Day+15_OPC2	S Day+15_OPC1
FADS1	2.89458e-13	0.658046	0.969	0.908	4.96478e-09	SON Day+15_OPC2	S Day+15_OPC1
RDH10	5.95289e-24	0.655758	0.516	0.075	1.02104e-19	SON Day+15_OPC2	S Day+15_OPC1
RTN4	4.52188e-22	0.651216	1	1	7.75592e-18	SON Day+15_OPC2	S Day+15_OPC1
COL12A1	1.12305e-20	0.65112	0.406	0.047	1.92626e-16	SON Day+15_OPC2	S Day+15_OPC1
VAMP5	3.55018e-23	0.650259	0.484	0.064	6.08926e-19	SON Day+15_OPC2	S Day+15_OPC1
PPP4R1	2.19296e-16	0.650074	0.82	0.431	3.76137e-12	SON Day+15_OPC2	S Day+15_OPC1
SYT11	1.39447e-13	0.650066	0.836	0.512	2.3918e-09	SON Day+15_OPC2	S Day+15_OPC1
SHC1	4.35582e-19	0.649182	0.516	0.119	7.4711e-15	SON Day+15_OPC2	S Day+15_OPC1
SPRY2	1.83672e-13	0.648638	0.531	0.197	3.15034e-09	SON Day+15_OPC2	S Day+15_OPC1
MAL	1.67862e-26	0.648464	0.359	0.003	2.87916e-22	SON Day+15_OPC2	S Day+15_OPC1
ELK3	1.039e-28	0.6449	0.5	0.044	1.7821e-24	SON Day+15_OPC2	S Day+15_OPC1
TNFRSF12A	3.28263e-18	0.643938	0.688	0.214	5.63037e-14	SON Day+15_OPC2	S Day+15_OPC1
TSPAN5	8.45646e-17	0.643512	0.711	0.292	1.45045e-12	SON Day+15_OPC2	S Day+15_OPC1
ACTG2	1.54224e-06	0.643313	0.25	0.085	0.0264525	SON Day+15_OPC2	S Day+15_OPC1
CLTC	1.01832e-18	0.641754	0.984	0.946	1.74663e-14	SON Day+15_OPC2	S Day+15_OPC1
FOXC2	1.20168e-23	0.640268	0.422	0.037	2.06112e-19	SON Day+15_OPC2	S Day+15_OPC1
IFITM1	1.50515e-13	0.638406	0.25	0.024	2.58164e-09	SON Day+15_OPC2	S Day+15_OPC1
CAMK2D	4.95394e-17	0.636609	0.781	0.373	8.49699e-13	SON Day+15_OPC2	S Day+15_OPC1
MSMO1	1.49517e-11	0.636532	0.945	0.864	2.56451e-07	SON Day+15_OPC2	S Day+15_OPC1
NQO1	2.1192e-20	0.634784	0.477	0.081	3.63486e-16	SON Day+15_OPC2	S Day+15_OPC1
PLS3	3.28242e-10	0.633718	0.562	0.261	5.63e-06	SON Day+15_OPC2	S Day+15_OPC1
GLIPR2	7.16885e-16	0.633616	0.68	0.268	1.2296e-11	SON Day+15_OPC2	S Day+15_OPC1
TIMP2	1.70037e-11	0.631104	0.883	0.59	2.91647e-07	SON Day+15_OPC2	S Day+15_OPC1
PTTG1IP	2.50505e-15	0.629662	0.961	0.827	4.29666e-11	SON Day+15_OPC2	S Day+15_OPC1
WSB2	1.10897e-13	0.629195	0.711	0.353	1.9021e-09	SON Day+15_OPC2	S Day+15_OPC1
THY1	2.61311e-10	0.6283	0.359	0.105	4.48201e-06	SON Day+15_OPC2	S Day+15_OPC1
STARD4	3.83289e-14	0.624644	0.688	0.308	6.57417e-10	SON Day+15_OPC2	S Day+15_OPC1
KLF10	8.12778e-21	0.623948	0.508	0.095	1.39408e-16	SON Day+15_OPC2	S Day+15_OPC1
TUBA1C	8.97595e-09	0.623815	0.773	0.519	0.000153955	SON Day+15_OPC2	S Day+15_OPC1
DUSP1	3.86568e-10	0.621692	0.398	0.139	6.63041e-06	SON Day+15_OPC2	S Day+15_OPC1
TM4SF1	1.37936e-21	0.619609	0.32	0.01	2.36588e-17	SON Day+15_OPC2	S Day+15_OPC1
FNDC3B	4.05291e-14	0.616128	0.656	0.271	6.95156e-10	SON Day+15_OPC2	S Day+15_OPC1
ARHGEF40	7.55573e-17	0.615857	0.641	0.234	1.29596e-12	SON Day+15_OPC2	S Day+15_OPC1
CCL2	1.4049e-10	0.615036	0.281	0.058	2.40969e-06	SON Day+15_OPC2	S Day+15_OPC1
MLLT11	4.94628e-15	0.613756	0.969	0.888	8.48386e-11	SON Day+15_OPC2	S Day+15_OPC1
ADAM12	1.39588e-13	0.612656	0.305	0.047	2.39421e-09	SON Day+15_OPC2	S Day+15_OPC1
SDCBP	1.03358e-14	0.612472	0.977	0.814	1.77279e-10	SON Day+15_OPC2	S Day+15_OPC1
LAMP2	4.78283e-16	0.610763	0.695	0.285	8.2035e-12	SON Day+15_OPC2	S Day+15_OPC1
FZD6	1.22983e-18	0.610648	0.438	0.078	2.10941e-14	SON Day+15_OPC2	S Day+15_OPC1
EDN1	3.63409e-16	0.605934	0.352	0.051	6.23319e-12	SON Day+15_OPC2	S Day+15_OPC1
PJA2	1.64232e-14	0.604261	0.867	0.529	2.8169e-10	SON Day+15_OPC2	S Day+15_OPC1
EPHA2	3.02166e-14	0.604179	0.57	0.21	5.18275e-10	SON Day+15_OPC2	S Day+15_OPC1
MACF1	2.40946e-10	0.604096	0.797	0.559	4.13271e-06	SON Day+15_OPC2	S Day+15_OPC1
SOCS3	3.09107e-15	0.602685	0.5	0.149	5.3018e-11	SON Day+15_OPC2	S Day+15_OPC1
MYL12A	5.60028e-14	0.600824	0.945	0.79	9.6056e-10	SON Day+15_OPC2	S Day+15_OPC1
TNFRSF21	6.44134e-11	0.599202	0.445	0.166	1.10482e-06	SON Day+15_OPC2	S Day+15_OPC1
PHLDA2	7.36005e-16	0.599047	0.352	0.051	1.2624e-11	SON Day+15_OPC2	S Day+15_OPC1
HLA-B	1.15412e-10	0.597643	0.445	0.159	1.97955e-06	SON Day+15_OPC2	S Day+15_OPC1
CKAP4	3.05706e-12	0.596775	0.844	0.569	5.24347e-08	SON Day+15_OPC2	S Day+15_OPC1
FEZ2	1.33858e-12	0.595463	0.75	0.397	2.29593e-08	SON Day+15_OPC2	S Day+15_OPC1
METRNL	6.67772e-13	0.594108	0.523	0.19	1.14536e-08	SON Day+15_OPC2	S Day+15_OPC1
CDK2AP1	1.63037e-17	0.592685	0.992	0.963	2.79641e-13	SON Day+15_OPC2	S Day+15_OPC1
PREX1	8.6829e-12	0.591412	0.703	0.373	1.48929e-07	SON Day+15_OPC2	S Day+15_OPC1
LZTS1	4.05058e-27	0.589136	0.469	0.037	6.94756e-23	SON Day+15_OPC2	S Day+15_OPC1
ACLY	1.86291e-13	0.58902	0.953	0.895	3.19527e-09	SON Day+15_OPC2	S Day+15_OPC1
GLIS3	8.11411e-22	0.588771	0.516	0.088	1.39173e-17	SON Day+15_OPC2	S Day+15_OPC1
IGFBP5	0.00568087	0.586694	0.227	0.119	1	SON Day+15_OPC2	S Day+15_OPC1
SELENOW	6.50018e-14	0.586267	0.961	0.722	1.11491e-09	SON Day+15_OPC2	S Day+15_OPC1
VCL	9.03258e-12	0.582627	0.922	0.658	1.54927e-07	SON Day+15_OPC2	S Day+15_OPC1
PLIN3	1.36019e-13	0.581576	0.703	0.325	2.33299e-09	SON Day+15_OPC2	S Day+15_OPC1
IRS2	1.14376e-07	0.58008	0.57	0.322	0.00196177	SON Day+15_OPC2	S Day+15_OPC1
COL9A3	1.8613e-20	0.578695	0.336	0.02	3.19251e-16	SON Day+15_OPC2	S Day+15_OPC1
PSAP	1.48165e-12	0.578353	0.961	0.898	2.54132e-08	SON Day+15_OPC2	S Day+15_OPC1
ADAM19	7.26481e-15	0.578105	0.438	0.112	1.24606e-10	SON Day+15_OPC2	S Day+15_OPC1
IL6ST	2.90016e-14	0.57803	0.711	0.329	4.97436e-10	SON Day+15_OPC2	S Day+15_OPC1
LHFPL6	6.33985e-12	0.575134	0.828	0.505	1.08741e-07	SON Day+15_OPC2	S Day+15_OPC1
MCAM	1.29393e-12	0.57509	0.484	0.159	2.21935e-08	SON Day+15_OPC2	S Day+15_OPC1
SOWAHC	7.43574e-12	0.57494	0.602	0.261	1.27538e-07	SON Day+15_OPC2	S Day+15_OPC1
TMEM43	2.03143e-14	0.573353	0.672	0.292	3.4843e-10	SON Day+15_OPC2	S Day+15_OPC1
MT2A	1.02318e-13	0.573216	0.336	0.061	1.75495e-09	SON Day+15_OPC2	S Day+15_OPC1
UBE2H	7.19232e-13	0.571284	0.656	0.302	1.23363e-08	SON Day+15_OPC2	S Day+15_OPC1
BIRC2	4.71366e-09	0.571152	0.594	0.308	8.08487e-05	SON Day+15_OPC2	S Day+15_OPC1
SELENOS	8.69257e-16	0.569605	0.789	0.359	1.49095e-11	SON Day+15_OPC2	S Day+15_OPC1
NACC2	9.52174e-19	0.568078	0.531	0.132	1.63317e-14	SON Day+15_OPC2	S Day+15_OPC1
TGFBI	1.01821e-09	0.564528	0.195	0.024	1.74644e-05	SON Day+15_OPC2	S Day+15_OPC1
ACTR3	4.5384e-14	0.564241	0.977	0.885	7.78426e-10	SON Day+15_OPC2	S Day+15_OPC1
PMP2	8.24567e-23	0.563575	0.422	0.041	1.4143e-18	SON Day+15_OPC2	S Day+15_OPC1
SSR3	6.05375e-11	0.56332	0.828	0.566	1.03834e-06	SON Day+15_OPC2	S Day+15_OPC1
NF2	2.18881e-12	0.561933	0.508	0.18	3.75425e-08	SON Day+15_OPC2	S Day+15_OPC1
HLA-A	5.47702e-13	0.561552	0.68	0.302	9.39418e-09	SON Day+15_OPC2	S Day+15_OPC1
YWHAZ	5.58003e-18	0.560941	1	1	9.57086e-14	SON Day+15_OPC2	S Day+15_OPC1
ITGB8	7.33855e-07	0.560433	0.898	0.78	0.0125871	SON Day+15_OPC2	S Day+15_OPC1
COL8A1	7.32248e-08	0.559584	0.242	0.061	0.00125595	SON Day+15_OPC2	S Day+15_OPC1
SRD5A1	1.62904e-16	0.558208	0.57	0.169	2.79413e-12	SON Day+15_OPC2	S Day+15_OPC1
MIR1915HG	8.35227e-12	0.55788	0.562	0.237	1.43258e-07	SON Day+15_OPC2	S Day+15_OPC1
TMED2	4.17234e-12	0.557272	0.898	0.61	7.1564e-08	SON Day+15_OPC2	S Day+15_OPC1
ACSL3	2.74172e-11	0.555883	0.734	0.393	4.70259e-07	SON Day+15_OPC2	S Day+15_OPC1
LASP1	1.56845e-11	0.555706	0.82	0.485	2.6902e-07	SON Day+15_OPC2	S Day+15_OPC1
KIF1A	4.56351e-17	0.554757	0.586	0.173	7.82733e-13	SON Day+15_OPC2	S Day+15_OPC1
TMEM47	5.26848e-09	0.554719	0.812	0.617	9.03649e-05	SON Day+15_OPC2	S Day+15_OPC1
FBLIM1	7.87517e-17	0.553807	0.359	0.051	1.35075e-12	SON Day+15_OPC2	S Day+15_OPC1
FBLN1	1.69154e-10	0.552899	0.703	0.4	2.90132e-06	SON Day+15_OPC2	S Day+15_OPC1
YBX3	2.86043e-12	0.552883	0.836	0.461	4.90621e-08	SON Day+15_OPC2	S Day+15_OPC1
CLDN11	2.99232e-20	0.5499	0.398	0.044	5.13243e-16	SON Day+15_OPC2	S Day+15_OPC1
RGS3	5.85414e-13	0.549433	0.414	0.115	1.0041e-08	SON Day+15_OPC2	S Day+15_OPC1
CANX	2.50241e-15	0.548712	1	0.98	4.29213e-11	SON Day+15_OPC2	S Day+15_OPC1
FGFBP3	1.68277e-06	0.547838	0.93	0.902	0.0288628	SON Day+15_OPC2	S Day+15_OPC1
OSMR	1.60768e-25	0.547645	0.367	0.01	2.75749e-21	SON Day+15_OPC2	S Day+15_OPC1
IDI1	5.36583e-11	0.545918	0.969	0.939	9.20347e-07	SON Day+15_OPC2	S Day+15_OPC1
PLOD1	3.83622e-16	0.543929	0.578	0.18	6.57988e-12	SON Day+15_OPC2	S Day+15_OPC1
LEPROT	1.55444e-14	0.543613	0.695	0.295	2.66618e-10	SON Day+15_OPC2	S Day+15_OPC1
FOSL1	7.40716e-20	0.543157	0.352	0.031	1.27048e-15	SON Day+15_OPC2	S Day+15_OPC1
TAPBP	4.0659e-17	0.542303	0.516	0.132	6.97383e-13	SON Day+15_OPC2	S Day+15_OPC1
WWC1	2.34912e-13	0.541606	0.57	0.22	4.0292e-09	SON Day+15_OPC2	S Day+15_OPC1
HDAC9	3.88651e-11	0.540968	0.508	0.203	6.66614e-07	SON Day+15_OPC2	S Day+15_OPC1
GATM	2.46036e-11	0.540174	0.375	0.105	4.22001e-07	SON Day+15_OPC2	S Day+15_OPC1
VAT1	6.16303e-11	0.539396	0.742	0.414	1.05708e-06	SON Day+15_OPC2	S Day+15_OPC1
PRNP	1.4967e-13	0.53691	0.523	0.176	2.56714e-09	SON Day+15_OPC2	S Day+15_OPC1
ATP6V0E1	2.03878e-12	0.536523	0.82	0.559	3.49691e-08	SON Day+15_OPC2	S Day+15_OPC1
BMP7	1.21811e-11	0.536513	0.578	0.251	2.08929e-07	SON Day+15_OPC2	S Day+15_OPC1
CXXC5	1.28874e-12	0.536467	0.531	0.197	2.21044e-08	SON Day+15_OPC2	S Day+15_OPC1
UPP1	3.70221e-14	0.53598	0.492	0.142	6.35004e-10	SON Day+15_OPC2	S Day+15_OPC1
SLC2A6	6.07576e-21	0.533879	0.422	0.054	1.04211e-16	SON Day+15_OPC2	S Day+15_OPC1
PXDN	2.67154e-08	0.532392	0.836	0.698	0.000458223	SON Day+15_OPC2	S Day+15_OPC1
DST	3.57848e-12	0.532349	0.695	0.342	6.13781e-08	SON Day+15_OPC2	S Day+15_OPC1
HSPA5	1.1397e-09	0.531966	0.938	0.844	1.95481e-05	SON Day+15_OPC2	S Day+15_OPC1
HK1	4.10848e-14	0.531478	0.648	0.268	7.04687e-10	SON Day+15_OPC2	S Day+15_OPC1
TANC1	1.6907e-21	0.531131	0.422	0.051	2.89989e-17	SON Day+15_OPC2	S Day+15_OPC1
CNP	1.64001e-09	0.530799	0.758	0.488	2.81294e-05	SON Day+15_OPC2	S Day+15_OPC1
GNB4	5.72675e-12	0.530658	0.727	0.366	9.82253e-08	SON Day+15_OPC2	S Day+15_OPC1
PDGFB	3.68941e-22	0.530341	0.336	0.014	6.32808e-18	SON Day+15_OPC2	S Day+15_OPC1
CORO2B	1.20661e-23	0.530242	0.406	0.031	2.06958e-19	SON Day+15_OPC2	S Day+15_OPC1
PDIA6	2.15085e-15	0.529762	1	0.98	3.68914e-11	SON Day+15_OPC2	S Day+15_OPC1
IER5	8.79679e-16	0.528186	0.492	0.136	1.50883e-11	SON Day+15_OPC2	S Day+15_OPC1
PFKP	1.31636e-18	0.528147	0.562	0.139	2.25782e-14	SON Day+15_OPC2	S Day+15_OPC1
F2RL1	8.79095e-16	0.527439	0.305	0.034	1.50782e-11	SON Day+15_OPC2	S Day+15_OPC1
PYGB	1.62772e-11	0.527215	0.602	0.271	2.79186e-07	SON Day+15_OPC2	S Day+15_OPC1
TMED9	1.28878e-11	0.526971	0.883	0.637	2.21052e-07	SON Day+15_OPC2	S Day+15_OPC1
AEBP1	3.5743e-14	0.523973	0.469	0.132	6.13064e-10	SON Day+15_OPC2	S Day+15_OPC1
NEDD1	9.52562e-11	0.52385	0.656	0.336	1.63383e-06	SON Day+15_OPC2	S Day+15_OPC1
RHOJ	3.15251e-21	0.523713	0.406	0.044	5.40718e-17	SON Day+15_OPC2	S Day+15_OPC1
HBEGF	8.50908e-16	0.521761	0.297	0.031	1.45948e-11	SON Day+15_OPC2	S Day+15_OPC1
IMMP2L	6.98534e-13	0.521307	0.406	0.108	1.19813e-08	SON Day+15_OPC2	S Day+15_OPC1
NPPC	0.006229	0.520855	0.391	0.288	1	SON Day+15_OPC2	S Day+15_OPC1
RAB32	3.0179e-16	0.520667	0.492	0.122	5.1763e-12	SON Day+15_OPC2	S Day+15_OPC1
DKK3	1.48518e-11	0.519444	0.602	0.264	2.54738e-07	SON Day+15_OPC2	S Day+15_OPC1
SHISA5	2.3435e-13	0.518952	0.734	0.359	4.01958e-09	SON Day+15_OPC2	S Day+15_OPC1
ENAH	3.77796e-08	0.518952	0.969	0.932	0.000647996	SON Day+15_OPC2	S Day+15_OPC1
SHC3	3.31413e-13	0.517631	0.492	0.159	5.68439e-09	SON Day+15_OPC2	S Day+15_OPC1
ARPC2	3.12612e-12	0.515439	0.984	0.861	5.36192e-08	SON Day+15_OPC2	S Day+15_OPC1
KDELR2	2.43244e-09	0.515297	0.875	0.749	4.17212e-05	SON Day+15_OPC2	S Day+15_OPC1
ZNF655	2.25244e-12	0.514801	0.656	0.295	3.86338e-08	SON Day+15_OPC2	S Day+15_OPC1
OPTN	3.10612e-14	0.514354	0.43	0.105	5.32762e-10	SON Day+15_OPC2	S Day+15_OPC1
HLA-C	1.17463e-09	0.514256	0.43	0.169	2.01473e-05	SON Day+15_OPC2	S Day+15_OPC1
ERG28	9.26196e-09	0.514192	0.734	0.468	0.000158861	SON Day+15_OPC2	S Day+15_OPC1
PDP1	3.30029e-10	0.513364	0.359	0.108	5.66065e-06	SON Day+15_OPC2	S Day+15_OPC1
KLHL5	5.74353e-14	0.513257	0.633	0.251	9.85131e-10	SON Day+15_OPC2	S Day+15_OPC1
ACSL4	2.57791e-12	0.512997	0.5	0.173	4.42163e-08	SON Day+15_OPC2	S Day+15_OPC1
ARF1	5.98237e-13	0.512582	0.961	0.912	1.0261e-08	SON Day+15_OPC2	S Day+15_OPC1
TMSB4X	9.29547e-18	0.512536	1	1	1.59436e-13	SON Day+15_OPC2	S Day+15_OPC1
STAT3	5.44351e-12	0.51241	0.594	0.258	9.33671e-08	SON Day+15_OPC2	S Day+15_OPC1
ARHGAP23	9.3094e-20	0.512332	0.367	0.037	1.59675e-15	SON Day+15_OPC2	S Day+15_OPC1
CELSR1	3.24252e-15	0.511693	0.438	0.102	5.56157e-11	SON Day+15_OPC2	S Day+15_OPC1
MPZL1	1.44042e-12	0.51144	0.688	0.336	2.47061e-08	SON Day+15_OPC2	S Day+15_OPC1
PPP1CB	3.24767e-07	0.510861	0.922	0.851	0.00557041	SON Day+15_OPC2	S Day+15_OPC1
ACTG1	7.36318e-24	0.508284	1	1	1.26293e-19	SON Day+15_OPC2	S Day+15_OPC1
ANXA5	3.65412e-14	0.506452	0.992	0.871	6.26755e-10	SON Day+15_OPC2	S Day+15_OPC1
PDGFC	1.9171e-11	0.506227	0.414	0.125	3.28821e-07	SON Day+15_OPC2	S Day+15_OPC1
RDH11	5.32926e-11	0.505652	0.734	0.397	9.14075e-07	SON Day+15_OPC2	S Day+15_OPC1
OLFML2A	2.14743e-18	0.504695	0.422	0.068	3.68328e-14	SON Day+15_OPC2	S Day+15_OPC1
RAB34	7.23397e-14	0.5046	0.594	0.214	1.24077e-09	SON Day+15_OPC2	S Day+15_OPC1
SCRN1	8.44304e-11	0.504442	0.836	0.485	1.44815e-06	SON Day+15_OPC2	S Day+15_OPC1
L1CAM	1.88813e-12	0.504131	0.414	0.119	3.23852e-08	SON Day+15_OPC2	S Day+15_OPC1
ELOVL5	3.15398e-10	0.503898	0.938	0.786	5.4097e-06	SON Day+15_OPC2	S Day+15_OPC1
TENM3	3.09248e-10	0.500362	0.68	0.342	5.30421e-06	SON Day+15_OPC2	S Day+15_OPC1
SMS	2.74843e-09	0.499476	0.938	0.834	4.71411e-05	SON Day+15_OPC2	S Day+15_OPC1
MMP24OS	1.51553e-12	0.499406	0.453	0.139	2.59944e-08	SON Day+15_OPC2	S Day+15_OPC1
KLF6	1.07566e-09	0.498902	0.516	0.231	1.84497e-05	SON Day+15_OPC2	S Day+15_OPC1
IL13RA1	5.91793e-23	0.496598	0.445	0.051	1.01504e-18	SON Day+15_OPC2	S Day+15_OPC1
GADD45B	6.83508e-18	0.496145	0.398	0.061	1.17235e-13	SON Day+15_OPC2	S Day+15_OPC1
FOSL2	2.19605e-17	0.496145	0.391	0.061	3.76666e-13	SON Day+15_OPC2	S Day+15_OPC1
CCDC80	5.41931e-15	0.495281	0.422	0.098	9.29521e-11	SON Day+15_OPC2	S Day+15_OPC1
NEK6	1.99048e-11	0.493735	0.547	0.224	3.41408e-07	SON Day+15_OPC2	S Day+15_OPC1
SEC24D	5.56199e-16	0.493679	0.453	0.108	9.53992e-12	SON Day+15_OPC2	S Day+15_OPC1
NFIB	1.76333e-13	0.493679	0.383	0.088	3.02447e-09	SON Day+15_OPC2	S Day+15_OPC1
GPC6	3.4691e-13	0.493402	0.602	0.227	5.9502e-09	SON Day+15_OPC2	S Day+15_OPC1
TPM3	3.03295e-11	0.493014	0.938	0.803	5.20212e-07	SON Day+15_OPC2	S Day+15_OPC1
TNFRSF1A	4.72518e-16	0.492917	0.477	0.115	8.10463e-12	SON Day+15_OPC2	S Day+15_OPC1
PDLIM2	1.55422e-11	0.490711	0.461	0.163	2.66579e-07	SON Day+15_OPC2	S Day+15_OPC1
CTTN	8.11876e-11	0.490622	0.672	0.325	1.39253e-06	SON Day+15_OPC2	S Day+15_OPC1
FTL	8.55598e-08	0.490359	0.992	0.969	0.00146752	SON Day+15_OPC2	S Day+15_OPC1
ACTN4	1.72052e-10	0.488364	0.703	0.366	2.95104e-06	SON Day+15_OPC2	S Day+15_OPC1
TMED5	1.52259e-12	0.487713	0.766	0.39	2.61154e-08	SON Day+15_OPC2	S Day+15_OPC1
FARP1	3.29581e-11	0.487643	0.672	0.336	5.65297e-07	SON Day+15_OPC2	S Day+15_OPC1
SNCA	5.48239e-12	0.487446	0.398	0.112	9.40339e-08	SON Day+15_OPC2	S Day+15_OPC1
ZIC2	2.98143e-08	0.487414	0.523	0.247	0.000511375	SON Day+15_OPC2	S Day+15_OPC1
PRKAR2A	5.50799e-12	0.486235	0.688	0.319	9.44731e-08	SON Day+15_OPC2	S Day+15_OPC1
CD151	2.62982e-09	0.485897	0.602	0.315	4.51067e-05	SON Day+15_OPC2	S Day+15_OPC1
MRC2	6.25226e-11	0.485308	0.594	0.278	1.07239e-06	SON Day+15_OPC2	S Day+15_OPC1
EML1	1.56975e-08	0.484479	0.602	0.353	0.000269243	SON Day+15_OPC2	S Day+15_OPC1
FYTTD1	1.08598e-11	0.484284	0.672	0.329	1.86267e-07	SON Day+15_OPC2	S Day+15_OPC1
S100B	2.69508e-13	0.483891	0.336	0.061	4.6226e-09	SON Day+15_OPC2	S Day+15_OPC1
F2R	7.31146e-10	0.483107	0.641	0.329	1.25406e-05	SON Day+15_OPC2	S Day+15_OPC1
PLXND1	1.24387e-11	0.482872	0.516	0.19	2.13348e-07	SON Day+15_OPC2	S Day+15_OPC1
HSD17B12	3.23702e-10	0.482872	0.703	0.39	5.55213e-06	SON Day+15_OPC2	S Day+15_OPC1
CDH13	3.05391e-17	0.481411	0.352	0.044	5.23806e-13	SON Day+15_OPC2	S Day+15_OPC1
NFE2L2	1.39158e-12	0.480206	0.547	0.193	2.38684e-08	SON Day+15_OPC2	S Day+15_OPC1
HCFC1R1	6.28346e-13	0.479512	0.508	0.166	1.07774e-08	SON Day+15_OPC2	S Day+15_OPC1
BCAR1	2.60179e-10	0.479287	0.57	0.247	4.46259e-06	SON Day+15_OPC2	S Day+15_OPC1
IFNGR2	4.455e-11	0.47904	0.523	0.207	7.64121e-07	SON Day+15_OPC2	S Day+15_OPC1
SPRY4	1.45227e-19	0.478746	0.312	0.017	2.49093e-15	SON Day+15_OPC2	S Day+15_OPC1
LINC01508	2.25523e-20	0.478565	0.375	0.037	3.86817e-16	SON Day+15_OPC2	S Day+15_OPC1
OSBPL11	1.84964e-07	0.478332	0.516	0.271	0.0031725	SON Day+15_OPC2	S Day+15_OPC1
TMED7	3.14651e-10	0.477911	0.695	0.38	5.39689e-06	SON Day+15_OPC2	S Day+15_OPC1
DDR1	5.31292e-09	0.477801	0.68	0.363	9.11272e-05	SON Day+15_OPC2	S Day+15_OPC1
APP	9.27127e-09	0.477677	0.797	0.583	0.000159021	SON Day+15_OPC2	S Day+15_OPC1
SNX3	1.98623e-09	0.477004	0.945	0.79	3.40678e-05	SON Day+15_OPC2	S Day+15_OPC1
ATP6AP1	8.56159e-08	0.476746	0.641	0.397	0.00146848	SON Day+15_OPC2	S Day+15_OPC1
TRAM1	5.54108e-08	0.476402	0.75	0.539	0.000950406	SON Day+15_OPC2	S Day+15_OPC1
LRP10	1.17129e-15	0.476244	0.453	0.105	2.009e-11	SON Day+15_OPC2	S Day+15_OPC1
ZCCHC24	8.46001e-19	0.475219	0.398	0.054	1.45106e-14	SON Day+15_OPC2	S Day+15_OPC1
DDX21	4.05533e-09	0.475159	0.836	0.549	6.9557e-05	SON Day+15_OPC2	S Day+15_OPC1
TNFRSF19	2.90465e-09	0.471855	0.344	0.102	4.98205e-05	SON Day+15_OPC2	S Day+15_OPC1
PLK2	8.11477e-07	0.47151	0.375	0.166	0.0139185	SON Day+15_OPC2	S Day+15_OPC1
RAB7A	3.15128e-08	0.470907	0.812	0.573	0.000540508	SON Day+15_OPC2	S Day+15_OPC1
DAB2	1.19509e-11	0.470695	0.281	0.051	2.04983e-07	SON Day+15_OPC2	S Day+15_OPC1
EHD4	9.31256e-14	0.470161	0.586	0.207	1.59729e-09	SON Day+15_OPC2	S Day+15_OPC1
NRCAM	1.03128e-06	0.468679	0.562	0.339	0.0176884	SON Day+15_OPC2	S Day+15_OPC1
NEAT1	1.68967e-07	0.467606	0.414	0.18	0.00289812	SON Day+15_OPC2	S Day+15_OPC1
GSN	9.51055e-13	0.467606	0.406	0.108	1.63125e-08	SON Day+15_OPC2	S Day+15_OPC1
LDLR	5.49579e-09	0.466597	0.68	0.376	9.42639e-05	SON Day+15_OPC2	S Day+15_OPC1
COLGALT1	7.73171e-11	0.466394	0.586	0.271	1.32614e-06	SON Day+15_OPC2	S Day+15_OPC1
EMILIN2	5.53818e-20	0.466012	0.328	0.02	9.49908e-16	SON Day+15_OPC2	S Day+15_OPC1
RIC8A	1.80521e-09	0.465596	0.711	0.4	3.0963e-05	SON Day+15_OPC2	S Day+15_OPC1
ADM	1.65901e-14	0.46449	0.266	0.024	2.84553e-10	SON Day+15_OPC2	S Day+15_OPC1
AP2M1	2.42796e-12	0.463547	0.953	0.712	4.16443e-08	SON Day+15_OPC2	S Day+15_OPC1
NEU1	7.02258e-14	0.46343	0.469	0.129	1.20451e-09	SON Day+15_OPC2	S Day+15_OPC1
ATP2B4	9.84331e-09	0.461427	0.523	0.244	0.000168832	SON Day+15_OPC2	S Day+15_OPC1
MTHFD2	4.45616e-07	0.461347	0.688	0.393	0.00764321	SON Day+15_OPC2	S Day+15_OPC1
TRIM22	2.93221e-16	0.461347	0.328	0.041	5.02933e-12	SON Day+15_OPC2	S Day+15_OPC1
SHISA9	1.1076e-08	0.461092	0.453	0.193	0.000189976	SON Day+15_OPC2	S Day+15_OPC1
MTDH	2.56089e-07	0.460806	0.828	0.671	0.00439244	SON Day+15_OPC2	S Day+15_OPC1
PHF19	1.58402e-08	0.46067	0.562	0.275	0.000271691	SON Day+15_OPC2	S Day+15_OPC1
CTHRC1	2.99991e-12	0.459568	0.211	0.017	5.14544e-08	SON Day+15_OPC2	S Day+15_OPC1
ANTXR2	1.12175e-08	0.459501	0.422	0.169	0.000192403	SON Day+15_OPC2	S Day+15_OPC1
SEC23A	9.25891e-09	0.457113	0.672	0.376	0.000158809	SON Day+15_OPC2	S Day+15_OPC1
SPRY1	1.13032e-17	0.45667	0.328	0.031	1.93873e-13	SON Day+15_OPC2	S Day+15_OPC1
KCTD10	3.51122e-11	0.45655	0.602	0.264	6.02245e-07	SON Day+15_OPC2	S Day+15_OPC1
MAP1LC3B	5.39222e-08	0.45611	0.789	0.61	0.000924874	SON Day+15_OPC2	S Day+15_OPC1
S100A11	1.61954e-12	0.45557	0.32	0.061	2.77783e-08	SON Day+15_OPC2	S Day+15_OPC1
CYFIP1	2.08635e-09	0.455439	0.766	0.451	3.57851e-05	SON Day+15_OPC2	S Day+15_OPC1
DUSP14	2.1213e-10	0.4538	0.414	0.136	3.63845e-06	SON Day+15_OPC2	S Day+15_OPC1
PGRMC2	2.03053e-09	0.453743	0.719	0.42	3.48277e-05	SON Day+15_OPC2	S Day+15_OPC1
MTCH1	6.47495e-09	0.453475	0.914	0.851	0.000111058	SON Day+15_OPC2	S Day+15_OPC1
APMAP	8.45701e-08	0.453301	0.672	0.42	0.00145055	SON Day+15_OPC2	S Day+15_OPC1
WWTR1	1.67547e-09	0.453069	0.555	0.258	2.87376e-05	SON Day+15_OPC2	S Day+15_OPC1
RPN1	1.17119e-09	0.452809	0.742	0.427	2.00883e-05	SON Day+15_OPC2	S Day+15_OPC1
MTATP6P1	1.53725e-10	0.452526	1	0.997	2.63669e-06	SON Day+15_OPC2	S Day+15_OPC1
TMEM200C	3.27986e-11	0.452055	0.422	0.136	5.62561e-07	SON Day+15_OPC2	S Day+15_OPC1
CNTNAP2	0.0033326	0.451408	0.391	0.271	1	SON Day+15_OPC2	S Day+15_OPC1
TMOD3	1.74447e-10	0.450092	0.68	0.342	2.99212e-06	SON Day+15_OPC2	S Day+15_OPC1
FEZ1	2.74263e-08	0.449537	0.805	0.59	0.000470416	SON Day+15_OPC2	S Day+15_OPC1
NIBAN2	3.07161e-16	0.449109	0.367	0.058	5.26843e-12	SON Day+15_OPC2	S Day+15_OPC1
FADS2	5.94967e-08	0.448878	0.836	0.729	0.00102049	SON Day+15_OPC2	S Day+15_OPC1
HERPUD1	3.14051e-08	0.447842	0.508	0.247	0.00053866	SON Day+15_OPC2	S Day+15_OPC1
RGL1	1.73441e-14	0.446932	0.422	0.098	2.97485e-10	SON Day+15_OPC2	S Day+15_OPC1
CHSY1	7.97979e-08	0.446705	0.531	0.281	0.00136869	SON Day+15_OPC2	S Day+15_OPC1
MATN2	4.60129e-16	0.446685	0.266	0.017	7.89214e-12	SON Day+15_OPC2	S Day+15_OPC1
TGFB1I1	1.02684e-17	0.444522	0.391	0.058	1.76123e-13	SON Day+15_OPC2	S Day+15_OPC1
EPB41L2	1.55419e-08	0.44366	0.516	0.244	0.000266574	SON Day+15_OPC2	S Day+15_OPC1
TPST2	2.51486e-08	0.442919	0.344	0.122	0.000431348	SON Day+15_OPC2	S Day+15_OPC1
PXN	9.82694e-12	0.442899	0.555	0.224	1.68552e-07	SON Day+15_OPC2	S Day+15_OPC1
LIMS1	4.72704e-10	0.44207	0.508	0.203	8.10783e-06	SON Day+15_OPC2	S Day+15_OPC1
PFDN1	1.71087e-06	0.440888	0.695	0.495	0.0293448	SON Day+15_OPC2	S Day+15_OPC1
TRIB2	6.57319e-09	0.440843	0.562	0.281	0.000112743	SON Day+15_OPC2	S Day+15_OPC1
AFF4	1.99793e-08	0.440805	0.719	0.407	0.000342684	SON Day+15_OPC2	S Day+15_OPC1
CDK6	8.12801e-06	0.440285	0.797	0.641	0.139412	SON Day+15_OPC2	S Day+15_OPC1
AGPAT3	7.80661e-15	0.439903	0.445	0.108	1.33899e-10	SON Day+15_OPC2	S Day+15_OPC1
FAM177A1	5.46109e-10	0.439417	0.523	0.224	9.36686e-06	SON Day+15_OPC2	S Day+15_OPC1
FRMD6	1.14813e-10	0.438162	0.359	0.102	1.96928e-06	SON Day+15_OPC2	S Day+15_OPC1
RBM7	1.17369e-09	0.436553	0.578	0.278	2.01311e-05	SON Day+15_OPC2	S Day+15_OPC1
PRKCB	3.85785e-10	0.436387	0.328	0.088	6.61698e-06	SON Day+15_OPC2	S Day+15_OPC1
PHLDB1	2.32905e-11	0.435615	0.57	0.234	3.99479e-07	SON Day+15_OPC2	S Day+15_OPC1
PMEPA1	1.95294e-09	0.435577	0.359	0.112	3.34968e-05	SON Day+15_OPC2	S Day+15_OPC1
ACTB	2.56806e-15	0.435464	1	1	4.40474e-11	SON Day+15_OPC2	S Day+15_OPC1
EGR1	8.255e-05	0.434053	0.32	0.156	1	SON Day+15_OPC2	S Day+15_OPC1
PLEKHB2	1.53612e-08	0.434053	0.688	0.397	0.000263475	SON Day+15_OPC2	S Day+15_OPC1
FERMT2	5.39674e-07	0.433894	0.703	0.437	0.00925649	SON Day+15_OPC2	S Day+15_OPC1
CHST3	1.46954e-13	0.433048	0.453	0.125	2.52055e-09	SON Day+15_OPC2	S Day+15_OPC1
CERS2	1.13936e-07	0.431982	0.742	0.485	0.00195424	SON Day+15_OPC2	S Day+15_OPC1
ACOT9	5.25499e-10	0.431342	0.508	0.203	9.01335e-06	SON Day+15_OPC2	S Day+15_OPC1
GALNT17	8.21538e-12	0.430453	0.484	0.169	1.4091e-07	SON Day+15_OPC2	S Day+15_OPC1
KRT18	4.07908e-09	0.429445	0.289	0.071	6.99644e-05	SON Day+15_OPC2	S Day+15_OPC1
RGCC	3.90972e-15	0.428925	0.336	0.047	6.70595e-11	SON Day+15_OPC2	S Day+15_OPC1
NPDC1	2.79127e-10	0.428114	0.469	0.173	4.78758e-06	SON Day+15_OPC2	S Day+15_OPC1
FLNA	5.25819e-09	0.427568	0.891	0.668	9.01885e-05	SON Day+15_OPC2	S Day+15_OPC1
DEGS1	1.01201e-09	0.427435	0.656	0.353	1.73579e-05	SON Day+15_OPC2	S Day+15_OPC1
RC3H2	3.25861e-10	0.426494	0.664	0.339	5.58918e-06	SON Day+15_OPC2	S Day+15_OPC1
AFF3	4.97499e-08	0.426402	0.438	0.19	0.000853311	SON Day+15_OPC2	S Day+15_OPC1
CALR	1.58264e-08	0.42558	0.922	0.847	0.000271455	SON Day+15_OPC2	S Day+15_OPC1
KLHL42	2.04349e-10	0.42548	0.641	0.295	3.505e-06	SON Day+15_OPC2	S Day+15_OPC1
DNAJC10	8.22432e-10	0.425259	0.734	0.417	1.41064e-05	SON Day+15_OPC2	S Day+15_OPC1
ZMAT3	4.46992e-07	0.424901	0.453	0.214	0.0076668	SON Day+15_OPC2	S Day+15_OPC1
PDPN	9.52635e-08	0.423828	0.844	0.702	0.00163396	SON Day+15_OPC2	S Day+15_OPC1
FSCN1	1.57596e-06	0.422711	0.82	0.62	0.0270309	SON Day+15_OPC2	S Day+15_OPC1
CYB5R3	1.21763e-09	0.422534	0.711	0.383	2.08848e-05	SON Day+15_OPC2	S Day+15_OPC1
TUSC3	2.03824e-07	0.422272	0.727	0.481	0.00349599	SON Day+15_OPC2	S Day+15_OPC1
MYOF	7.42181e-22	0.422163	0.344	0.017	1.27299e-17	SON Day+15_OPC2	S Day+15_OPC1
TFPI2	1.42269e-08	0.422163	0.406	0.146	0.000244019	SON Day+15_OPC2	S Day+15_OPC1
FHL1	0.00127427	0.422163	0.805	0.739	1	SON Day+15_OPC2	S Day+15_OPC1
FOS	1.63816e-12	0.420739	0.477	0.142	2.80978e-08	SON Day+15_OPC2	S Day+15_OPC1
PGM2L1	2.24863e-09	0.420095	0.516	0.214	3.85684e-05	SON Day+15_OPC2	S Day+15_OPC1
TPGS2	9.14778e-08	0.419549	0.812	0.631	0.00156903	SON Day+15_OPC2	S Day+15_OPC1
TNIP1	7.67563e-06	0.419396	0.367	0.176	0.131652	SON Day+15_OPC2	S Day+15_OPC1
ATP6AP2	1.26405e-08	0.419369	0.789	0.444	0.00021681	SON Day+15_OPC2	S Day+15_OPC1
EGF	2.31059e-11	0.41931	0.344	0.085	3.96312e-07	SON Day+15_OPC2	S Day+15_OPC1
ITGB1BP1	7.1994e-08	0.418278	0.672	0.39	0.00123484	SON Day+15_OPC2	S Day+15_OPC1
TUBB2A	1.1019e-06	0.417797	0.773	0.529	0.0188998	SON Day+15_OPC2	S Day+15_OPC1
PLAUR	5.22887e-14	0.417745	0.328	0.054	8.96855e-10	SON Day+15_OPC2	S Day+15_OPC1
KIRREL1	6.75333e-10	0.417116	0.516	0.214	1.15833e-05	SON Day+15_OPC2	S Day+15_OPC1
RAP1GDS1	1.41458e-09	0.417021	0.617	0.315	2.42629e-05	SON Day+15_OPC2	S Day+15_OPC1
SARAF	2.33402e-07	0.41696	0.961	0.878	0.00400331	SON Day+15_OPC2	S Day+15_OPC1
CTSB	1.35302e-06	0.416075	0.57	0.339	0.023207	SON Day+15_OPC2	S Day+15_OPC1
ATF3	2.01341e-08	0.415376	0.438	0.176	0.000345341	SON Day+15_OPC2	S Day+15_OPC1
TTYH3	4.2878e-08	0.415282	0.695	0.414	0.000735443	SON Day+15_OPC2	S Day+15_OPC1
BHLHE40	3.36264e-19	0.415198	0.297	0.014	5.7676e-15	SON Day+15_OPC2	S Day+15_OPC1
LIMA1	1.26667e-08	0.414108	0.656	0.349	0.000217259	SON Day+15_OPC2	S Day+15_OPC1
LAMB1	1.45459e-11	0.413667	0.359	0.092	2.49491e-07	SON Day+15_OPC2	S Day+15_OPC1
TRAM2	1.69926e-07	0.413605	0.438	0.197	0.00291458	SON Day+15_OPC2	S Day+15_OPC1
LIPA	3.4713e-09	0.412778	0.633	0.319	5.95398e-05	SON Day+15_OPC2	S Day+15_OPC1
MAMDC2	6.19195e-05	0.411951	0.461	0.281	1	SON Day+15_OPC2	S Day+15_OPC1
BOK	2.96138e-14	0.411863	0.477	0.129	5.07936e-10	SON Day+15_OPC2	S Day+15_OPC1
MID1	2.99057e-08	0.411765	0.742	0.42	0.000512943	SON Day+15_OPC2	S Day+15_OPC1
SLC1A3	6.32648e-06	0.411729	0.664	0.427	0.108512	SON Day+15_OPC2	S Day+15_OPC1
LAPTM4A	1.99169e-06	0.411667	0.594	0.356	0.0341615	SON Day+15_OPC2	S Day+15_OPC1
REEP5	5.75382e-09	0.411243	0.641	0.322	9.86895e-05	SON Day+15_OPC2	S Day+15_OPC1
AC005261.1	2.11964e-09	0.410575	0.641	0.322	3.6356e-05	SON Day+15_OPC2	S Day+15_OPC1
MYADM	1.03022e-06	0.410546	0.516	0.271	0.0176704	SON Day+15_OPC2	S Day+15_OPC1
PARVA	6.99729e-08	0.409686	0.617	0.332	0.00120017	SON Day+15_OPC2	S Day+15_OPC1
HSPG2	4.65301e-09	0.409635	0.398	0.146	7.98085e-05	SON Day+15_OPC2	S Day+15_OPC1
VGF	8.37288e-10	0.409262	0.297	0.071	1.43612e-05	SON Day+15_OPC2	S Day+15_OPC1
ATL3	8.4414e-19	0.408842	0.359	0.037	1.44787e-14	SON Day+15_OPC2	S Day+15_OPC1
VIM	2.07091e-10	0.408167	1	1	3.55202e-06	SON Day+15_OPC2	S Day+15_OPC1
B3GLCT	7.82677e-08	0.407899	0.445	0.2	0.00134245	SON Day+15_OPC2	S Day+15_OPC1
SDC3	3.66471e-08	0.406205	0.438	0.193	0.000628571	SON Day+15_OPC2	S Day+15_OPC1
ALCAM	3.04947e-11	0.405829	0.375	0.102	5.23045e-07	SON Day+15_OPC2	S Day+15_OPC1
PPP2R2B	1.38381e-13	0.405653	0.422	0.102	2.37351e-09	SON Day+15_OPC2	S Day+15_OPC1
TGOLN2	4.72242e-07	0.405082	0.719	0.441	0.00809989	SON Day+15_OPC2	S Day+15_OPC1
LRATD2	1.92328e-09	0.404998	0.516	0.21	3.29881e-05	SON Day+15_OPC2	S Day+15_OPC1
TTL	7.71335e-08	0.404509	0.625	0.366	0.00132299	SON Day+15_OPC2	S Day+15_OPC1
VAMP3	1.79969e-09	0.404271	0.438	0.166	3.08683e-05	SON Day+15_OPC2	S Day+15_OPC1
NTRK3	2.56703e-09	0.40353	0.562	0.264	4.40297e-05	SON Day+15_OPC2	S Day+15_OPC1
PAM	4.18188e-09	0.403382	0.68	0.383	7.17275e-05	SON Day+15_OPC2	S Day+15_OPC1
TRIM56	3.0675e-11	0.403351	0.461	0.156	5.26137e-07	SON Day+15_OPC2	S Day+15_OPC1
NDRG4	9.37812e-10	0.403351	0.422	0.146	1.60853e-05	SON Day+15_OPC2	S Day+15_OPC1
MGAT5	1.04663e-07	0.403232	0.43	0.19	0.00179518	SON Day+15_OPC2	S Day+15_OPC1
TM9SF3	1.42982e-07	0.403174	0.922	0.783	0.00245243	SON Day+15_OPC2	S Day+15_OPC1
LRP8	6.7774e-10	0.403117	0.469	0.173	1.16246e-05	SON Day+15_OPC2	S Day+15_OPC1
EBP	6.99165e-07	0.403117	0.648	0.386	0.0119921	SON Day+15_OPC2	S Day+15_OPC1
SMOC2	1.04931e-13	0.402985	0.289	0.037	1.79978e-09	SON Day+15_OPC2	S Day+15_OPC1
FABP3	3.89037e-10	0.402985	0.266	0.054	6.67276e-06	SON Day+15_OPC2	S Day+15_OPC1
PGPEP1	4.39189e-13	0.402737	0.383	0.088	7.53298e-09	SON Day+15_OPC2	S Day+15_OPC1
TXNRD1	1.27528e-07	0.402511	0.781	0.505	0.00218736	SON Day+15_OPC2	S Day+15_OPC1
PPP1R18	2.44591e-08	0.400968	0.508	0.241	0.000419522	SON Day+15_OPC2	S Day+15_OPC1
RNF7	8.84123e-08	0.400783	0.883	0.746	0.00151645	SON Day+15_OPC2	S Day+15_OPC1
CUL4A	2.93403e-08	0.400544	0.633	0.349	0.000503245	SON Day+15_OPC2	S Day+15_OPC1
LAYN	7.40971e-18	0.399643	0.258	0.007	1.27091e-13	SON Day+15_OPC2	S Day+15_OPC1
EPS8	1.1614e-09	0.399219	0.422	0.142	1.99203e-05	SON Day+15_OPC2	S Day+15_OPC1
EXT1	6.00174e-10	0.39901	0.578	0.247	1.02942e-05	SON Day+15_OPC2	S Day+15_OPC1
TMEM263	7.51001e-09	0.398158	0.508	0.227	0.000128812	SON Day+15_OPC2	S Day+15_OPC1
SCARB2	4.43827e-09	0.398025	0.641	0.325	7.61251e-05	SON Day+15_OPC2	S Day+15_OPC1
DDOST	1.47049e-09	0.397216	0.648	0.312	2.52218e-05	SON Day+15_OPC2	S Day+15_OPC1
GFPT2	5.87284e-12	0.397216	0.375	0.095	1.00731e-07	SON Day+15_OPC2	S Day+15_OPC1
SLC7A1	3.20275e-07	0.396284	0.492	0.251	0.00549335	SON Day+15_OPC2	S Day+15_OPC1
CEP55	0.00018054	0.395594	0.484	0.302	1	SON Day+15_OPC2	S Day+15_OPC1
NFE2L1	4.33718e-09	0.395425	0.586	0.292	7.43913e-05	SON Day+15_OPC2	S Day+15_OPC1
AC092069.1	3.38266e-10	0.395217	0.469	0.166	5.80194e-06	SON Day+15_OPC2	S Day+15_OPC1
MFSD14B	2.06194e-08	0.394446	0.531	0.264	0.000353664	SON Day+15_OPC2	S Day+15_OPC1
MAN2A1	9.34347e-10	0.394174	0.438	0.156	1.60259e-05	SON Day+15_OPC2	S Day+15_OPC1
NDFIP1	1.18336e-06	0.394143	0.625	0.376	0.020297	SON Day+15_OPC2	S Day+15_OPC1
AFAP1	3.04343e-12	0.394049	0.414	0.112	5.22009e-08	SON Day+15_OPC2	S Day+15_OPC1
DNAJB11	5.52679e-08	0.393841	0.594	0.305	0.000947955	SON Day+15_OPC2	S Day+15_OPC1
SPTSSA	2.63332e-07	0.392701	0.766	0.519	0.00451667	SON Day+15_OPC2	S Day+15_OPC1
PM20D2	2.09019e-08	0.392475	0.5	0.231	0.000358509	SON Day+15_OPC2	S Day+15_OPC1
UGCG	5.70382e-08	0.392294	0.461	0.21	0.00097832	SON Day+15_OPC2	S Day+15_OPC1
MBNL2	1.7557e-08	0.392098	0.406	0.156	0.000301137	SON Day+15_OPC2	S Day+15_OPC1
ASAH1	1.01319e-07	0.39203	0.57	0.298	0.00173782	SON Day+15_OPC2	S Day+15_OPC1
DIRAS2	5.53598e-15	0.391406	0.328	0.047	9.49532e-11	SON Day+15_OPC2	S Day+15_OPC1
DSEL	2.00285e-12	0.391406	0.289	0.047	3.43528e-08	SON Day+15_OPC2	S Day+15_OPC1
ARL2BP	1.7907e-07	0.391167	0.688	0.403	0.0030714	SON Day+15_OPC2	S Day+15_OPC1
FASN	7.13139e-06	0.391107	0.828	0.725	0.122318	SON Day+15_OPC2	S Day+15_OPC1
ROCK2	2.103e-05	0.390984	0.727	0.529	0.360706	SON Day+15_OPC2	S Day+15_OPC1
GASK1B	3.61917e-10	0.390722	0.336	0.088	6.20761e-06	SON Day+15_OPC2	S Day+15_OPC1
CD164	3.14129e-07	0.390644	0.469	0.231	0.00538795	SON Day+15_OPC2	S Day+15_OPC1
AHR	7.4143e-14	0.390127	0.273	0.031	1.2717e-09	SON Day+15_OPC2	S Day+15_OPC1
STK25	1.18766e-07	0.388342	0.766	0.481	0.00203708	SON Day+15_OPC2	S Day+15_OPC1
TMEM50B	1.19399e-09	0.387617	0.492	0.2	2.04793e-05	SON Day+15_OPC2	S Day+15_OPC1
CLIC1	2.59271e-06	0.387435	0.609	0.366	0.0444702	SON Day+15_OPC2	S Day+15_OPC1
IRF2BPL	1.17037e-08	0.386901	0.516	0.231	0.000200743	SON Day+15_OPC2	S Day+15_OPC1
CRK	6.29447e-07	0.386686	0.758	0.498	0.0107963	SON Day+15_OPC2	S Day+15_OPC1
CORO1C	1.58082e-07	0.386606	0.781	0.549	0.00271142	SON Day+15_OPC2	S Day+15_OPC1
TMED10	8.68428e-08	0.386512	0.883	0.797	0.00148953	SON Day+15_OPC2	S Day+15_OPC1
NDFIP2	9.12274e-09	0.386018	0.523	0.241	0.000156473	SON Day+15_OPC2	S Day+15_OPC1
SDF4	1.4842e-07	0.386018	0.508	0.254	0.00254569	SON Day+15_OPC2	S Day+15_OPC1
SIPA1L2	4.91129e-07	0.385967	0.688	0.444	0.00842385	SON Day+15_OPC2	S Day+15_OPC1
RNF14	1.81312e-11	0.385637	0.438	0.136	3.10986e-07	SON Day+15_OPC2	S Day+15_OPC1
ITGB1	1.83157e-11	0.385637	0.43	0.125	3.14151e-07	SON Day+15_OPC2	S Day+15_OPC1
PRMT2	8.13955e-10	0.385357	0.57	0.258	1.3961e-05	SON Day+15_OPC2	S Day+15_OPC1
CDV3	3.92409e-06	0.385265	0.836	0.692	0.0673059	SON Day+15_OPC2	S Day+15_OPC1
SH2B3	2.93565e-11	0.384881	0.328	0.075	5.03523e-07	SON Day+15_OPC2	S Day+15_OPC1
CRIP2	0.000100867	0.384439	0.594	0.414	1	SON Day+15_OPC2	S Day+15_OPC1
TNIK	1.31628e-09	0.383277	0.477	0.183	2.25769e-05	SON Day+15_OPC2	S Day+15_OPC1
MXRA7	5.58767e-10	0.381745	0.531	0.224	9.58398e-06	SON Day+15_OPC2	S Day+15_OPC1
MPRIP	9.4094e-07	0.381712	0.562	0.302	0.016139	SON Day+15_OPC2	S Day+15_OPC1
AL391422.4	4.4773e-18	0.381449	0.273	0.01	7.67946e-14	SON Day+15_OPC2	S Day+15_OPC1
KCND3	1.11045e-13	0.381449	0.344	0.061	1.90465e-09	SON Day+15_OPC2	S Day+15_OPC1
ETV4	2.25093e-14	0.381097	0.336	0.054	3.86079e-10	SON Day+15_OPC2	S Day+15_OPC1
FRMD5	4.93496e-12	0.381097	0.305	0.058	8.46444e-08	SON Day+15_OPC2	S Day+15_OPC1
LARGE1	3.06247e-12	0.380421	0.352	0.078	5.25275e-08	SON Day+15_OPC2	S Day+15_OPC1
UNC5C	1.47835e-16	0.380342	0.273	0.017	2.53566e-12	SON Day+15_OPC2	S Day+15_OPC1
BNC2	7.20427e-15	0.380342	0.258	0.02	1.23568e-10	SON Day+15_OPC2	S Day+15_OPC1
DNAJC3	2.81583e-07	0.380226	0.406	0.176	0.00482972	SON Day+15_OPC2	S Day+15_OPC1
FAM200B	1.3888e-07	0.379658	0.594	0.315	0.00238206	SON Day+15_OPC2	S Day+15_OPC1
LBH	2.89165e-10	0.379405	0.32	0.081	4.95976e-06	SON Day+15_OPC2	S Day+15_OPC1
AC114947.2	2.8547e-08	0.379319	0.445	0.19	0.000489638	SON Day+15_OPC2	S Day+15_OPC1
PLOD3	5.86634e-11	0.379176	0.43	0.139	1.00619e-06	SON Day+15_OPC2	S Day+15_OPC1
PXDC1	5.01926e-15	0.379012	0.359	0.058	8.60904e-11	SON Day+15_OPC2	S Day+15_OPC1
LYRM2	1.45812e-06	0.378901	0.594	0.346	0.0250097	SON Day+15_OPC2	S Day+15_OPC1
CPNE2	1.22189e-11	0.378796	0.406	0.115	2.09579e-07	SON Day+15_OPC2	S Day+15_OPC1
SLC35B1	4.53614e-08	0.378023	0.664	0.366	0.000778039	SON Day+15_OPC2	S Day+15_OPC1
CPEB2	3.12493e-14	0.377556	0.312	0.044	5.35988e-10	SON Day+15_OPC2	S Day+15_OPC1
PCYOX1	1.4229e-07	0.377517	0.586	0.319	0.00244056	SON Day+15_OPC2	S Day+15_OPC1
MBP	1.80569e-12	0.376975	0.336	0.068	3.09712e-08	SON Day+15_OPC2	S Day+15_OPC1
KCNMA1	4.87319e-15	0.376632	0.242	0.014	8.3585e-11	SON Day+15_OPC2	S Day+15_OPC1
DIPK2A	1.29702e-12	0.376426	0.398	0.098	2.22465e-08	SON Day+15_OPC2	S Day+15_OPC1
ARCN1	4.72147e-06	0.375961	0.734	0.508	0.0809826	SON Day+15_OPC2	S Day+15_OPC1
PTPN9	2.42626e-10	0.375906	0.414	0.136	4.16153e-06	SON Day+15_OPC2	S Day+15_OPC1
MGAT4B	2.74369e-08	0.375732	0.523	0.241	0.000470597	SON Day+15_OPC2	S Day+15_OPC1
SAMD4A	8.03651e-08	0.375372	0.445	0.197	0.00137842	SON Day+15_OPC2	S Day+15_OPC1
CXCL14	3.6565e-05	0.375011	0.156	0.041	0.627162	SON Day+15_OPC2	S Day+15_OPC1
FNBP1	4.30178e-08	0.374906	0.508	0.237	0.000737842	SON Day+15_OPC2	S Day+15_OPC1
PNMA2	3.81233e-07	0.374815	0.664	0.403	0.00653891	SON Day+15_OPC2	S Day+15_OPC1
SQLE	1.26192e-06	0.374333	0.953	0.892	0.0216444	SON Day+15_OPC2	S Day+15_OPC1
DAG1	2.1427e-07	0.374145	0.641	0.369	0.00367516	SON Day+15_OPC2	S Day+15_OPC1
PPP2CB	2.49324e-06	0.374096	0.883	0.8	0.0427641	SON Day+15_OPC2	S Day+15_OPC1
GOLM1	2.66943e-07	0.373852	0.703	0.407	0.00457861	SON Day+15_OPC2	S Day+15_OPC1
WASF2	3.59401e-08	0.373729	0.578	0.288	0.000616444	SON Day+15_OPC2	S Day+15_OPC1
FAM120A	1.4335e-07	0.373665	0.5	0.241	0.00245873	SON Day+15_OPC2	S Day+15_OPC1
SH3BGRL3	6.74002e-06	0.373629	0.906	0.841	0.115605	SON Day+15_OPC2	S Day+15_OPC1
KIFC3	2.55831e-10	0.3735	0.32	0.081	4.38801e-06	SON Day+15_OPC2	S Day+15_OPC1
ERGIC1	2.24379e-09	0.373278	0.547	0.237	3.84856e-05	SON Day+15_OPC2	S Day+15_OPC1
TM7SF3	3.36853e-07	0.373077	0.617	0.349	0.0057777	SON Day+15_OPC2	S Day+15_OPC1
RHPN2	7.33861e-09	0.372609	0.383	0.139	0.000125872	SON Day+15_OPC2	S Day+15_OPC1
SREBF2	7.53629e-07	0.372376	0.641	0.386	0.0129263	SON Day+15_OPC2	S Day+15_OPC1
TIMM17A	9.52296e-07	0.371758	0.82	0.563	0.0163338	SON Day+15_OPC2	S Day+15_OPC1
CSF1	2.45285e-16	0.370788	0.297	0.027	4.20713e-12	SON Day+15_OPC2	S Day+15_OPC1
LRRN3	1.04196e-05	0.370744	0.414	0.207	0.178717	SON Day+15_OPC2	S Day+15_OPC1
ELOVL6	2.21307e-05	0.370581	0.773	0.607	0.379585	SON Day+15_OPC2	S Day+15_OPC1
TPBG	9.38319e-09	0.370581	0.469	0.197	0.00016094	SON Day+15_OPC2	S Day+15_OPC1
MAP2K1	5.79238e-07	0.370331	0.688	0.383	0.0099351	SON Day+15_OPC2	S Day+15_OPC1
NARS1	7.6981e-07	0.370185	0.844	0.617	0.0132038	SON Day+15_OPC2	S Day+15_OPC1
FAM210B	5.89326e-09	0.370114	0.57	0.261	0.000101081	SON Day+15_OPC2	S Day+15_OPC1
RTL8C	7.3828e-05	0.37003	0.82	0.705	1	SON Day+15_OPC2	S Day+15_OPC1
TNFRSF10D	1.40717e-10	0.369995	0.297	0.064	2.41357e-06	SON Day+15_OPC2	S Day+15_OPC1
TMX2	1.37112e-06	0.369794	0.672	0.424	0.0235174	SON Day+15_OPC2	S Day+15_OPC1
EPB41L3	3.97481e-08	0.369735	0.43	0.176	0.00068176	SON Day+15_OPC2	S Day+15_OPC1
GNG11	5.04793e-07	0.36963	0.578	0.298	0.0086582	SON Day+15_OPC2	S Day+15_OPC1
CSRP1	2.30131e-05	0.369202	0.57	0.336	0.39472	SON Day+15_OPC2	S Day+15_OPC1
RDX	4.75449e-07	0.368691	0.953	0.841	0.0081549	SON Day+15_OPC2	S Day+15_OPC1
PGAM1	2.46158e-07	0.368691	0.734	0.447	0.00422211	SON Day+15_OPC2	S Day+15_OPC1
ZIC3	1.45015e-07	0.36807	0.406	0.163	0.0024873	SON Day+15_OPC2	S Day+15_OPC1
MAPKAP1	1.59899e-06	0.36807	0.508	0.278	0.0274259	SON Day+15_OPC2	S Day+15_OPC1
CD99	7.19213e-07	0.367825	0.93	0.783	0.0123359	SON Day+15_OPC2	S Day+15_OPC1
ZDHHC9	1.76345e-09	0.367783	0.453	0.173	3.02466e-05	SON Day+15_OPC2	S Day+15_OPC1
GPN1	6.46506e-06	0.367605	0.586	0.38	0.110889	SON Day+15_OPC2	S Day+15_OPC1
BVES	3.1475e-06	0.367469	0.312	0.125	0.053986	SON Day+15_OPC2	S Day+15_OPC1
NDN	2.66134e-06	0.366893	0.82	0.597	0.0456472	SON Day+15_OPC2	S Day+15_OPC1
AC055839.2	3.41343e-09	0.366843	0.367	0.122	5.85471e-05	SON Day+15_OPC2	S Day+15_OPC1
COL25A1	3.00725e-10	0.366744	0.25	0.044	5.15804e-06	SON Day+15_OPC2	S Day+15_OPC1
COLGALT2	6.03509e-09	0.366576	0.383	0.132	0.000103514	SON Day+15_OPC2	S Day+15_OPC1
HIGD1A	2.53833e-06	0.366539	0.789	0.6	0.0435375	SON Day+15_OPC2	S Day+15_OPC1
RFK	8.44369e-07	0.366438	0.445	0.217	0.0144826	SON Day+15_OPC2	S Day+15_OPC1
EGFR	1.55876e-10	0.366189	0.352	0.095	2.67359e-06	SON Day+15_OPC2	S Day+15_OPC1
FEN1	3.98732e-06	0.36616	0.719	0.444	0.0683904	SON Day+15_OPC2	S Day+15_OPC1
JUN	6.77853e-05	0.366115	0.453	0.264	1	SON Day+15_OPC2	S Day+15_OPC1
IARS1	2.22245e-06	0.365775	0.898	0.705	0.0381195	SON Day+15_OPC2	S Day+15_OPC1
DENND2B	3.25231e-08	0.365265	0.328	0.112	0.000557836	SON Day+15_OPC2	S Day+15_OPC1
HSD17B7	2.74478e-08	0.365244	0.438	0.183	0.000470785	SON Day+15_OPC2	S Day+15_OPC1
CLDND1	1.22376e-07	0.365036	0.742	0.447	0.00209899	SON Day+15_OPC2	S Day+15_OPC1
SLC7A5	2.16397e-08	0.364818	0.383	0.139	0.000371163	SON Day+15_OPC2	S Day+15_OPC1
MAGT1	2.50853e-07	0.364706	0.641	0.366	0.00430262	SON Day+15_OPC2	S Day+15_OPC1
GPI	1.03904e-07	0.364256	0.711	0.414	0.00178215	SON Day+15_OPC2	S Day+15_OPC1
ITM2B	1.21136e-07	0.363914	0.898	0.793	0.00207773	SON Day+15_OPC2	S Day+15_OPC1
COL2A1	0.000760173	0.363861	0.719	0.586	1	SON Day+15_OPC2	S Day+15_OPC1
TRNP1	7.16707e-15	0.363075	0.32	0.044	1.2293e-10	SON Day+15_OPC2	S Day+15_OPC1
LONRF2	8.65957e-15	0.363075	0.305	0.037	1.48529e-10	SON Day+15_OPC2	S Day+15_OPC1
DDB2	2.56339e-13	0.362892	0.344	0.064	4.39673e-09	SON Day+15_OPC2	S Day+15_OPC1
REXO2	3.15868e-08	0.362112	0.555	0.258	0.000541777	SON Day+15_OPC2	S Day+15_OPC1
S100A16	1.77664e-09	0.361811	0.312	0.081	3.04729e-05	SON Day+15_OPC2	S Day+15_OPC1
IRF2BP2	1.93481e-05	0.361718	0.648	0.451	0.331858	SON Day+15_OPC2	S Day+15_OPC1
TMEM165	1.13206e-07	0.361615	0.531	0.268	0.0019417	SON Day+15_OPC2	S Day+15_OPC1
RBM3	6.42458e-07	0.361559	0.914	0.834	0.0110194	SON Day+15_OPC2	S Day+15_OPC1
KCNJ6	1.55935e-17	0.36144	0.242	0.003	2.6746e-13	SON Day+15_OPC2	S Day+15_OPC1
CD34	1.21632e-14	0.36144	0.203	0.003	2.08623e-10	SON Day+15_OPC2	S Day+15_OPC1
CTNNA1	2.46067e-05	0.361297	0.938	0.912	0.422054	SON Day+15_OPC2	S Day+15_OPC1
PLEC	1.82799e-06	0.361076	0.469	0.244	0.0313536	SON Day+15_OPC2	S Day+15_OPC1
HEXB	1.1851e-08	0.360913	0.344	0.115	0.000203268	SON Day+15_OPC2	S Day+15_OPC1
ATP6V1A	4.44466e-07	0.36078	0.531	0.281	0.00762348	SON Day+15_OPC2	S Day+15_OPC1
DUSP6	6.56011e-07	0.36078	0.492	0.227	0.0112519	SON Day+15_OPC2	S Day+15_OPC1
SELENOT	1.28708e-06	0.36069	0.727	0.485	0.0220761	SON Day+15_OPC2	S Day+15_OPC1
TWSG1	1.44645e-07	0.360521	0.617	0.322	0.00248096	SON Day+15_OPC2	S Day+15_OPC1
TM7SF2	8.19598e-07	0.360521	0.586	0.319	0.0140577	SON Day+15_OPC2	S Day+15_OPC1
RAB5A	9.2818e-07	0.360476	0.711	0.464	0.0159201	SON Day+15_OPC2	S Day+15_OPC1
ANKRD1	1.64095e-06	0.360307	0.32	0.119	0.0281457	SON Day+15_OPC2	S Day+15_OPC1
MYC	3.39522e-09	0.360121	0.312	0.088	5.82347e-05	SON Day+15_OPC2	S Day+15_OPC1
SHTN1	3.76891e-10	0.359219	0.328	0.085	6.46443e-06	SON Day+15_OPC2	S Day+15_OPC1
DHRS7	4.89413e-09	0.359017	0.43	0.163	8.39441e-05	SON Day+15_OPC2	S Day+15_OPC1
PTGFRN	2.7186e-11	0.358327	0.375	0.098	4.66294e-07	SON Day+15_OPC2	S Day+15_OPC1
CHPF	7.05718e-11	0.358327	0.367	0.102	1.21045e-06	SON Day+15_OPC2	S Day+15_OPC1
AKT1	4.68176e-08	0.357922	0.617	0.319	0.000803016	SON Day+15_OPC2	S Day+15_OPC1
CRTAP	2.09025e-08	0.357341	0.508	0.234	0.000358519	SON Day+15_OPC2	S Day+15_OPC1
GUK1	2.68211e-07	0.356574	0.664	0.349	0.00460035	SON Day+15_OPC2	S Day+15_OPC1
EI24	3.62563e-06	0.356124	0.844	0.651	0.0621867	SON Day+15_OPC2	S Day+15_OPC1
PPP1R14B	1.33383e-06	0.356097	0.797	0.556	0.0228778	SON Day+15_OPC2	S Day+15_OPC1
SEC61A1	5.47157e-07	0.355832	0.492	0.247	0.00938484	SON Day+15_OPC2	S Day+15_OPC1
FKBP9	4.49206e-08	0.355757	0.422	0.176	0.000770478	SON Day+15_OPC2	S Day+15_OPC1
LMAN2	2.23512e-07	0.355303	0.664	0.376	0.00383368	SON Day+15_OPC2	S Day+15_OPC1
KHDRBS3	1.38186e-08	0.355098	0.523	0.231	0.000237016	SON Day+15_OPC2	S Day+15_OPC1
SLAIN2	2.43018e-08	0.355026	0.484	0.21	0.000416824	SON Day+15_OPC2	S Day+15_OPC1
DCBLD2	0.000822769	0.354934	0.656	0.475	1	SON Day+15_OPC2	S Day+15_OPC1
ZC3HAV1	7.46563e-09	0.354905	0.383	0.132	0.00012805	SON Day+15_OPC2	S Day+15_OPC1
SCRG1	2.08503e-10	0.354814	0.32	0.075	3.57624e-06	SON Day+15_OPC2	S Day+15_OPC1
CAMK1D	4.00536e-11	0.354764	0.328	0.078	6.86999e-07	SON Day+15_OPC2	S Day+15_OPC1
SYNM	2.67814e-12	0.354711	0.281	0.044	4.59355e-08	SON Day+15_OPC2	S Day+15_OPC1
TFAP2C	3.70568e-13	0.354656	0.234	0.02	6.35598e-09	SON Day+15_OPC2	S Day+15_OPC1
SGCB	3.49511e-08	0.35437	0.531	0.244	0.00059948	SON Day+15_OPC2	S Day+15_OPC1
RIPOR2	8.92581e-08	0.354019	0.352	0.132	0.00153095	SON Day+15_OPC2	S Day+15_OPC1
TES	2.75526e-10	0.353875	0.297	0.068	4.72582e-06	SON Day+15_OPC2	S Day+15_OPC1
SACS	5.39023e-05	0.353382	0.711	0.502	0.924532	SON Day+15_OPC2	S Day+15_OPC1
SIPA1L1	3.66244e-07	0.353273	0.375	0.156	0.00628183	SON Day+15_OPC2	S Day+15_OPC1
PHLDB2	5.65986e-06	0.353273	0.344	0.156	0.0970779	SON Day+15_OPC2	S Day+15_OPC1
RAC1	2.12562e-08	0.353151	0.984	0.946	0.000364586	SON Day+15_OPC2	S Day+15_OPC1
TMEM147	1.07802e-06	0.35267	0.695	0.451	0.0184901	SON Day+15_OPC2	S Day+15_OPC1
HYAL2	7.95561e-07	0.352572	0.398	0.176	0.0136455	SON Day+15_OPC2	S Day+15_OPC1
TRIO	8.17873e-06	0.352229	0.477	0.268	0.140282	SON Day+15_OPC2	S Day+15_OPC1
LIF	9.09734e-11	0.351725	0.172	0.01	1.56038e-06	SON Day+15_OPC2	S Day+15_OPC1
COPA	2.77556e-07	0.35165	0.836	0.586	0.00476064	SON Day+15_OPC2	S Day+15_OPC1
SERPINB6	8.20251e-12	0.35127	0.352	0.078	1.40689e-07	SON Day+15_OPC2	S Day+15_OPC1
PLA2G3	2.26703e-13	0.350961	0.297	0.044	3.88841e-09	SON Day+15_OPC2	S Day+15_OPC1
SSBP4	1.88076e-08	0.350961	0.57	0.264	0.000322588	SON Day+15_OPC2	S Day+15_OPC1
ERRFI1	1.14761e-05	0.350905	0.594	0.359	0.196838	SON Day+15_OPC2	S Day+15_OPC1
NEBL	4.79208e-09	0.350742	0.375	0.122	8.21938e-05	SON Day+15_OPC2	S Day+15_OPC1
BRI3BP	9.22121e-08	0.350704	0.516	0.234	0.00158162	SON Day+15_OPC2	S Day+15_OPC1
FLII	0.000152718	0.350566	0.414	0.251	1	SON Day+15_OPC2	S Day+15_OPC1
WEE1	9.56395e-05	0.350505	0.766	0.569	1	SON Day+15_OPC2	S Day+15_OPC1
TRIM25	8.55245e-14	0.350065	0.312	0.047	1.46692e-09	SON Day+15_OPC2	S Day+15_OPC1
GPX1	2.02692e-05	0.349731	0.891	0.783	0.347657	SON Day+15_OPC2	S Day+15_OPC1
KLHL36	8.72428e-11	0.349388	0.336	0.085	1.49639e-06	SON Day+15_OPC2	S Day+15_OPC1
EMC10	2.13882e-08	0.349343	0.453	0.193	0.00036685	SON Day+15_OPC2	S Day+15_OPC1
IFI6	8.26348e-13	0.349181	0.305	0.051	1.41735e-08	SON Day+15_OPC2	S Day+15_OPC1
LOX	1.78021e-05	0.349181	0.18	0.051	0.305341	SON Day+15_OPC2	S Day+15_OPC1
GPR155	5.42786e-14	0.348961	0.266	0.027	9.30987e-10	SON Day+15_OPC2	S Day+15_OPC1
HTRA1	4.46958e-08	0.348961	0.359	0.129	0.000766622	SON Day+15_OPC2	S Day+15_OPC1
RND3	2.29613e-05	0.348694	0.633	0.4	0.393833	SON Day+15_OPC2	S Day+15_OPC1
BLOC1S6	2.27292e-06	0.348307	0.547	0.319	0.038985	SON Day+15_OPC2	S Day+15_OPC1
P4HA1	4.02375e-08	0.348162	0.391	0.153	0.000690153	SON Day+15_OPC2	S Day+15_OPC1
REEP2	2.37677e-05	0.347828	0.375	0.19	0.407663	SON Day+15_OPC2	S Day+15_OPC1
TOM1L1	8.39871e-10	0.347696	0.336	0.095	1.44055e-05	SON Day+15_OPC2	S Day+15_OPC1
ATP6V1B2	5.95053e-05	0.347529	0.609	0.417	1	SON Day+15_OPC2	S Day+15_OPC1
OST4	1.14108e-06	0.34725	0.852	0.749	0.0195718	SON Day+15_OPC2	S Day+15_OPC1
LRRFIP1	2.56542e-06	0.347215	0.578	0.312	0.0440021	SON Day+15_OPC2	S Day+15_OPC1
SYNGR2	4.97268e-10	0.347125	0.398	0.129	8.52914e-06	SON Day+15_OPC2	S Day+15_OPC1
YWHAG	6.59588e-08	0.347068	0.969	0.892	0.00113133	SON Day+15_OPC2	S Day+15_OPC1
NXPE3	1.48003e-10	0.346843	0.469	0.166	2.53855e-06	SON Day+15_OPC2	S Day+15_OPC1
RAB6A	1.00806e-06	0.34659	0.633	0.376	0.0172902	SON Day+15_OPC2	S Day+15_OPC1
DNAJC1	6.66253e-08	0.346345	0.438	0.18	0.00114276	SON Day+15_OPC2	S Day+15_OPC1
MBD2	2.53685e-09	0.346324	0.383	0.129	4.35121e-05	SON Day+15_OPC2	S Day+15_OPC1
ATP1A1	1.95859e-06	0.346232	0.688	0.424	0.0335937	SON Day+15_OPC2	S Day+15_OPC1
TM2D2	7.1978e-08	0.346125	0.508	0.234	0.00123457	SON Day+15_OPC2	S Day+15_OPC1
CALB1	1.98117e-09	0.345991	0.172	0.017	3.3981e-05	SON Day+15_OPC2	S Day+15_OPC1
GRIA1	1.05153e-08	0.345232	0.352	0.119	0.000180358	SON Day+15_OPC2	S Day+15_OPC1
STX12	1.64921e-07	0.345169	0.477	0.22	0.00282872	SON Day+15_OPC2	S Day+15_OPC1
FOXN3	0.00042167	0.344986	0.516	0.356	1	SON Day+15_OPC2	S Day+15_OPC1
MAP7D1	8.50527e-07	0.344749	0.695	0.427	0.0145882	SON Day+15_OPC2	S Day+15_OPC1
NCLN	7.29552e-07	0.344602	0.422	0.2	0.0125133	SON Day+15_OPC2	S Day+15_OPC1
IER2	5.92301e-08	0.34447	0.477	0.21	0.00101592	SON Day+15_OPC2	S Day+15_OPC1
DBNL	1.70838e-06	0.344243	0.547	0.305	0.0293021	SON Day+15_OPC2	S Day+15_OPC1
MCFD2	6.50674e-07	0.344206	0.688	0.417	0.0111604	SON Day+15_OPC2	S Day+15_OPC1
P3H2	2.92309e-07	0.343974	0.352	0.136	0.00501369	SON Day+15_OPC2	S Day+15_OPC1
RELA	8.51387e-08	0.342807	0.414	0.173	0.0014603	SON Day+15_OPC2	S Day+15_OPC1
CHST7	4.6228e-16	0.342075	0.266	0.017	7.92903e-12	SON Day+15_OPC2	S Day+15_OPC1
SEC14L1	2.19544e-06	0.341206	0.609	0.363	0.0376562	SON Day+15_OPC2	S Day+15_OPC1
EPDR1	2.02838e-09	0.340817	0.266	0.061	3.47908e-05	SON Day+15_OPC2	S Day+15_OPC1
ELAC2	8.84754e-08	0.340776	0.562	0.292	0.00151753	SON Day+15_OPC2	S Day+15_OPC1
TMEM9B	1.07816e-08	0.340708	0.508	0.21	0.000184926	SON Day+15_OPC2	S Day+15_OPC1
SMIM30	1.71412e-07	0.340708	0.5	0.247	0.00294006	SON Day+15_OPC2	S Day+15_OPC1
FARP2	8.72673e-09	0.340549	0.391	0.142	0.000149681	SON Day+15_OPC2	S Day+15_OPC1
SLAIN1	5.24993e-06	0.340135	0.516	0.295	0.0900468	SON Day+15_OPC2	S Day+15_OPC1
STMN3	5.49947e-05	0.339962	0.711	0.498	0.94327	SON Day+15_OPC2	S Day+15_OPC1
ANLN	0.0039489	0.339501	0.555	0.424	1	SON Day+15_OPC2	S Day+15_OPC1
P3H4	4.82912e-07	0.339501	0.391	0.166	0.00828291	SON Day+15_OPC2	S Day+15_OPC1
RNF4	3.51015e-08	0.339368	0.523	0.237	0.000602061	SON Day+15_OPC2	S Day+15_OPC1
SEMA3A	1.17757e-10	0.339176	0.297	0.064	2.01976e-06	SON Day+15_OPC2	S Day+15_OPC1
TMED4	3.13694e-07	0.339157	0.633	0.353	0.00538048	SON Day+15_OPC2	S Day+15_OPC1
NTAN1	1.46728e-06	0.338872	0.539	0.295	0.0251667	SON Day+15_OPC2	S Day+15_OPC1
TP53BP2	1.06503e-05	0.338872	0.516	0.312	0.182674	SON Day+15_OPC2	S Day+15_OPC1
HMOX2	6.09541e-10	0.337838	0.398	0.125	1.04548e-05	SON Day+15_OPC2	S Day+15_OPC1
ABR	5.59817e-09	0.337597	0.414	0.149	9.60197e-05	SON Day+15_OPC2	S Day+15_OPC1
IER3IP1	4.54214e-06	0.337489	0.656	0.407	0.0779068	SON Day+15_OPC2	S Day+15_OPC1
ME2	9.63884e-07	0.337438	0.586	0.336	0.0165325	SON Day+15_OPC2	S Day+15_OPC1
ATP6V1D	5.38018e-06	0.336361	0.633	0.386	0.0922809	SON Day+15_OPC2	S Day+15_OPC1
ERO1A	2.48689e-06	0.336302	0.477	0.251	0.0426551	SON Day+15_OPC2	S Day+15_OPC1
DBNDD1	2.75028e-09	0.336009	0.305	0.078	4.71727e-05	SON Day+15_OPC2	S Day+15_OPC1
GTF3A	3.03495e-05	0.335924	0.781	0.556	0.520554	SON Day+15_OPC2	S Day+15_OPC1
WIPF1	2.24092e-10	0.33524	0.359	0.102	3.84362e-06	SON Day+15_OPC2	S Day+15_OPC1
MRPL33	2.76838e-07	0.335155	0.648	0.373	0.00474833	SON Day+15_OPC2	S Day+15_OPC1
CDC42EP1	2.36297e-13	0.334794	0.281	0.037	4.05297e-09	SON Day+15_OPC2	S Day+15_OPC1
C5orf22	8.63309e-09	0.334632	0.477	0.2	0.000148075	SON Day+15_OPC2	S Day+15_OPC1
NEDD4	1.03835e-08	0.33448	0.328	0.102	0.000178099	SON Day+15_OPC2	S Day+15_OPC1
TNS3	2.5074e-08	0.33448	0.312	0.095	0.000430069	SON Day+15_OPC2	S Day+15_OPC1
EHBP1	4.20308e-09	0.334206	0.43	0.159	7.20912e-05	SON Day+15_OPC2	S Day+15_OPC1
YIPF4	1.97212e-08	0.334152	0.594	0.285	0.000338259	SON Day+15_OPC2	S Day+15_OPC1
GSTK1	1.16764e-07	0.334082	0.422	0.176	0.00200273	SON Day+15_OPC2	S Day+15_OPC1
MYL9	0.00119733	0.334067	0.75	0.641	1	SON Day+15_OPC2	S Day+15_OPC1
WSCD1	6.45625e-07	0.333854	0.469	0.227	0.0110738	SON Day+15_OPC2	S Day+15_OPC1
MAPRE2	1.36316e-07	0.33375	0.523	0.244	0.00233809	SON Day+15_OPC2	S Day+15_OPC1
ANXA6	1.20428e-07	0.333504	0.398	0.163	0.00206558	SON Day+15_OPC2	S Day+15_OPC1
PAPSS1	5.80575e-08	0.333304	0.656	0.349	0.000995803	SON Day+15_OPC2	S Day+15_OPC1
ATP6V1E1	4.41464e-06	0.333228	0.625	0.373	0.0757198	SON Day+15_OPC2	S Day+15_OPC1
GAS7	3.59129e-12	0.333191	0.273	0.041	6.15978e-08	SON Day+15_OPC2	S Day+15_OPC1
MAML2	2.1889e-08	0.332987	0.344	0.119	0.000375441	SON Day+15_OPC2	S Day+15_OPC1
FTO	2.08276e-07	0.332809	0.398	0.163	0.00357234	SON Day+15_OPC2	S Day+15_OPC1
WARS1	7.43242e-07	0.332121	0.641	0.373	0.0127481	SON Day+15_OPC2	S Day+15_OPC1
JAK1	6.52025e-08	0.332121	0.43	0.183	0.00111835	SON Day+15_OPC2	S Day+15_OPC1
SH3PXD2B	1.8455e-07	0.33195	0.516	0.247	0.0031654	SON Day+15_OPC2	S Day+15_OPC1
MSANTD3	1.07423e-06	0.33195	0.5	0.254	0.0184252	SON Day+15_OPC2	S Day+15_OPC1
NPTN	4.17485e-07	0.331646	0.656	0.369	0.0071607	SON Day+15_OPC2	S Day+15_OPC1
KIAA1191	2.09268e-06	0.331576	0.695	0.444	0.0358937	SON Day+15_OPC2	S Day+15_OPC1
TRIM69	1.5461e-10	0.331576	0.352	0.095	2.65187e-06	SON Day+15_OPC2	S Day+15_OPC1
EMC7	9.45386e-08	0.331483	0.391	0.156	0.00162153	SON Day+15_OPC2	S Day+15_OPC1
LAMB2	1.76271e-05	0.331483	0.328	0.156	0.30234	SON Day+15_OPC2	S Day+15_OPC1
TMEM248	1.16697e-06	0.331233	0.57	0.319	0.0200159	SON Day+15_OPC2	S Day+15_OPC1
GLTP	1.63802e-07	0.330789	0.383	0.149	0.00280954	SON Day+15_OPC2	S Day+15_OPC1
PITRM1	1.05717e-06	0.330789	0.367	0.156	0.0181327	SON Day+15_OPC2	S Day+15_OPC1
TCEAL8	9.32045e-06	0.330625	0.617	0.397	0.159864	SON Day+15_OPC2	S Day+15_OPC1
KCTD20	8.07337e-06	0.329498	0.5	0.285	0.138474	SON Day+15_OPC2	S Day+15_OPC1
NCOR2	9.67281e-08	0.329443	0.422	0.173	0.00165908	SON Day+15_OPC2	S Day+15_OPC1
SYNJ2	6.83263e-08	0.329401	0.352	0.122	0.00117193	SON Day+15_OPC2	S Day+15_OPC1
MT-ND4L	5.88824e-08	0.329378	0.336	0.119	0.00100995	SON Day+15_OPC2	S Day+15_OPC1
NABP1	8.40244e-11	0.329326	0.258	0.044	1.44119e-06	SON Day+15_OPC2	S Day+15_OPC1
SCUBE2	2.20756e-06	0.328751	0.344	0.142	0.0378641	SON Day+15_OPC2	S Day+15_OPC1
CMTM3	0.000147705	0.328629	0.609	0.458	1	SON Day+15_OPC2	S Day+15_OPC1
PLEKHG1	0.000305776	0.328484	0.547	0.376	1	SON Day+15_OPC2	S Day+15_OPC1
SLC39A6	1.38674e-05	0.328443	0.758	0.481	0.237854	SON Day+15_OPC2	S Day+15_OPC1
MANF	0.000140566	0.327881	0.781	0.627	1	SON Day+15_OPC2	S Day+15_OPC1
SQSTM1	1.48383e-05	0.327492	0.578	0.359	0.254507	SON Day+15_OPC2	S Day+15_OPC1
BID	7.79296e-10	0.327254	0.375	0.112	1.33665e-05	SON Day+15_OPC2	S Day+15_OPC1
PAG1	5.05273e-11	0.327055	0.273	0.047	8.66643e-07	SON Day+15_OPC2	S Day+15_OPC1
FAM111A	3.43037e-10	0.327055	0.289	0.064	5.88377e-06	SON Day+15_OPC2	S Day+15_OPC1
AGPAT1	1.51137e-06	0.326827	0.617	0.363	0.025923	SON Day+15_OPC2	S Day+15_OPC1
CAPN1	1.15704e-07	0.325877	0.367	0.142	0.00198455	SON Day+15_OPC2	S Day+15_OPC1
CNN2	1.3052e-05	0.325808	0.82	0.658	0.223868	SON Day+15_OPC2	S Day+15_OPC1
MAP1B	5.08566e-05	0.325478	0.992	0.997	0.872293	SON Day+15_OPC2	S Day+15_OPC1
AKT3	1.74962e-06	0.325426	0.547	0.302	0.0300094	SON Day+15_OPC2	S Day+15_OPC1
DAP	1.1884e-06	0.325369	0.633	0.356	0.0203835	SON Day+15_OPC2	S Day+15_OPC1
TNFAIP3	6.98953e-12	0.325253	0.188	0.01	1.19884e-07	SON Day+15_OPC2	S Day+15_OPC1
SSR1	3.86163e-05	0.324767	0.812	0.583	0.662347	SON Day+15_OPC2	S Day+15_OPC1
ARL8B	1.52951e-05	0.324737	0.586	0.363	0.262342	SON Day+15_OPC2	S Day+15_OPC1
SLC35F6	7.09284e-07	0.324571	0.492	0.244	0.0121656	SON Day+15_OPC2	S Day+15_OPC1
ARSJ	5.76316e-14	0.324481	0.219	0.01	9.88497e-10	SON Day+15_OPC2	S Day+15_OPC1
LARP6	2.00575e-09	0.324153	0.312	0.085	3.44026e-05	SON Day+15_OPC2	S Day+15_OPC1
MIR100HG	1.91542e-09	0.323943	0.25	0.051	3.28533e-05	SON Day+15_OPC2	S Day+15_OPC1
ITPRID2	4.03115e-07	0.32381	0.469	0.217	0.00691423	SON Day+15_OPC2	S Day+15_OPC1
SDF2L1	3.83537e-07	0.323624	0.445	0.203	0.00657842	SON Day+15_OPC2	S Day+15_OPC1
ENOPH1	0.000105751	0.323068	0.688	0.481	1	SON Day+15_OPC2	S Day+15_OPC1
PTAR1	2.92961e-06	0.322676	0.547	0.308	0.0502486	SON Day+15_OPC2	S Day+15_OPC1
TSPO	8.56361e-14	0.322223	0.266	0.027	1.46883e-09	SON Day+15_OPC2	S Day+15_OPC1
EIF4G2	1.51172e-08	0.321535	1	1	0.000259291	SON Day+15_OPC2	S Day+15_OPC1
CD109	5.57914e-14	0.321169	0.195	0.003	9.56935e-10	SON Day+15_OPC2	S Day+15_OPC1
TMED3	8.41627e-07	0.32095	0.445	0.214	0.0144356	SON Day+15_OPC2	S Day+15_OPC1
KIF5B	5.24064e-07	0.320729	0.93	0.885	0.00898874	SON Day+15_OPC2	S Day+15_OPC1
SIAH2	8.52727e-09	0.320713	0.352	0.112	0.00014626	SON Day+15_OPC2	S Day+15_OPC1
LRP4	2.29303e-07	0.320713	0.336	0.125	0.00393301	SON Day+15_OPC2	S Day+15_OPC1
RNF10	1.53761e-06	0.320595	0.531	0.285	0.026373	SON Day+15_OPC2	S Day+15_OPC1
MRPL49	3.76007e-07	0.320048	0.477	0.224	0.00644928	SON Day+15_OPC2	S Day+15_OPC1
CASC4	9.37623e-06	0.320048	0.641	0.4	0.160821	SON Day+15_OPC2	S Day+15_OPC1
IGSF3	1.39728e-07	0.31973	0.391	0.159	0.00239662	SON Day+15_OPC2	S Day+15_OPC1
GNS	1.91382e-06	0.319473	0.492	0.254	0.0328259	SON Day+15_OPC2	S Day+15_OPC1
EMC1	9.06064e-07	0.319435	0.422	0.197	0.0155408	SON Day+15_OPC2	S Day+15_OPC1
NR3C1	2.87071e-11	0.319341	0.289	0.054	4.92385e-07	SON Day+15_OPC2	S Day+15_OPC1
RSU1	1.50598e-05	0.319303	0.57	0.336	0.258306	SON Day+15_OPC2	S Day+15_OPC1
CHCHD3	1.41311e-05	0.318983	0.703	0.471	0.242377	SON Day+15_OPC2	S Day+15_OPC1
ITPKB	4.77923e-11	0.318361	0.359	0.092	8.19733e-07	SON Day+15_OPC2	S Day+15_OPC1
PIM1	0.00257642	0.31834	0.336	0.207	1	SON Day+15_OPC2	S Day+15_OPC1
ARHGAP1	2.41444e-06	0.318228	0.414	0.197	0.0414125	SON Day+15_OPC2	S Day+15_OPC1
SERPINE2	8.64216e-07	0.317997	0.453	0.214	0.014823	SON Day+15_OPC2	S Day+15_OPC1
HS6ST1	1.18118e-06	0.317718	0.547	0.285	0.0202596	SON Day+15_OPC2	S Day+15_OPC1
SEPTIN2	3.68105e-08	0.31687	1	0.986	0.000631374	SON Day+15_OPC2	S Day+15_OPC1
MARVELD1	1.63044e-10	0.316598	0.32	0.078	2.79654e-06	SON Day+15_OPC2	S Day+15_OPC1
MAP4	3.40749e-06	0.315932	0.836	0.675	0.0584453	SON Day+15_OPC2	S Day+15_OPC1
TNFRSF10B	3.25651e-05	0.315725	0.5	0.278	0.558557	SON Day+15_OPC2	S Day+15_OPC1
CD63	0.00042489	0.315498	0.914	0.908	1	SON Day+15_OPC2	S Day+15_OPC1
PCSK7	2.54556e-07	0.315455	0.406	0.169	0.00436614	SON Day+15_OPC2	S Day+15_OPC1
SMPD1	2.70832e-09	0.315275	0.328	0.095	4.64531e-05	SON Day+15_OPC2	S Day+15_OPC1
TM9SF2	4.6054e-06	0.315084	0.734	0.471	0.0789918	SON Day+15_OPC2	S Day+15_OPC1
CNR1	0.00244627	0.315071	0.367	0.234	1	SON Day+15_OPC2	S Day+15_OPC1
FJX1	4.30317e-07	0.314995	0.383	0.159	0.0073808	SON Day+15_OPC2	S Day+15_OPC1
SPPL2A	7.3037e-06	0.314022	0.492	0.275	0.125273	SON Day+15_OPC2	S Day+15_OPC1
SLC7A11	9.06988e-08	0.312674	0.281	0.081	0.00155567	SON Day+15_OPC2	S Day+15_OPC1
RECQL	7.14673e-07	0.312631	0.406	0.18	0.0122581	SON Day+15_OPC2	S Day+15_OPC1
NIPSNAP3A	3.63517e-07	0.312077	0.375	0.153	0.00623505	SON Day+15_OPC2	S Day+15_OPC1
UGT8	2.77104e-10	0.311486	0.289	0.061	4.75288e-06	SON Day+15_OPC2	S Day+15_OPC1
LPCAT2	2.00579e-09	0.311486	0.25	0.051	3.44034e-05	SON Day+15_OPC2	S Day+15_OPC1
SRGAP2	4.90806e-07	0.311486	0.5	0.237	0.0084183	SON Day+15_OPC2	S Day+15_OPC1
BTBD1	7.17102e-06	0.311486	0.5	0.271	0.122997	SON Day+15_OPC2	S Day+15_OPC1
SLC2A4RG	1.06818e-08	0.311486	0.422	0.159	0.000183215	SON Day+15_OPC2	S Day+15_OPC1
TNFAIP1	1.49002e-06	0.310942	0.453	0.217	0.0255569	SON Day+15_OPC2	S Day+15_OPC1
NUAK1	1.84249e-06	0.310505	0.516	0.264	0.0316025	SON Day+15_OPC2	S Day+15_OPC1
SMAD2	2.78958e-06	0.310505	0.539	0.302	0.0478468	SON Day+15_OPC2	S Day+15_OPC1
AHCY	9.4471e-05	0.309574	0.867	0.746	1	SON Day+15_OPC2	S Day+15_OPC1
TRIP13	6.04431e-05	0.309541	0.508	0.308	1	SON Day+15_OPC2	S Day+15_OPC1
ORAI1	1.33586e-08	0.309541	0.273	0.071	0.000229126	SON Day+15_OPC2	S Day+15_OPC1
PARP14	8.64668e-14	0.308799	0.289	0.037	1.48308e-09	SON Day+15_OPC2	S Day+15_OPC1
APOLD1	2.55725e-09	0.308799	0.219	0.037	4.3862e-05	SON Day+15_OPC2	S Day+15_OPC1
IFI16	2.70279e-09	0.308282	0.297	0.075	4.63582e-05	SON Day+15_OPC2	S Day+15_OPC1
PAWR	0.000197653	0.307859	0.648	0.461	1	SON Day+15_OPC2	S Day+15_OPC1
IFNAR1	8.1561e-07	0.307665	0.461	0.224	0.0139893	SON Day+15_OPC2	S Day+15_OPC1
PRKCA	4.23915e-10	0.307665	0.312	0.075	7.271e-06	SON Day+15_OPC2	S Day+15_OPC1
SDK1	6.82823e-10	0.307665	0.32	0.081	1.17118e-05	SON Day+15_OPC2	S Day+15_OPC1
KDSR	1.71194e-07	0.307528	0.43	0.183	0.00293632	SON Day+15_OPC2	S Day+15_OPC1
UACA	4.23762e-06	0.307382	0.352	0.153	0.0726836	SON Day+15_OPC2	S Day+15_OPC1
PCSK5	2.50354e-08	0.307224	0.352	0.122	0.000429408	SON Day+15_OPC2	S Day+15_OPC1
SPIN1	5.30114e-05	0.307141	0.625	0.414	0.909252	SON Day+15_OPC2	S Day+15_OPC1
RHBDD1	3.77268e-10	0.307054	0.352	0.098	6.47089e-06	SON Day+15_OPC2	S Day+15_OPC1
SLC9A3R1	6.74586e-06	0.306987	0.414	0.2	0.115705	SON Day+15_OPC2	S Day+15_OPC1
ANXA2P2	3.91989e-08	0.306451	0.289	0.081	0.000672339	SON Day+15_OPC2	S Day+15_OPC1
STT3A	9.53935e-07	0.306451	0.562	0.298	0.0163619	SON Day+15_OPC2	S Day+15_OPC1
GALNT2	9.32582e-06	0.306451	0.5	0.275	0.159956	SON Day+15_OPC2	S Day+15_OPC1
CLIC4	1.06853e-05	0.306451	0.945	0.864	0.183274	SON Day+15_OPC2	S Day+15_OPC1
AGPAT5	3.53503e-05	0.306325	0.68	0.471	0.606328	SON Day+15_OPC2	S Day+15_OPC1
ADAMTS15	9.23017e-08	0.306243	0.234	0.058	0.00158316	SON Day+15_OPC2	S Day+15_OPC1
AMOTL1	3.79661e-06	0.30592	0.422	0.2	0.0651194	SON Day+15_OPC2	S Day+15_OPC1
DYNLT3	3.9345e-09	0.305623	0.266	0.061	6.74846e-05	SON Day+15_OPC2	S Day+15_OPC1
PMAIP1	1.69576e-05	0.3055	0.297	0.125	0.290856	SON Day+15_OPC2	S Day+15_OPC1
CNN3	6.83813e-07	0.305376	1	0.993	0.0117288	SON Day+15_OPC2	S Day+15_OPC1
MICA	6.28825e-14	0.305372	0.266	0.027	1.07856e-09	SON Day+15_OPC2	S Day+15_OPC1
STARD13	8.05994e-12	0.305372	0.219	0.02	1.38244e-07	SON Day+15_OPC2	S Day+15_OPC1
YARS1	6.13404e-05	0.305204	0.695	0.468	1	SON Day+15_OPC2	S Day+15_OPC1
CREB3L2	4.36259e-05	0.305098	0.438	0.241	0.748271	SON Day+15_OPC2	S Day+15_OPC1
NES	9.03747e-07	0.304816	1	1	0.0155011	SON Day+15_OPC2	S Day+15_OPC1
STOM	2.97764e-11	0.304735	0.242	0.034	5.10724e-07	SON Day+15_OPC2	S Day+15_OPC1
TSPYL1	1.67829e-05	0.304699	0.648	0.417	0.28786	SON Day+15_OPC2	S Day+15_OPC1
SLF2	1.22087e-08	0.304382	0.398	0.142	0.000209404	SON Day+15_OPC2	S Day+15_OPC1
AMPD2	2.46128e-08	0.304382	0.398	0.146	0.000422159	SON Day+15_OPC2	S Day+15_OPC1
ARHGDIA	1.50704e-05	0.304303	0.664	0.417	0.258488	SON Day+15_OPC2	S Day+15_OPC1
ANO6	1.18242e-05	0.304107	0.461	0.244	0.202808	SON Day+15_OPC2	S Day+15_OPC1
NAGA	3.45243e-07	0.304107	0.328	0.122	0.0059216	SON Day+15_OPC2	S Day+15_OPC1
ETF1	2.68525e-05	0.303954	0.789	0.59	0.460574	SON Day+15_OPC2	S Day+15_OPC1
RHOQ	5.31381e-06	0.303619	0.484	0.251	0.0911425	SON Day+15_OPC2	S Day+15_OPC1
ITGB5	3.70079e-06	0.303289	0.352	0.153	0.063476	SON Day+15_OPC2	S Day+15_OPC1
USO1	2.82377e-05	0.303011	0.57	0.342	0.484334	SON Day+15_OPC2	S Day+15_OPC1
IL11	4.9823e-09	0.302498	0.156	0.014	8.54563e-05	SON Day+15_OPC2	S Day+15_OPC1
P3H3	8.58129e-10	0.302059	0.344	0.095	1.47186e-05	SON Day+15_OPC2	S Day+15_OPC1
ADGRL4	1.96778e-10	0.301868	0.188	0.017	3.37513e-06	SON Day+15_OPC2	S Day+15_OPC1
ROBO1	1.35378e-06	0.301868	0.453	0.217	0.02322	SON Day+15_OPC2	S Day+15_OPC1
GSS	6.92687e-08	0.301868	0.375	0.142	0.0011881	SON Day+15_OPC2	S Day+15_OPC1
CREB3	1.82866e-07	0.301712	0.539	0.261	0.00313652	SON Day+15_OPC2	S Day+15_OPC1
ADGRG1	7.72863e-05	0.301694	0.32	0.156	1	SON Day+15_OPC2	S Day+15_OPC1
TPM4	5.97126e-06	0.301608	0.93	0.868	0.102419	SON Day+15_OPC2	S Day+15_OPC1
GNB1	1.39547e-05	0.301301	0.961	0.925	0.239351	SON Day+15_OPC2	S Day+15_OPC1
TTLL7	6.19031e-10	0.300926	0.352	0.095	1.06176e-05	SON Day+15_OPC2	S Day+15_OPC1
RNF182	1.42856e-07	0.300254	0.383	0.146	0.00245026	SON Day+15_OPC2	S Day+15_OPC1
POLG	2.22021e-07	0.300254	0.391	0.159	0.00380811	SON Day+15_OPC2	S Day+15_OPC1
SNAP23	0.000467796	0.300149	0.523	0.349	1	SON Day+15_OPC2	S Day+15_OPC1
UNC5B	1.09002e-09	0.300028	0.219	0.034	1.8696e-05	SON Day+15_OPC2	S Day+15_OPC1
SHISA2	2.30911e-06	0.300028	0.156	0.031	0.0396058	SON Day+15_OPC2	S Day+15_OPC1
ARF6	0.000102223	0.299661	0.586	0.386	1	SON Day+15_OPC2	S Day+15_OPC1
RAP1A	0.000140354	0.299538	0.633	0.434	1	SON Day+15_OPC2	S Day+15_OPC1
KDELR3	2.82225e-10	0.29943	0.242	0.041	4.84072e-06	SON Day+15_OPC2	S Day+15_OPC1
ARNTL2	1.4575e-07	0.299349	0.289	0.092	0.0024999	SON Day+15_OPC2	S Day+15_OPC1
MEIS3	3.25849e-05	0.298987	0.5	0.281	0.558897	SON Day+15_OPC2	S Day+15_OPC1
PLPP4	6.29668e-13	0.298899	0.18	0.003	1.08001e-08	SON Day+15_OPC2	S Day+15_OPC1
C1orf122	1.21686e-05	0.298859	0.602	0.359	0.208715	SON Day+15_OPC2	S Day+15_OPC1
FAM3C	6.77757e-09	0.298738	0.383	0.129	0.000116249	SON Day+15_OPC2	S Day+15_OPC1
ERI1	0.000101002	0.298615	0.43	0.247	1	SON Day+15_OPC2	S Day+15_OPC1
HPRT1	4.77626e-08	0.298206	0.352	0.122	0.000819225	SON Day+15_OPC2	S Day+15_OPC1
MCUB	1.32448e-08	0.298164	0.477	0.19	0.000227175	SON Day+15_OPC2	S Day+15_OPC1
GLS	3.88127e-06	0.297681	0.508	0.271	0.0665716	SON Day+15_OPC2	S Day+15_OPC1
SORBS1	9.59589e-08	0.297681	0.312	0.102	0.00164589	SON Day+15_OPC2	S Day+15_OPC1
ITFG1	4.55904e-07	0.297681	0.477	0.227	0.00781966	SON Day+15_OPC2	S Day+15_OPC1
TRAK2	5.28726e-10	0.297681	0.281	0.061	9.06872e-06	SON Day+15_OPC2	S Day+15_OPC1
RER1	0.000143133	0.297681	0.602	0.41	1	SON Day+15_OPC2	S Day+15_OPC1
ABHD2	4.17735e-10	0.297112	0.289	0.064	7.165e-06	SON Day+15_OPC2	S Day+15_OPC1
TPD52L2	5.03893e-06	0.296798	0.531	0.285	0.0864278	SON Day+15_OPC2	S Day+15_OPC1
LSM10	2.87141e-08	0.296729	0.492	0.214	0.000492505	SON Day+15_OPC2	S Day+15_OPC1
TMEM132A	8.05478e-07	0.296647	0.359	0.146	0.0138156	SON Day+15_OPC2	S Day+15_OPC1
MICALL1	1.88896e-08	0.2966	0.344	0.112	0.000323994	SON Day+15_OPC2	S Day+15_OPC1
ANKRD36BP1	9.53932e-08	0.2966	0.328	0.112	0.00163618	SON Day+15_OPC2	S Day+15_OPC1
FKBP14	1.14697e-07	0.2966	0.328	0.112	0.00196728	SON Day+15_OPC2	S Day+15_OPC1
ASXL3	1.14726e-07	0.2966	0.336	0.119	0.00196779	SON Day+15_OPC2	S Day+15_OPC1
PTPN18	3.36278e-09	0.296549	0.297	0.078	5.76783e-05	SON Day+15_OPC2	S Day+15_OPC1
ZFP36	5.25134e-07	0.296549	0.234	0.064	0.0090071	SON Day+15_OPC2	S Day+15_OPC1
IKBIP	1.7127e-05	0.295425	0.477	0.261	0.293762	SON Day+15_OPC2	S Day+15_OPC1
NLN	6.50578e-06	0.295337	0.461	0.237	0.111587	SON Day+15_OPC2	S Day+15_OPC1
CAPZA2	5.57304e-05	0.295083	0.727	0.539	0.955887	SON Day+15_OPC2	S Day+15_OPC1
NUCB1	1.1882e-08	0.294368	0.328	0.102	0.0002038	SON Day+15_OPC2	S Day+15_OPC1
POPDC3	2.76016e-10	0.294208	0.266	0.051	4.73423e-06	SON Day+15_OPC2	S Day+15_OPC1
TCN2	1.79398e-09	0.294208	0.25	0.051	3.07703e-05	SON Day+15_OPC2	S Day+15_OPC1
CCNG1	8.54848e-05	0.293964	0.945	0.834	1	SON Day+15_OPC2	S Day+15_OPC1
TRIM5	2.68397e-05	0.293838	0.43	0.231	0.460354	SON Day+15_OPC2	S Day+15_OPC1
HACD1	2.87148e-05	0.293838	0.398	0.203	0.492516	SON Day+15_OPC2	S Day+15_OPC1
DUSP3	2.73614e-05	0.293431	0.531	0.312	0.469302	SON Day+15_OPC2	S Day+15_OPC1
ERLEC1	1.46738e-06	0.29338	0.445	0.214	0.0251684	SON Day+15_OPC2	S Day+15_OPC1
SNX9	6.71328e-08	0.293315	0.32	0.105	0.00115146	SON Day+15_OPC2	S Day+15_OPC1
TIMP3	0.000689735	0.292927	0.359	0.207	1	SON Day+15_OPC2	S Day+15_OPC1
CHP1	5.31938e-05	0.292586	0.578	0.373	0.91238	SON Day+15_OPC2	S Day+15_OPC1
TMEM150A	3.58878e-07	0.292568	0.242	0.068	0.00615547	SON Day+15_OPC2	S Day+15_OPC1
NFKBIA	6.18518e-06	0.292519	0.352	0.156	0.106088	SON Day+15_OPC2	S Day+15_OPC1
GNA11	4.76526e-07	0.292247	0.523	0.264	0.00817337	SON Day+15_OPC2	S Day+15_OPC1
IMPAD1	4.15273e-05	0.291863	0.664	0.444	0.712277	SON Day+15_OPC2	S Day+15_OPC1
TTF2	1.45988e-05	0.291804	0.398	0.2	0.250398	SON Day+15_OPC2	S Day+15_OPC1
TMEM132D	2.86745e-10	0.291756	0.219	0.031	4.91826e-06	SON Day+15_OPC2	S Day+15_OPC1
NPLOC4	1.69654e-06	0.291594	0.477	0.237	0.029099	SON Day+15_OPC2	S Day+15_OPC1
MYO1E	5.69137e-09	0.291507	0.305	0.085	9.76183e-05	SON Day+15_OPC2	S Day+15_OPC1
KTN1	0.000109048	0.291422	0.859	0.719	1	SON Day+15_OPC2	S Day+15_OPC1
CYTOR	7.92924e-06	0.291348	0.391	0.18	0.136002	SON Day+15_OPC2	S Day+15_OPC1
FAS	3.59071e-11	0.291204	0.242	0.034	6.15879e-07	SON Day+15_OPC2	S Day+15_OPC1
POLR3D	1.87209e-06	0.29108	0.383	0.166	0.0321101	SON Day+15_OPC2	S Day+15_OPC1
TMTC3	2.72698e-08	0.290986	0.305	0.092	0.000467731	SON Day+15_OPC2	S Day+15_OPC1
RBM18	4.0246e-07	0.290896	0.461	0.214	0.00690299	SON Day+15_OPC2	S Day+15_OPC1
TP53INP2	7.53924e-08	0.290789	0.359	0.129	0.00129313	SON Day+15_OPC2	S Day+15_OPC1
HSP90B1	4.16935e-05	0.290336	0.984	0.959	0.715126	SON Day+15_OPC2	S Day+15_OPC1
LONP2	3.39759e-05	0.290007	0.43	0.234	0.582755	SON Day+15_OPC2	S Day+15_OPC1
APCDD1	0.000194744	0.289818	0.289	0.139	1	SON Day+15_OPC2	S Day+15_OPC1
PIK3C2A	0.000102553	0.289294	0.656	0.454	1	SON Day+15_OPC2	S Day+15_OPC1
COL24A1	5.4126e-13	0.289183	0.203	0.01	9.2837e-09	SON Day+15_OPC2	S Day+15_OPC1
PLXNB2	6.92532e-07	0.289135	0.477	0.227	0.0118783	SON Day+15_OPC2	S Day+15_OPC1
POFUT1	1.17384e-06	0.288869	0.367	0.153	0.0201337	SON Day+15_OPC2	S Day+15_OPC1
VPS26C	2.64665e-06	0.288869	0.367	0.163	0.0453954	SON Day+15_OPC2	S Day+15_OPC1
PEF1	4.72452e-06	0.288817	0.617	0.369	0.0810349	SON Day+15_OPC2	S Day+15_OPC1
PTBP3	1.72124e-06	0.28857	0.57	0.312	0.0295228	SON Day+15_OPC2	S Day+15_OPC1
BRD3OS	3.3988e-07	0.288472	0.328	0.119	0.00582961	SON Day+15_OPC2	S Day+15_OPC1
CYSTM1	5.5575e-08	0.288403	0.414	0.163	0.000953222	SON Day+15_OPC2	S Day+15_OPC1
BTBD10	9.332e-06	0.288229	0.492	0.264	0.160062	SON Day+15_OPC2	S Day+15_OPC1
STK10	9.28035e-09	0.288038	0.289	0.078	0.000159177	SON Day+15_OPC2	S Day+15_OPC1
RBCK1	6.31761e-07	0.287507	0.344	0.136	0.010836	SON Day+15_OPC2	S Day+15_OPC1
SLC29A2	2.132e-05	0.287507	0.297	0.129	0.36568	SON Day+15_OPC2	S Day+15_OPC1
TEX261	3.127e-05	0.287033	0.445	0.241	0.536343	SON Day+15_OPC2	S Day+15_OPC1
PIGS	2.42032e-07	0.287033	0.414	0.173	0.00415134	SON Day+15_OPC2	S Day+15_OPC1
MSRB3	1.35677e-05	0.287033	0.367	0.176	0.232713	SON Day+15_OPC2	S Day+15_OPC1
CTDSP2	0.000100471	0.286642	0.469	0.281	1	SON Day+15_OPC2	S Day+15_OPC1
SLC39A7	1.2995e-06	0.286145	0.406	0.183	0.022289	SON Day+15_OPC2	S Day+15_OPC1
CHST11	7.98416e-09	0.286053	0.328	0.098	0.000136944	SON Day+15_OPC2	S Day+15_OPC1
NPTX2	3.7448e-08	0.286053	0.266	0.068	0.000642308	SON Day+15_OPC2	S Day+15_OPC1
RHOA	4.39656e-07	0.286053	1	0.99	0.00754099	SON Day+15_OPC2	S Day+15_OPC1
SH3BP5	3.51083e-10	0.285999	0.242	0.041	6.02177e-06	SON Day+15_OPC2	S Day+15_OPC1
RASSF8	0.000215029	0.285821	0.445	0.261	1	SON Day+15_OPC2	S Day+15_OPC1
JAM3	4.98848e-05	0.285795	0.672	0.475	0.855624	SON Day+15_OPC2	S Day+15_OPC1
DCLK1	7.59289e-06	0.285767	0.438	0.214	0.130233	SON Day+15_OPC2	S Day+15_OPC1
TRIM9	3.08946e-09	0.285491	0.242	0.047	5.29905e-05	SON Day+15_OPC2	S Day+15_OPC1
SERINC1	0.00235456	0.28524	0.75	0.651	1	SON Day+15_OPC2	S Day+15_OPC1
GALNT10	2.34011e-08	0.285095	0.32	0.098	0.000401375	SON Day+15_OPC2	S Day+15_OPC1
PHLDA3	4.31732e-07	0.285095	0.305	0.105	0.00740507	SON Day+15_OPC2	S Day+15_OPC1
AHNAK2	8.91343e-14	0.284873	0.203	0.007	1.52883e-09	SON Day+15_OPC2	S Day+15_OPC1
EFCAB14	1.69444e-06	0.284848	0.43	0.203	0.029063	SON Day+15_OPC2	S Day+15_OPC1
IFRD2	3.31533e-06	0.284298	0.359	0.153	0.0568646	SON Day+15_OPC2	S Day+15_OPC1
SEC22C	9.27598e-05	0.28426	0.484	0.298	1	SON Day+15_OPC2	S Day+15_OPC1
SLC3A2	1.61437e-05	0.284122	0.539	0.302	0.276896	SON Day+15_OPC2	S Day+15_OPC1
PDE6D	0.000143562	0.283879	0.484	0.292	1	SON Day+15_OPC2	S Day+15_OPC1
FOXP1	4.81426e-05	0.283348	0.445	0.244	0.825743	SON Day+15_OPC2	S Day+15_OPC1
ANXA7	0.00012924	0.283348	0.438	0.264	1	SON Day+15_OPC2	S Day+15_OPC1
MAN2B2	6.31921e-08	0.283045	0.281	0.081	0.00108387	SON Day+15_OPC2	S Day+15_OPC1
DSG2	9.27614e-07	0.282796	0.336	0.132	0.0159104	SON Day+15_OPC2	S Day+15_OPC1
DENND5A	2.53496e-05	0.282757	0.523	0.305	0.434797	SON Day+15_OPC2	S Day+15_OPC1
SMIM20	1.4887e-05	0.282391	0.531	0.308	0.255342	SON Day+15_OPC2	S Day+15_OPC1
TYK2	4.07414e-08	0.282108	0.312	0.098	0.000698796	SON Day+15_OPC2	S Day+15_OPC1
KCTD1	6.21953e-08	0.282108	0.305	0.095	0.00106677	SON Day+15_OPC2	S Day+15_OPC1
RNF168	0.000112496	0.281877	0.547	0.353	1	SON Day+15_OPC2	S Day+15_OPC1
CAVIN3	5.41638e-12	0.281836	0.258	0.034	9.29018e-08	SON Day+15_OPC2	S Day+15_OPC1
ARL4C	0.000593651	0.281633	0.711	0.505	1	SON Day+15_OPC2	S Day+15_OPC1
XPO6	3.44454e-06	0.28144	0.523	0.275	0.0590808	SON Day+15_OPC2	S Day+15_OPC1
RSPRY1	4.49214e-05	0.281192	0.445	0.251	0.770491	SON Day+15_OPC2	S Day+15_OPC1
SLC25A11	0.000150014	0.280957	0.508	0.325	1	SON Day+15_OPC2	S Day+15_OPC1
TRIB3	9.67147e-11	0.280875	0.266	0.047	1.65885e-06	SON Day+15_OPC2	S Day+15_OPC1
SUMF1	9.30766e-10	0.280875	0.258	0.051	1.59645e-05	SON Day+15_OPC2	S Day+15_OPC1
TMEFF2	6.26577e-06	0.280875	0.195	0.054	0.10747	SON Day+15_OPC2	S Day+15_OPC1
TMCO3	2.22838e-06	0.28052	0.438	0.207	0.0382213	SON Day+15_OPC2	S Day+15_OPC1
H19	8.93993e-05	0.280403	0.156	0.044	1	SON Day+15_OPC2	S Day+15_OPC1
SLC35B2	6.83776e-05	0.280339	0.477	0.264	1	SON Day+15_OPC2	S Day+15_OPC1
KAZN	8.01054e-09	0.280298	0.352	0.112	0.000137397	SON Day+15_OPC2	S Day+15_OPC1
QSOX1	2.97437e-06	0.280298	0.297	0.112	0.0510164	SON Day+15_OPC2	S Day+15_OPC1
RELB	7.12197e-12	0.280023	0.188	0.01	1.22156e-07	SON Day+15_OPC2	S Day+15_OPC1
NTNG1	1.24301e-07	0.279936	0.25	0.068	0.002132	SON Day+15_OPC2	S Day+15_OPC1
MRFAP1	2.94469e-07	0.279859	1	0.976	0.00505073	SON Day+15_OPC2	S Day+15_OPC1
CARS1	4.83493e-07	0.279729	0.438	0.19	0.00829287	SON Day+15_OPC2	S Day+15_OPC1
CD320	1.45144e-06	0.279339	0.477	0.237	0.024895	SON Day+15_OPC2	S Day+15_OPC1
CFLAR	3.42669e-05	0.279339	0.383	0.186	0.587746	SON Day+15_OPC2	S Day+15_OPC1
LMAN1	2.65354e-06	0.279238	0.578	0.315	0.0455136	SON Day+15_OPC2	S Day+15_OPC1
EIF2AK4	0.000270472	0.278935	0.453	0.278	1	SON Day+15_OPC2	S Day+15_OPC1
RAB9A	1.43318e-05	0.278572	0.469	0.258	0.24582	SON Day+15_OPC2	S Day+15_OPC1
SVIL	5.22031e-05	0.278572	0.438	0.234	0.895388	SON Day+15_OPC2	S Day+15_OPC1
METAP1	7.71192e-05	0.278572	0.547	0.332	1	SON Day+15_OPC2	S Day+15_OPC1
SULF1	7.52354e-11	0.278572	0.305	0.064	1.29044e-06	SON Day+15_OPC2	S Day+15_OPC1
FYN	3.36349e-05	0.278572	0.711	0.492	0.576906	SON Day+15_OPC2	S Day+15_OPC1
SFT2D2	2.56709e-05	0.278228	0.547	0.312	0.440308	SON Day+15_OPC2	S Day+15_OPC1
CYB5R1	6.99495e-09	0.278128	0.328	0.098	0.000119977	SON Day+15_OPC2	S Day+15_OPC1
C5orf15	5.28925e-05	0.277992	0.664	0.461	0.907212	SON Day+15_OPC2	S Day+15_OPC1
ADIPOR1	1.27693e-05	0.27782	0.453	0.241	0.219018	SON Day+15_OPC2	S Day+15_OPC1
RB1	0.000180516	0.277635	0.609	0.4	1	SON Day+15_OPC2	S Day+15_OPC1
HSPB1	0.000323489	0.27745	0.391	0.22	1	SON Day+15_OPC2	S Day+15_OPC1
ATP1B1	0.000570813	0.27745	0.398	0.237	1	SON Day+15_OPC2	S Day+15_OPC1
GORASP2	0.000240396	0.277023	0.57	0.393	1	SON Day+15_OPC2	S Day+15_OPC1
RTL8A	2.80185e-05	0.276957	0.578	0.342	0.480574	SON Day+15_OPC2	S Day+15_OPC1
FGFR1	0.00515019	0.276896	0.68	0.569	1	SON Day+15_OPC2	S Day+15_OPC1
LINC00511	2.99146e-10	0.276721	0.266	0.051	5.13095e-06	SON Day+15_OPC2	S Day+15_OPC1
LAMA5	2.79658e-08	0.276721	0.242	0.058	0.00047967	SON Day+15_OPC2	S Day+15_OPC1
PREB	6.50714e-05	0.276626	0.398	0.214	1	SON Day+15_OPC2	S Day+15_OPC1
DSTYK	1.83009e-07	0.276521	0.398	0.159	0.00313897	SON Day+15_OPC2	S Day+15_OPC1
SDC4	1.35976e-06	0.276404	0.289	0.102	0.0233227	SON Day+15_OPC2	S Day+15_OPC1
SLC12A4	1.85738e-09	0.276273	0.266	0.058	3.18577e-05	SON Day+15_OPC2	S Day+15_OPC1
C1orf226	1.41246e-08	0.276273	0.25	0.058	0.000242265	SON Day+15_OPC2	S Day+15_OPC1
SNX14	1.21496e-05	0.276124	0.367	0.176	0.208389	SON Day+15_OPC2	S Day+15_OPC1
CTTNBP2NL	6.66711e-06	0.276006	0.508	0.278	0.114354	SON Day+15_OPC2	S Day+15_OPC1
CDK2AP2	1.23972e-05	0.27591	0.562	0.315	0.212638	SON Day+15_OPC2	S Day+15_OPC1
PRR13	0.000508231	0.275788	0.484	0.322	1	SON Day+15_OPC2	S Day+15_OPC1
GPX8	0.000344604	0.275591	0.492	0.315	1	SON Day+15_OPC2	S Day+15_OPC1
CHMP3	1.66889e-05	0.275493	0.711	0.468	0.286248	SON Day+15_OPC2	S Day+15_OPC1
MYH10	0.000502463	0.27549	0.953	0.969	1	SON Day+15_OPC2	S Day+15_OPC1
ADORA2B	1.8711e-13	0.27519	0.211	0.01	3.20931e-09	SON Day+15_OPC2	S Day+15_OPC1
SFXN3	2.39322e-12	0.27519	0.195	0.01	4.10484e-08	SON Day+15_OPC2	S Day+15_OPC1
LRRC8B	1.9011e-07	0.275163	0.352	0.129	0.00326076	SON Day+15_OPC2	S Day+15_OPC1
CYB5R2	1.15777e-07	0.27496	0.242	0.061	0.0019858	SON Day+15_OPC2	S Day+15_OPC1
CRAT	3.46591e-07	0.27496	0.266	0.081	0.00594473	SON Day+15_OPC2	S Day+15_OPC1
C6orf89	1.32404e-06	0.27496	0.406	0.18	0.0227099	SON Day+15_OPC2	S Day+15_OPC1
SNHG3	5.27603e-05	0.27496	0.578	0.346	0.904945	SON Day+15_OPC2	S Day+15_OPC1
TMEM189	2.16858e-06	0.274581	0.398	0.176	0.0371954	SON Day+15_OPC2	S Day+15_OPC1
PLEKHG3	2.19352e-07	0.274534	0.266	0.078	0.00376233	SON Day+15_OPC2	S Day+15_OPC1
SNAI2	2.37216e-05	0.274534	0.203	0.064	0.406873	SON Day+15_OPC2	S Day+15_OPC1
SNX18	1.61562e-06	0.274359	0.344	0.139	0.0277111	SON Day+15_OPC2	S Day+15_OPC1
LRP2	1.3261e-05	0.274359	0.312	0.132	0.227452	SON Day+15_OPC2	S Day+15_OPC1
RPS2P46	3.46499e-06	0.273466	0.414	0.193	0.0594315	SON Day+15_OPC2	S Day+15_OPC1
SRPRA	1.81542e-05	0.273284	0.516	0.292	0.311382	SON Day+15_OPC2	S Day+15_OPC1
PTDSS1	4.06687e-05	0.273206	0.562	0.353	0.697549	SON Day+15_OPC2	S Day+15_OPC1
MANEA	4.64323e-07	0.273188	0.391	0.166	0.00796406	SON Day+15_OPC2	S Day+15_OPC1
UBE2Z	6.55746e-07	0.273103	0.445	0.203	0.0112473	SON Day+15_OPC2	S Day+15_OPC1
KIF3B	1.04036e-05	0.273026	0.477	0.254	0.178443	SON Day+15_OPC2	S Day+15_OPC1
EIF4H	0.000111655	0.273003	0.789	0.576	1	SON Day+15_OPC2	S Day+15_OPC1
CNTNAP1	2.08605e-09	0.272958	0.242	0.047	3.57799e-05	SON Day+15_OPC2	S Day+15_OPC1
STK32B	3.11113e-09	0.272958	0.227	0.041	5.3362e-05	SON Day+15_OPC2	S Day+15_OPC1
FGF2	2.06756e-07	0.272806	0.398	0.163	0.00354628	SON Day+15_OPC2	S Day+15_OPC1
AP1B1	3.49002e-06	0.272806	0.367	0.163	0.0598607	SON Day+15_OPC2	S Day+15_OPC1
MYD88	5.44836e-06	0.272806	0.359	0.159	0.0934503	SON Day+15_OPC2	S Day+15_OPC1
PAQR3	0.000166245	0.272686	0.438	0.258	1	SON Day+15_OPC2	S Day+15_OPC1
ATXN1	3.29289e-09	0.272529	0.234	0.044	5.64796e-05	SON Day+15_OPC2	S Day+15_OPC1
SCARB1	1.61617e-08	0.272529	0.234	0.051	0.000277206	SON Day+15_OPC2	S Day+15_OPC1
HACD2	1.53665e-05	0.272387	0.414	0.203	0.263567	SON Day+15_OPC2	S Day+15_OPC1
ACO1	2.67745e-05	0.272387	0.414	0.217	0.459237	SON Day+15_OPC2	S Day+15_OPC1
MAP2K2	3.47037e-06	0.272016	0.492	0.247	0.0595237	SON Day+15_OPC2	S Day+15_OPC1
ARF4	5.53093e-05	0.271984	0.938	0.871	0.948664	SON Day+15_OPC2	S Day+15_OPC1
SLC43A3	1.85149e-07	0.271685	0.242	0.064	0.00317567	SON Day+15_OPC2	S Day+15_OPC1
UBE2E3	0.00370389	0.271369	0.914	0.942	1	SON Day+15_OPC2	S Day+15_OPC1
VPS4A	4.55898e-06	0.27134	0.453	0.227	0.0781957	SON Day+15_OPC2	S Day+15_OPC1
NECAP2	2.62433e-06	0.270959	0.406	0.186	0.0450124	SON Day+15_OPC2	S Day+15_OPC1
UBE3C	4.6571e-06	0.270959	0.398	0.186	0.0798786	SON Day+15_OPC2	S Day+15_OPC1
CRELD2	1.19355e-05	0.270959	0.391	0.193	0.204717	SON Day+15_OPC2	S Day+15_OPC1
MAN2A2	4.12146e-06	0.270914	0.32	0.132	0.0706913	SON Day+15_OPC2	S Day+15_OPC1
AC010198.2	1.55681e-13	0.270805	0.211	0.01	2.67024e-09	SON Day+15_OPC2	S Day+15_OPC1
PPFIBP1	1.73037e-06	0.270459	0.242	0.075	0.0296793	SON Day+15_OPC2	S Day+15_OPC1
POLDIP2	0.00107629	0.270081	0.453	0.288	1	SON Day+15_OPC2	S Day+15_OPC1
ZNF827	0.000153403	0.269155	0.492	0.305	1	SON Day+15_OPC2	S Day+15_OPC1
ALDH9A1	2.23917e-05	0.26902	0.461	0.247	0.384062	SON Day+15_OPC2	S Day+15_OPC1
FAM234A	0.000230097	0.26902	0.43	0.258	1	SON Day+15_OPC2	S Day+15_OPC1
KIAA2013	3.60375e-07	0.268347	0.383	0.149	0.00618116	SON Day+15_OPC2	S Day+15_OPC1
BTG3	0.000604538	0.268136	0.672	0.478	1	SON Day+15_OPC2	S Day+15_OPC1
SETD7	1.87397e-07	0.267398	0.328	0.115	0.00321423	SON Day+15_OPC2	S Day+15_OPC1
LIX1L	6.01658e-05	0.267379	0.555	0.336	1	SON Day+15_OPC2	S Day+15_OPC1
TOR1AIP1	4.88706e-05	0.266908	0.438	0.241	0.838229	SON Day+15_OPC2	S Day+15_OPC1
LINC01173	7.67608e-14	0.266787	0.18	0	1.3166e-09	SON Day+15_OPC2	S Day+15_OPC1
DESI2	6.19516e-05	0.266766	0.57	0.353	1	SON Day+15_OPC2	S Day+15_OPC1
PFKL	0.000116595	0.266593	0.422	0.244	1	SON Day+15_OPC2	S Day+15_OPC1
AARS1	0.000119242	0.266527	0.547	0.339	1	SON Day+15_OPC2	S Day+15_OPC1
TMEM30A	1.4674e-05	0.266474	0.688	0.414	0.251689	SON Day+15_OPC2	S Day+15_OPC1
TENT5B	1.76844e-08	0.266347	0.281	0.075	0.000303322	SON Day+15_OPC2	S Day+15_OPC1
KREMEN1	8.17986e-08	0.266347	0.258	0.068	0.00140301	SON Day+15_OPC2	S Day+15_OPC1
MGAT2	8.222e-05	0.2663	0.375	0.2	1	SON Day+15_OPC2	S Day+15_OPC1
TMX3	0.000751057	0.266263	0.461	0.292	1	SON Day+15_OPC2	S Day+15_OPC1
CASP7	5.64863e-08	0.265972	0.375	0.132	0.000968854	SON Day+15_OPC2	S Day+15_OPC1
RNF217	4.28023e-08	0.265972	0.281	0.078	0.000734145	SON Day+15_OPC2	S Day+15_OPC1
GOLT1B	2.2949e-05	0.265698	0.594	0.356	0.393621	SON Day+15_OPC2	S Day+15_OPC1
C1orf43	0.000159118	0.26547	0.859	0.722	1	SON Day+15_OPC2	S Day+15_OPC1
BEX4	5.59013e-05	0.265426	0.547	0.332	0.95882	SON Day+15_OPC2	S Day+15_OPC1
SEPTIN11	0.000156182	0.265338	0.984	0.932	1	SON Day+15_OPC2	S Day+15_OPC1
HSPB8	2.03862e-09	0.265234	0.273	0.058	3.49664e-05	SON Day+15_OPC2	S Day+15_OPC1
ATP2C1	1.5158e-05	0.265198	0.664	0.4	0.25999	SON Day+15_OPC2	S Day+15_OPC1
C1GALT1	1.22075e-05	0.264944	0.344	0.153	0.209383	SON Day+15_OPC2	S Day+15_OPC1
PCMT1	0.000140237	0.264578	0.695	0.471	1	SON Day+15_OPC2	S Day+15_OPC1
ZYX	4.32363e-05	0.264553	0.539	0.319	0.741589	SON Day+15_OPC2	S Day+15_OPC1
G6PD	3.70237e-07	0.264514	0.297	0.098	0.0063503	SON Day+15_OPC2	S Day+15_OPC1
AFG3L2	3.85553e-06	0.264277	0.383	0.173	0.06613	SON Day+15_OPC2	S Day+15_OPC1
DCTN2	0.000274254	0.264206	0.711	0.505	1	SON Day+15_OPC2	S Day+15_OPC1
BLCAP	4.09855e-05	0.263626	0.344	0.163	0.702983	SON Day+15_OPC2	S Day+15_OPC1
PTPN14	0.00138948	0.263607	0.438	0.281	1	SON Day+15_OPC2	S Day+15_OPC1
C11orf68	1.75139e-07	0.263123	0.344	0.122	0.00300399	SON Day+15_OPC2	S Day+15_OPC1
ELL2	1.06037e-06	0.263123	0.328	0.125	0.0181875	SON Day+15_OPC2	S Day+15_OPC1
SDHB	0.00130143	0.263123	0.609	0.454	1	SON Day+15_OPC2	S Day+15_OPC1
CDK14	2.71407e-06	0.262577	0.5	0.254	0.0465518	SON Day+15_OPC2	S Day+15_OPC1
SERPINB8	3.11902e-08	0.262554	0.258	0.064	0.000534974	SON Day+15_OPC2	S Day+15_OPC1
SNX7	4.02152e-06	0.262287	0.477	0.234	0.0689771	SON Day+15_OPC2	S Day+15_OPC1
YIPF5	5.02092e-06	0.262287	0.5	0.258	0.0861188	SON Day+15_OPC2	S Day+15_OPC1
CAPRIN2	8.41083e-05	0.262122	0.297	0.139	1	SON Day+15_OPC2	S Day+15_OPC1
COPG1	1.08131e-05	0.262057	0.422	0.21	0.185466	SON Day+15_OPC2	S Day+15_OPC1
XIAP	0.00109731	0.261949	0.477	0.319	1	SON Day+15_OPC2	S Day+15_OPC1
MT-ATP6	1.98081e-05	0.261883	1	1	0.339748	SON Day+15_OPC2	S Day+15_OPC1
CBFB	9.83599e-05	0.261652	0.578	0.363	1	SON Day+15_OPC2	S Day+15_OPC1
EVA1B	1.05639e-05	0.261498	0.25	0.092	0.181192	SON Day+15_OPC2	S Day+15_OPC1
CAST	0.000126508	0.261452	0.383	0.203	1	SON Day+15_OPC2	S Day+15_OPC1
PGRMC1	4.58017e-05	0.261417	1	0.963	0.785591	SON Day+15_OPC2	S Day+15_OPC1
MMAB	1.0343e-05	0.261155	0.594	0.336	0.177403	SON Day+15_OPC2	S Day+15_OPC1
C11orf24	1.42115e-06	0.260528	0.367	0.149	0.0243756	SON Day+15_OPC2	S Day+15_OPC1
PALM2AKAP2	0.00491999	0.260424	0.5	0.346	1	SON Day+15_OPC2	S Day+15_OPC1
CERS5	0.000293407	0.260281	0.406	0.241	1	SON Day+15_OPC2	S Day+15_OPC1
ZNF702P	3.34319e-09	0.260066	0.211	0.034	5.73424e-05	SON Day+15_OPC2	S Day+15_OPC1
ZNF561	3.04582e-06	0.259914	0.383	0.169	0.052242	SON Day+15_OPC2	S Day+15_OPC1
RRM2B	0.00124961	0.259914	0.312	0.176	1	SON Day+15_OPC2	S Day+15_OPC1
EXTL3	0.000132799	0.259713	0.422	0.244	1	SON Day+15_OPC2	S Day+15_OPC1
ADGRG6	2.28855e-06	0.259364	0.164	0.034	0.0392532	SON Day+15_OPC2	S Day+15_OPC1
CELF2	0.00227028	0.259248	0.531	0.373	1	SON Day+15_OPC2	S Day+15_OPC1
PRKAA1	4.28416e-06	0.259177	0.305	0.119	0.0734819	SON Day+15_OPC2	S Day+15_OPC1
ARHGAP18	4.46371e-09	0.259019	0.227	0.041	7.65615e-05	SON Day+15_OPC2	S Day+15_OPC1
PIEZO2	5.31615e-08	0.259019	0.227	0.051	0.000911827	SON Day+15_OPC2	S Day+15_OPC1
AC025423.4	6.25319e-07	0.259019	0.219	0.058	0.0107255	SON Day+15_OPC2	S Day+15_OPC1
KLF7	8.56737e-07	0.258861	0.328	0.122	0.0146948	SON Day+15_OPC2	S Day+15_OPC1
PHF1	7.57525e-06	0.258861	0.312	0.129	0.129931	SON Day+15_OPC2	S Day+15_OPC1
GOLGA3	4.01684e-06	0.258727	0.398	0.18	0.0688969	SON Day+15_OPC2	S Day+15_OPC1
PSMD5	7.60375e-08	0.258549	0.352	0.122	0.00130419	SON Day+15_OPC2	S Day+15_OPC1
ADPGK	4.51759e-06	0.258438	0.43	0.207	0.0774858	SON Day+15_OPC2	S Day+15_OPC1
NIPSNAP2	0.000699136	0.258421	0.531	0.359	1	SON Day+15_OPC2	S Day+15_OPC1
SUN1	1.57288e-05	0.258342	0.469	0.247	0.269781	SON Day+15_OPC2	S Day+15_OPC1
COL22A1	1.07958e-08	0.258342	0.242	0.051	0.000185169	SON Day+15_OPC2	S Day+15_OPC1
DYNC1I2	8.38259e-07	0.25824	0.352	0.139	0.0143778	SON Day+15_OPC2	S Day+15_OPC1
AC124798.1	1.43076e-08	0.25801	0.266	0.064	0.000245404	SON Day+15_OPC2	S Day+15_OPC1
RPS2P5	0.000201506	0.257921	0.773	0.563	1	SON Day+15_OPC2	S Day+15_OPC1
INPP5F	3.28313e-05	0.257648	0.68	0.434	0.563122	SON Day+15_OPC2	S Day+15_OPC1
SUMF2	3.12265e-06	0.257632	0.359	0.156	0.0535598	SON Day+15_OPC2	S Day+15_OPC1
PDPK1	5.38749e-06	0.257632	0.352	0.153	0.0924063	SON Day+15_OPC2	S Day+15_OPC1
IGF2R	0.00100039	0.257313	0.383	0.234	1	SON Day+15_OPC2	S Day+15_OPC1
DPM2	2.05976e-05	0.257039	0.438	0.231	0.35329	SON Day+15_OPC2	S Day+15_OPC1
SELENON	0.000519544	0.257039	0.391	0.234	1	SON Day+15_OPC2	S Day+15_OPC1
SIRT2	5.67908e-07	0.257039	0.258	0.078	0.00974077	SON Day+15_OPC2	S Day+15_OPC1
HLA-E	1.16646e-05	0.257039	0.25	0.092	0.200071	SON Day+15_OPC2	S Day+15_OPC1
POLR3GL	1.67206e-06	0.257039	0.367	0.153	0.0286792	SON Day+15_OPC2	S Day+15_OPC1
NFKB1	2.81467e-08	0.256722	0.289	0.078	0.000482773	SON Day+15_OPC2	S Day+15_OPC1
EIF4G1	0.000140506	0.256499	0.422	0.237	1	SON Day+15_OPC2	S Day+15_OPC1
GLG1	0.000305685	0.256374	0.602	0.403	1	SON Day+15_OPC2	S Day+15_OPC1
NCK2	0.000126829	0.256333	0.531	0.336	1	SON Day+15_OPC2	S Day+15_OPC1
JKAMP	2.72439e-05	0.256204	0.672	0.4	0.467288	SON Day+15_OPC2	S Day+15_OPC1
P3H1	7.18928e-05	0.256172	0.344	0.166	1	SON Day+15_OPC2	S Day+15_OPC1
PARP9	2.75455e-11	0.256018	0.219	0.024	4.72461e-07	SON Day+15_OPC2	S Day+15_OPC1
UCHL5	0.00016758	0.25597	0.438	0.254	1	SON Day+15_OPC2	S Day+15_OPC1
PCBD1	1.95144e-05	0.255611	0.375	0.18	0.33471	SON Day+15_OPC2	S Day+15_OPC1
LMCD1	8.56476e-06	0.255513	0.547	0.292	0.146903	SON Day+15_OPC2	S Day+15_OPC1
HSDL2	4.59753e-05	0.255452	0.445	0.247	0.788569	SON Day+15_OPC2	S Day+15_OPC1
TSPAN17	2.85078e-07	0.255197	0.32	0.112	0.00488965	SON Day+15_OPC2	S Day+15_OPC1
AMFR	4.69442e-07	0.255197	0.328	0.119	0.00805187	SON Day+15_OPC2	S Day+15_OPC1
FAM114A1	3.66687e-09	0.255036	0.227	0.041	6.28942e-05	SON Day+15_OPC2	S Day+15_OPC1
TMEM109	1.35218e-05	0.25479	0.398	0.193	0.231926	SON Day+15_OPC2	S Day+15_OPC1
MINDY2	0.000118382	0.25479	0.359	0.183	1	SON Day+15_OPC2	S Day+15_OPC1
RHBDF1	4.95446e-08	0.254717	0.227	0.051	0.000849789	SON Day+15_OPC2	S Day+15_OPC1
USP14	0.00224405	0.254717	0.742	0.603	1	SON Day+15_OPC2	S Day+15_OPC1
BCAP29	0.000106152	0.254258	0.406	0.227	1	SON Day+15_OPC2	S Day+15_OPC1
RAB14	0.000198757	0.254153	0.758	0.553	1	SON Day+15_OPC2	S Day+15_OPC1
ST3GAL5	4.71865e-06	0.254091	0.203	0.058	0.0809343	SON Day+15_OPC2	S Day+15_OPC1
TRIM44	0.000220196	0.253983	0.766	0.532	1	SON Day+15_OPC2	S Day+15_OPC1
FOXO3	2.86994e-07	0.253784	0.25	0.071	0.00492252	SON Day+15_OPC2	S Day+15_OPC1
PDLIM4	4.42155e-08	0.253481	0.258	0.064	0.000758384	SON Day+15_OPC2	S Day+15_OPC1
PTPN11	9.37811e-05	0.253286	0.625	0.417	1	SON Day+15_OPC2	S Day+15_OPC1
NPHP3	1.42022e-05	0.253206	0.328	0.139	0.243597	SON Day+15_OPC2	S Day+15_OPC1
AC105942.1	2.92794e-07	0.253181	0.273	0.085	0.005022	SON Day+15_OPC2	S Day+15_OPC1
CTNND2	0.00340376	0.25307	0.523	0.376	1	SON Day+15_OPC2	S Day+15_OPC1
ARHGEF12	1.76515e-05	0.253043	0.578	0.319	0.302758	SON Day+15_OPC2	S Day+15_OPC1
PPP1R14C	1.00389e-06	0.252934	0.359	0.139	0.0172187	SON Day+15_OPC2	S Day+15_OPC1
STRADB	1.2726e-05	0.252934	0.359	0.166	0.218276	SON Day+15_OPC2	S Day+15_OPC1
APOOL	1.44099e-05	0.252934	0.352	0.159	0.247158	SON Day+15_OPC2	S Day+15_OPC1
XPNPEP1	2.1898e-06	0.252665	0.359	0.146	0.0375594	SON Day+15_OPC2	S Day+15_OPC1
CPPED1	1.69107e-08	0.252593	0.297	0.081	0.000290052	SON Day+15_OPC2	S Day+15_OPC1
RANBP9	0.000350353	0.252551	0.492	0.315	1	SON Day+15_OPC2	S Day+15_OPC1
AZIN1	7.52166e-05	0.252481	0.906	0.786	1	SON Day+15_OPC2	S Day+15_OPC1
ZCCHC17	7.548e-05	0.252268	0.609	0.39	1	SON Day+15_OPC2	S Day+15_OPC1
VGLL4	4.46274e-05	0.252238	0.445	0.244	0.765449	SON Day+15_OPC2	S Day+15_OPC1
ARL10	0.000125691	0.252238	0.438	0.251	1	SON Day+15_OPC2	S Day+15_OPC1
FHL2	1.39217e-05	0.252137	0.344	0.149	0.238784	SON Day+15_OPC2	S Day+15_OPC1
TEX2	4.63828e-05	0.252137	0.336	0.159	0.795557	SON Day+15_OPC2	S Day+15_OPC1
CCDC6	1.04589e-05	0.251996	0.469	0.237	0.179391	SON Day+15_OPC2	S Day+15_OPC1
OSTM1	3.45239e-07	0.251736	0.305	0.102	0.00592155	SON Day+15_OPC2	S Day+15_OPC1
PIK3CB	5.89704e-07	0.251736	0.305	0.105	0.0101146	SON Day+15_OPC2	S Day+15_OPC1
TMEM179B	0.000812623	0.25162	0.32	0.183	1	SON Day+15_OPC2	S Day+15_OPC1
RUNX1	8.52986e-09	0.251569	0.172	0.02	0.000146304	SON Day+15_OPC2	S Day+15_OPC1
ABL2	0.026804	0.251221	0.398	0.305	1	SON Day+15_OPC2	S Day+15_OPC1
ILK	0.0012286	0.251007	0.477	0.319	1	SON Day+15_OPC2	S Day+15_OPC1
COX7A2	0.00436457	0.25091	0.75	0.695	1	SON Day+15_OPC2	S Day+15_OPC1
PLPP3	0.000194297	0.250794	0.5	0.308	1	SON Day+15_OPC2	S Day+15_OPC1
GALNT1	7.31215e-05	0.250766	0.578	0.349	1	SON Day+15_OPC2	S Day+15_OPC1
NCOA4	0.000520425	0.250741	0.633	0.454	1	SON Day+15_OPC2	S Day+15_OPC1
ARHGAP26	1.27923e-09	0.250668	0.227	0.037	2.19414e-05	SON Day+15_OPC2	S Day+15_OPC1
COL5A3	3.73916e-09	0.250668	0.219	0.037	6.41341e-05	SON Day+15_OPC2	S Day+15_OPC1
TTC19	0.00011971	0.250375	0.539	0.322	1	SON Day+15_OPC2	S Day+15_OPC1
C1orf61	0.00923087	0.250375	0.133	0.058	1	SON Day+15_OPC2	S Day+15_OPC1
IL1RAP	7.18778e-08	0.250375	0.211	0.044	0.00123285	SON Day+15_OPC2	S Day+15_OPC1
APLP1	0.00192469	0.250375	0.531	0.363	1	SON Day+15_OPC2	S Day+15_OPC1
ABI1	4.00996e-06	0.250134	0.43	0.2	0.0687789	SON Day+15_OPC2	S Day+15_OPC1
LIG4	1.52912e-06	0.250112	0.352	0.142	0.0262274	SON Day+15_OPC2	S Day+15_OPC1
BET1L	5.64301e-06	0.250112	0.344	0.149	0.0967889	SON Day+15_OPC2	S Day+15_OPC1
ITGA4	8.48938e-08	0.2498	0.242	0.061	0.0014561	SON Day+15_OPC2	S Day+15_OPC1
DLAT	0.0012638	0.24976	0.508	0.346	1	SON Day+15_OPC2	S Day+15_OPC1
UCHL1	0.000244314	0.249602	0.938	0.875	1	SON Day+15_OPC2	S Day+15_OPC1
ID2	0.0216901	0.249161	0.68	0.553	1	SON Day+15_OPC2	S Day+15_OPC1
AOPEP	4.88062e-05	0.249071	0.445	0.237	0.837125	SON Day+15_OPC2	S Day+15_OPC1
CMPK1	3.84923e-05	0.248965	0.781	0.522	0.66022	SON Day+15_OPC2	S Day+15_OPC1
DNAJB1	0.000462531	0.248965	0.555	0.359	1	SON Day+15_OPC2	S Day+15_OPC1
STK38L	0.000328436	0.248841	0.297	0.149	1	SON Day+15_OPC2	S Day+15_OPC1
OSGIN2	4.54503e-07	0.248694	0.266	0.081	0.00779564	SON Day+15_OPC2	S Day+15_OPC1
UBASH3B	5.8645e-07	0.248694	0.258	0.078	0.0100588	SON Day+15_OPC2	S Day+15_OPC1
PRPS2	3.33678e-05	0.248596	0.367	0.18	0.572325	SON Day+15_OPC2	S Day+15_OPC1
VLDLR	2.27254e-07	0.248425	0.258	0.071	0.00389786	SON Day+15_OPC2	S Day+15_OPC1
NIPA1	2.43826e-05	0.248425	0.242	0.092	0.41821	SON Day+15_OPC2	S Day+15_OPC1
PDHB	0.000523425	0.248337	0.609	0.407	1	SON Day+15_OPC2	S Day+15_OPC1
JPT2	0.000254355	0.248198	0.914	0.868	1	SON Day+15_OPC2	S Day+15_OPC1
ULBP3	7.09393e-07	0.24816	0.273	0.088	0.0121675	SON Day+15_OPC2	S Day+15_OPC1
GRN	6.2151e-05	0.248113	0.367	0.186	1	SON Day+15_OPC2	S Day+15_OPC1
IMP4	0.000232586	0.248073	0.43	0.251	1	SON Day+15_OPC2	S Day+15_OPC1
ARPC4	0.000372038	0.247912	0.781	0.61	1	SON Day+15_OPC2	S Day+15_OPC1
PPTC7	5.41674e-06	0.247899	0.266	0.095	0.092908	SON Day+15_OPC2	S Day+15_OPC1
TACR1	0.00189091	0.247875	0.258	0.136	1	SON Day+15_OPC2	S Day+15_OPC1
MYL12B	0.00637222	0.247739	0.836	0.834	1	SON Day+15_OPC2	S Day+15_OPC1
SEMA6A	0.0121721	0.24764	0.281	0.183	1	SON Day+15_OPC2	S Day+15_OPC1
PRELID3B	0.000478034	0.247469	0.656	0.461	1	SON Day+15_OPC2	S Day+15_OPC1
GTF2E2	4.42901e-06	0.247177	0.422	0.197	0.0759664	SON Day+15_OPC2	S Day+15_OPC1
ZFYVE21	0.000570821	0.247177	0.367	0.214	1	SON Day+15_OPC2	S Day+15_OPC1
GPR180	6.31803e-06	0.246882	0.305	0.122	0.108367	SON Day+15_OPC2	S Day+15_OPC1
ZBED1	9.04451e-06	0.246882	0.305	0.125	0.155132	SON Day+15_OPC2	S Day+15_OPC1
AMZ2	0.000103995	0.246863	0.555	0.339	1	SON Day+15_OPC2	S Day+15_OPC1
FBXL5	0.000265189	0.246863	0.523	0.325	1	SON Day+15_OPC2	S Day+15_OPC1
GYG1	7.14644e-05	0.246799	0.5	0.298	1	SON Day+15_OPC2	S Day+15_OPC1
UBE3B	7.60698e-06	0.246635	0.312	0.129	0.130475	SON Day+15_OPC2	S Day+15_OPC1
MGAT1	1.51096e-05	0.246635	0.32	0.142	0.25916	SON Day+15_OPC2	S Day+15_OPC1
TAP1	9.52574e-09	0.246526	0.203	0.034	0.000163385	SON Day+15_OPC2	S Day+15_OPC1
EMC8	2.66655e-05	0.246391	0.523	0.288	0.457366	SON Day+15_OPC2	S Day+15_OPC1
RCN1	0.00156213	0.246334	0.852	0.681	1	SON Day+15_OPC2	S Day+15_OPC1
RNF11	0.000466259	0.24624	0.711	0.505	1	SON Day+15_OPC2	S Day+15_OPC1
OPA1	6.13792e-06	0.246113	0.648	0.369	0.105278	SON Day+15_OPC2	S Day+15_OPC1
FBXL2	1.28553e-09	0.245991	0.234	0.041	2.20493e-05	SON Day+15_OPC2	S Day+15_OPC1
LINC00052	3.79452e-08	0.245991	0.195	0.034	0.000650836	SON Day+15_OPC2	S Day+15_OPC1
SLC66A3	5.0744e-07	0.245991	0.195	0.044	0.00870361	SON Day+15_OPC2	S Day+15_OPC1
SUCLG2	4.37579e-05	0.245912	0.328	0.156	0.750536	SON Day+15_OPC2	S Day+15_OPC1
TMCO1	0.000408368	0.245794	0.703	0.522	1	SON Day+15_OPC2	S Day+15_OPC1
RAB15	0.000471915	0.245676	0.297	0.156	1	SON Day+15_OPC2	S Day+15_OPC1
CS	0.0038138	0.245578	0.766	0.685	1	SON Day+15_OPC2	S Day+15_OPC1
SMIM29	5.0588e-09	0.245469	0.234	0.044	8.67685e-05	SON Day+15_OPC2	S Day+15_OPC1
MESD	0.000348067	0.245377	0.625	0.431	1	SON Day+15_OPC2	S Day+15_OPC1
HTATIP2	3.19842e-08	0.245213	0.234	0.051	0.000548592	SON Day+15_OPC2	S Day+15_OPC1
SEH1L	8.67601e-06	0.244835	0.555	0.308	0.148811	SON Day+15_OPC2	S Day+15_OPC1
TLCD3A	1.77046e-06	0.244711	0.242	0.075	0.030367	SON Day+15_OPC2	S Day+15_OPC1
MAP3K20	0.000358854	0.244598	0.422	0.251	1	SON Day+15_OPC2	S Day+15_OPC1
MIR4435-2HG	6.54685e-06	0.244538	0.336	0.139	0.112292	SON Day+15_OPC2	S Day+15_OPC1
SGCE	2.48724e-05	0.244397	0.461	0.244	0.426611	SON Day+15_OPC2	S Day+15_OPC1
ORAI2	0.000120204	0.244397	0.43	0.237	1	SON Day+15_OPC2	S Day+15_OPC1
CCDC82	0.000405834	0.244397	0.414	0.241	1	SON Day+15_OPC2	S Day+15_OPC1
ASCC3	0.00141037	0.244281	0.477	0.305	1	SON Day+15_OPC2	S Day+15_OPC1
NANP	2.30754e-06	0.24422	0.266	0.092	0.039579	SON Day+15_OPC2	S Day+15_OPC1
MAEA	0.00030922	0.2441	0.539	0.353	1	SON Day+15_OPC2	S Day+15_OPC1
AKAP1	0.00159941	0.2441	0.328	0.193	1	SON Day+15_OPC2	S Day+15_OPC1
NECTIN2	0.000159505	0.244001	0.453	0.264	1	SON Day+15_OPC2	S Day+15_OPC1
UEVLD	1.19405e-05	0.243275	0.281	0.112	0.204803	SON Day+15_OPC2	S Day+15_OPC1
AUP1	1.43538e-05	0.242875	0.641	0.359	0.246196	SON Day+15_OPC2	S Day+15_OPC1
EVI5	1.52814e-05	0.242819	0.281	0.112	0.262107	SON Day+15_OPC2	S Day+15_OPC1
IFFO2	3.16167e-05	0.242819	0.273	0.112	0.54229	SON Day+15_OPC2	S Day+15_OPC1
INSYN2B	3.21434e-10	0.24279	0.164	0.01	5.51324e-06	SON Day+15_OPC2	S Day+15_OPC1
APLN	9.6918e-09	0.24279	0.133	0.007	0.000166234	SON Day+15_OPC2	S Day+15_OPC1
ZNF672	3.02613e-07	0.242595	0.328	0.115	0.00519042	SON Day+15_OPC2	S Day+15_OPC1
HADHA	6.9123e-05	0.242539	0.586	0.349	1	SON Day+15_OPC2	S Day+15_OPC1
MAP7D3	1.68394e-05	0.242373	0.312	0.136	0.28883	SON Day+15_OPC2	S Day+15_OPC1
MMP7	4.71444e-10	0.242291	0.141	0.003	8.0862e-06	SON Day+15_OPC2	S Day+15_OPC1
FBXO33	9.51084e-07	0.242154	0.344	0.132	0.016313	SON Day+15_OPC2	S Day+15_OPC1
JUNB	1.07812e-09	0.242046	0.203	0.027	1.84919e-05	SON Day+15_OPC2	S Day+15_OPC1
ARHGAP12	0.00016654	0.241958	0.539	0.336	1	SON Day+15_OPC2	S Day+15_OPC1
FTLP3	2.29618e-06	0.241938	0.312	0.115	0.0393841	SON Day+15_OPC2	S Day+15_OPC1
TRAPPC8	4.9191e-05	0.241724	0.32	0.149	0.843725	SON Day+15_OPC2	S Day+15_OPC1
LRRC59	0.000226772	0.241724	0.766	0.539	1	SON Day+15_OPC2	S Day+15_OPC1
ADK	2.80781e-05	0.24166	0.453	0.241	0.481596	SON Day+15_OPC2	S Day+15_OPC1
DTX3L	1.13785e-08	0.241565	0.211	0.037	0.000195164	SON Day+15_OPC2	S Day+15_OPC1
MMP2	4.61841e-08	0.240867	0.242	0.058	0.00079215	SON Day+15_OPC2	S Day+15_OPC1
LDOC1	1.02662e-05	0.240867	0.195	0.058	0.176086	SON Day+15_OPC2	S Day+15_OPC1
CCDC32	9.16789e-08	0.24064	0.25	0.064	0.00157248	SON Day+15_OPC2	S Day+15_OPC1
OAF	1.33839e-05	0.24064	0.211	0.068	0.229561	SON Day+15_OPC2	S Day+15_OPC1
ACP2	1.40158e-05	0.240491	0.391	0.19	0.240399	SON Day+15_OPC2	S Day+15_OPC1
SERINC2	1.11083e-06	0.240416	0.234	0.068	0.019053	SON Day+15_OPC2	S Day+15_OPC1
GNA12	6.39806e-05	0.240195	0.461	0.254	1	SON Day+15_OPC2	S Day+15_OPC1
TRIM16	2.66644e-06	0.240195	0.219	0.061	0.0457348	SON Day+15_OPC2	S Day+15_OPC1
EIF2AK2	0.00158865	0.240115	0.492	0.332	1	SON Day+15_OPC2	S Day+15_OPC1
HYOU1	1.23339e-07	0.239976	0.273	0.078	0.00211551	SON Day+15_OPC2	S Day+15_OPC1
GLO1	6.37482e-05	0.239397	1	0.946	1	SON Day+15_OPC2	S Day+15_OPC1
MAN1A1	0.000368945	0.239337	0.234	0.105	1	SON Day+15_OPC2	S Day+15_OPC1
DAZAP2	0.00091592	0.239128	0.812	0.675	1	SON Day+15_OPC2	S Day+15_OPC1
YPEL5	0.000175581	0.239005	0.484	0.281	1	SON Day+15_OPC2	S Day+15_OPC1
HPS3	2.20974e-06	0.238923	0.297	0.108	0.0379015	SON Day+15_OPC2	S Day+15_OPC1
PTPRG	3.60531e-06	0.238923	0.305	0.119	0.0618383	SON Day+15_OPC2	S Day+15_OPC1
MORC4	1.60622e-07	0.238719	0.305	0.095	0.00275499	SON Day+15_OPC2	S Day+15_OPC1
ETV6	2.71575e-05	0.238518	0.297	0.129	0.465805	SON Day+15_OPC2	S Day+15_OPC1
KBTBD2	0.000634639	0.238359	0.5	0.325	1	SON Day+15_OPC2	S Day+15_OPC1
SLC26A2	5.04482e-06	0.23832	0.305	0.119	0.0865288	SON Day+15_OPC2	S Day+15_OPC1
PIPOX	1.14912e-11	0.237957	0.195	0.014	1.97096e-07	SON Day+15_OPC2	S Day+15_OPC1
EHD1	4.79527e-05	0.237908	0.43	0.227	0.822484	SON Day+15_OPC2	S Day+15_OPC1
MBOAT7	0.000243098	0.237908	0.414	0.234	1	SON Day+15_OPC2	S Day+15_OPC1
PATL1	0.00104485	0.237908	0.406	0.251	1	SON Day+15_OPC2	S Day+15_OPC1
LNPEP	5.70573e-06	0.237738	0.336	0.139	0.0978647	SON Day+15_OPC2	S Day+15_OPC1
ABLIM1	0.00022575	0.237738	0.5	0.295	1	SON Day+15_OPC2	S Day+15_OPC1
SH3KBP1	3.51338e-05	0.237548	0.305	0.132	0.602616	SON Day+15_OPC2	S Day+15_OPC1
HMX1	1.38183e-09	0.237097	0.219	0.034	2.37011e-05	SON Day+15_OPC2	S Day+15_OPC1
ST8SIA4	1.45247e-09	0.237097	0.203	0.027	2.49128e-05	SON Day+15_OPC2	S Day+15_OPC1
PIEZO1	1.04157e-08	0.237097	0.211	0.037	0.00017865	SON Day+15_OPC2	S Day+15_OPC1
CLCN4	1.09281e-08	0.237097	0.211	0.037	0.000187439	SON Day+15_OPC2	S Day+15_OPC1
MLF2	0.00114097	0.236944	0.797	0.688	1	SON Day+15_OPC2	S Day+15_OPC1
DUSP5	1.80336e-06	0.236889	0.18	0.041	0.0309313	SON Day+15_OPC2	S Day+15_OPC1
HSPA13	0.000633034	0.236004	0.562	0.383	1	SON Day+15_OPC2	S Day+15_OPC1
ANGPT1	1.44911e-06	0.235694	0.25	0.078	0.0248551	SON Day+15_OPC2	S Day+15_OPC1
AC092919.3	7.68459e-06	0.235694	0.234	0.078	0.131806	SON Day+15_OPC2	S Day+15_OPC1
WDR26	0.000147688	0.235659	0.688	0.461	1	SON Day+15_OPC2	S Day+15_OPC1
NRBP2	1.99186e-07	0.235315	0.273	0.081	0.00341644	SON Day+15_OPC2	S Day+15_OPC1
DERL2	0.000298336	0.235088	0.5	0.319	1	SON Day+15_OPC2	S Day+15_OPC1
METTL1	1.03391e-06	0.234945	0.289	0.098	0.0177337	SON Day+15_OPC2	S Day+15_OPC1
EVA1A	1.90053e-05	0.234945	0.258	0.098	0.325979	SON Day+15_OPC2	S Day+15_OPC1
BAD	2.06981e-05	0.234786	0.43	0.217	0.355014	SON Day+15_OPC2	S Day+15_OPC1
BTN2A1	3.69543e-07	0.234763	0.305	0.102	0.0063384	SON Day+15_OPC2	S Day+15_OPC1
NLGN4Y	1.55659e-05	0.234763	0.289	0.119	0.266986	SON Day+15_OPC2	S Day+15_OPC1
SCD5	0.00123564	0.234566	0.578	0.39	1	SON Day+15_OPC2	S Day+15_OPC1
ARMCX2	7.1301e-06	0.234473	0.445	0.21	0.122296	SON Day+15_OPC2	S Day+15_OPC1
SLC2A1	0.208539	0.234442	0.703	0.644	1	SON Day+15_OPC2	S Day+15_OPC1
MSH3	2.83586e-05	0.234406	0.289	0.122	0.486407	SON Day+15_OPC2	S Day+15_OPC1
TSR3	2.46259e-05	0.23425	0.578	0.319	0.422384	SON Day+15_OPC2	S Day+15_OPC1
TRPC4AP	0.000364337	0.234015	0.422	0.247	1	SON Day+15_OPC2	S Day+15_OPC1
CTSA	8.23555e-06	0.233887	0.312	0.125	0.141256	SON Day+15_OPC2	S Day+15_OPC1
TMEM185B	1.57952e-05	0.233887	0.32	0.139	0.27092	SON Day+15_OPC2	S Day+15_OPC1
VDAC1	0.000323989	0.233842	0.906	0.868	1	SON Day+15_OPC2	S Day+15_OPC1
DDX23	0.00589229	0.233717	0.484	0.349	1	SON Day+15_OPC2	S Day+15_OPC1
MYBBP1A	9.62815e-06	0.23355	0.328	0.139	0.165142	SON Day+15_OPC2	S Day+15_OPC1
ATP1B3	0.0133692	0.233426	0.812	0.841	1	SON Day+15_OPC2	S Day+15_OPC1
CDR2	9.22367e-06	0.233385	0.336	0.142	0.158204	SON Day+15_OPC2	S Day+15_OPC1
PIK3CD	3.39858e-10	0.23333	0.164	0.01	5.82925e-06	SON Day+15_OPC2	S Day+15_OPC1
PHF11	5.51725e-11	0.23314	0.195	0.017	9.46318e-07	SON Day+15_OPC2	S Day+15_OPC1
NIPA2	0.000334695	0.233078	0.547	0.342	1	SON Day+15_OPC2	S Day+15_OPC1
SNAPC5	1.6437e-05	0.23306	0.359	0.166	0.281928	SON Day+15_OPC2	S Day+15_OPC1
SETX	0.000116541	0.233	0.477	0.268	1	SON Day+15_OPC2	S Day+15_OPC1
TFPI	1.81634e-09	0.232953	0.164	0.014	3.11539e-05	SON Day+15_OPC2	S Day+15_OPC1
SLC35A3	3.5642e-06	0.232742	0.367	0.156	0.0611332	SON Day+15_OPC2	S Day+15_OPC1
COL14A1	5.742e-05	0.232742	0.32	0.146	0.984867	SON Day+15_OPC2	S Day+15_OPC1
SUSD6	4.12789e-09	0.232586	0.203	0.031	7.08016e-05	SON Day+15_OPC2	S Day+15_OPC1
MYRF	7.81621e-08	0.232586	0.195	0.037	0.00134064	SON Day+15_OPC2	S Day+15_OPC1
NAA20	0.000358492	0.23245	0.461	0.275	1	SON Day+15_OPC2	S Day+15_OPC1
RNF216	9.71211e-05	0.232431	0.352	0.176	1	SON Day+15_OPC2	S Day+15_OPC1
TWF1	1.13395e-05	0.232278	0.391	0.183	0.194495	SON Day+15_OPC2	S Day+15_OPC1
GLOD4	0.00145165	0.232227	0.555	0.397	1	SON Day+15_OPC2	S Day+15_OPC1
TMEM126B	0.00084107	0.232183	0.492	0.322	1	SON Day+15_OPC2	S Day+15_OPC1
CDC42SE1	0.0033992	0.232183	0.445	0.302	1	SON Day+15_OPC2	S Day+15_OPC1
LACTB	1.3356e-07	0.232052	0.227	0.054	0.00229082	SON Day+15_OPC2	S Day+15_OPC1
INHBB	3.65166e-06	0.232052	0.188	0.047	0.0626333	SON Day+15_OPC2	S Day+15_OPC1
GAS5	0.0202246	0.232052	0.695	0.593	1	SON Day+15_OPC2	S Day+15_OPC1
CBR1	0.00035856	0.231977	0.344	0.183	1	SON Day+15_OPC2	S Day+15_OPC1
BAMBI	1.2702e-07	0.231878	0.234	0.058	0.00217865	SON Day+15_OPC2	S Day+15_OPC1
PKIG	8.63804e-05	0.231829	0.383	0.2	1	SON Day+15_OPC2	S Day+15_OPC1
ENDOD1	9.24573e-08	0.231707	0.25	0.064	0.00158583	SON Day+15_OPC2	S Day+15_OPC1
AGA	4.23953e-07	0.231707	0.242	0.068	0.00727165	SON Day+15_OPC2	S Day+15_OPC1
TUSC1	3.84077e-07	0.231538	0.25	0.071	0.00658769	SON Day+15_OPC2	S Day+15_OPC1
COA4	0.000559542	0.231338	0.711	0.512	1	SON Day+15_OPC2	S Day+15_OPC1
FUBP3	0.00264038	0.231097	0.609	0.458	1	SON Day+15_OPC2	S Day+15_OPC1
CNPY4	8.40587e-06	0.230723	0.266	0.098	0.144178	SON Day+15_OPC2	S Day+15_OPC1
AACS	3.68217e-06	0.230411	0.297	0.112	0.0631566	SON Day+15_OPC2	S Day+15_OPC1
ENTPD7	1.60882e-05	0.230411	0.281	0.112	0.275944	SON Day+15_OPC2	S Day+15_OPC1
OAT	0.000537334	0.230334	0.531	0.353	1	SON Day+15_OPC2	S Day+15_OPC1
SRGAP1	0.000176294	0.230301	0.445	0.254	1	SON Day+15_OPC2	S Day+15_OPC1
AP2B1	0.00142622	0.230301	0.406	0.261	1	SON Day+15_OPC2	S Day+15_OPC1
GBX2	9.22121e-05	0.230171	0.422	0.227	1	SON Day+15_OPC2	S Day+15_OPC1
SLC33A1	4.18876e-05	0.230106	0.297	0.132	0.718456	SON Day+15_OPC2	S Day+15_OPC1
SFXN5	1.52061e-05	0.229956	0.297	0.122	0.260815	SON Day+15_OPC2	S Day+15_OPC1
RIC1	1.40765e-05	0.229808	0.305	0.125	0.241441	SON Day+15_OPC2	S Day+15_OPC1
SLC25A46	0.000119232	0.229538	0.453	0.258	1	SON Day+15_OPC2	S Day+15_OPC1
LYSMD3	2.67784e-05	0.229518	0.312	0.136	0.459304	SON Day+15_OPC2	S Day+15_OPC1
AKTIP	2.32849e-05	0.229375	0.328	0.146	0.399383	SON Day+15_OPC2	S Day+15_OPC1
SBDS	8.67656e-05	0.229339	0.578	0.353	1	SON Day+15_OPC2	S Day+15_OPC1
ANTXR1	0.000148015	0.229233	0.609	0.386	1	SON Day+15_OPC2	S Day+15_OPC1
DNAAF5	0.000186594	0.229233	0.594	0.373	1	SON Day+15_OPC2	S Day+15_OPC1
PBXIP1	2.62069e-05	0.229233	0.344	0.159	0.4495	SON Day+15_OPC2	S Day+15_OPC1
CSNK1D	0.000279932	0.228936	0.484	0.295	1	SON Day+15_OPC2	S Day+15_OPC1
HHEX	2.39534e-07	0.228657	0.102	0.003	0.00410848	SON Day+15_OPC2	S Day+15_OPC1
LOXL4	3.70499e-07	0.228657	0.109	0.007	0.0063548	SON Day+15_OPC2	S Day+15_OPC1
CAD	0.000422767	0.22855	0.352	0.197	1	SON Day+15_OPC2	S Day+15_OPC1
TP53I3	0.00327375	0.22855	0.305	0.173	1	SON Day+15_OPC2	S Day+15_OPC1
CLMP	4.76255e-10	0.228497	0.172	0.014	8.16872e-06	SON Day+15_OPC2	S Day+15_OPC1
GABBR2	6.03005e-06	0.228497	0.102	0.01	0.103427	SON Day+15_OPC2	S Day+15_OPC1
B4GALT5	6.00371e-05	0.228474	0.523	0.298	1	SON Day+15_OPC2	S Day+15_OPC1
GOSR2	1.22554e-05	0.228418	0.398	0.19	0.210205	SON Day+15_OPC2	S Day+15_OPC1
RNF145	0.000615269	0.22832	0.594	0.41	1	SON Day+15_OPC2	S Day+15_OPC1
BCL2L13	1.08056e-05	0.228158	0.383	0.176	0.185337	SON Day+15_OPC2	S Day+15_OPC1
AMMECR1L	0.000180349	0.227904	0.383	0.21	1	SON Day+15_OPC2	S Day+15_OPC1
CDH11	0.0714386	0.227814	0.414	0.322	1	SON Day+15_OPC2	S Day+15_OPC1
SLC35F5	0.00076796	0.227779	0.359	0.207	1	SON Day+15_OPC2	S Day+15_OPC1
LINC00963	2.74505e-08	0.227729	0.219	0.044	0.00047083	SON Day+15_OPC2	S Day+15_OPC1
SAMD14	6.1112e-08	0.227729	0.219	0.047	0.00104819	SON Day+15_OPC2	S Day+15_OPC1
OXTR	2.89081e-05	0.227729	0.164	0.044	0.495832	SON Day+15_OPC2	S Day+15_OPC1
RPL41	0.00279657	0.227696	0.68	0.529	1	SON Day+15_OPC2	S Day+15_OPC1
CDK2	0.000312402	0.227655	0.398	0.227	1	SON Day+15_OPC2	S Day+15_OPC1
ANXA11	7.50798e-08	0.227581	0.219	0.047	0.00128777	SON Day+15_OPC2	S Day+15_OPC1
ETV5	1.58711e-07	0.227581	0.219	0.051	0.00272222	SON Day+15_OPC2	S Day+15_OPC1
HDHD2	2.32513e-05	0.227532	0.422	0.21	0.398806	SON Day+15_OPC2	S Day+15_OPC1
MYDGF	5.67403e-05	0.227532	0.414	0.217	0.973209	SON Day+15_OPC2	S Day+15_OPC1
CANT1	0.000458768	0.227411	0.406	0.237	1	SON Day+15_OPC2	S Day+15_OPC1
UHMK1	0.000114938	0.227291	0.414	0.224	1	SON Day+15_OPC2	S Day+15_OPC1
LTBP1	5.0273e-05	0.227055	0.438	0.234	0.862282	SON Day+15_OPC2	S Day+15_OPC1
DDX54	0.000215713	0.227055	0.422	0.237	1	SON Day+15_OPC2	S Day+15_OPC1
VPS18	1.33629e-06	0.227009	0.25	0.078	0.02292	SON Day+15_OPC2	S Day+15_OPC1
POLR3H	3.34731e-05	0.226939	0.453	0.241	0.574131	SON Day+15_OPC2	S Day+15_OPC1
ZDHHC2	0.000211814	0.226939	0.414	0.234	1	SON Day+15_OPC2	S Day+15_OPC1
BCL9	0.0023734	0.226939	0.383	0.244	1	SON Day+15_OPC2	S Day+15_OPC1
TMSB4XP2	2.63781e-06	0.22687	0.25	0.081	0.0452437	SON Day+15_OPC2	S Day+15_OPC1
EEF2KMT	2.29862e-06	0.226733	0.258	0.085	0.0394259	SON Day+15_OPC2	S Day+15_OPC1
PRXL2C	1.22628e-06	0.226597	0.266	0.085	0.0210332	SON Day+15_OPC2	S Day+15_OPC1
RRAS	3.48661e-06	0.226597	0.266	0.092	0.0598023	SON Day+15_OPC2	S Day+15_OPC1
SCPEP1	7.20921e-05	0.226597	0.242	0.098	1	SON Day+15_OPC2	S Day+15_OPC1
LNPK	0.000708704	0.226486	0.414	0.251	1	SON Day+15_OPC2	S Day+15_OPC1
RBMS2	5.7626e-06	0.226201	0.305	0.122	0.0988401	SON Day+15_OPC2	S Day+15_OPC1
SYDE1	2.60203e-05	0.226201	0.273	0.112	0.4463	SON Day+15_OPC2	S Day+15_OPC1
RASSF4	0.000302806	0.226201	0.219	0.088	1	SON Day+15_OPC2	S Day+15_OPC1
POMGNT1	0.000172492	0.22545	0.305	0.149	1	SON Day+15_OPC2	S Day+15_OPC1
NOC3L	1.44765e-05	0.225211	0.336	0.146	0.2483	SON Day+15_OPC2	S Day+15_OPC1
SLC52A2	3.80232e-05	0.225211	0.32	0.142	0.652174	SON Day+15_OPC2	S Day+15_OPC1
TRIM45	0.000672928	0.225211	0.289	0.149	1	SON Day+15_OPC2	S Day+15_OPC1
MIDEAS	5.76276e-05	0.225093	0.328	0.153	0.988428	SON Day+15_OPC2	S Day+15_OPC1
ZDHHC5	0.000363327	0.224863	0.32	0.169	1	SON Day+15_OPC2	S Day+15_OPC1
CENPX	9.43793e-05	0.224669	0.664	0.431	1	SON Day+15_OPC2	S Day+15_OPC1
MEGF8	0.000118432	0.224637	0.344	0.173	1	SON Day+15_OPC2	S Day+15_OPC1
MTPN	0.00130796	0.224581	0.867	0.725	1	SON Day+15_OPC2	S Day+15_OPC1
MYCBP	2.23382e-05	0.224416	0.383	0.183	0.383144	SON Day+15_OPC2	S Day+15_OPC1
GPX7	6.2945e-05	0.224416	0.352	0.169	1	SON Day+15_OPC2	S Day+15_OPC1
TLN1	7.5528e-05	0.2242	0.359	0.173	1	SON Day+15_OPC2	S Day+15_OPC1
MMGT1	7.55521e-05	0.224094	0.391	0.2	1	SON Day+15_OPC2	S Day+15_OPC1
MUS81	0.00123293	0.224094	0.344	0.2	1	SON Day+15_OPC2	S Day+15_OPC1
FAM98A	0.000146773	0.223885	0.398	0.217	1	SON Day+15_OPC2	S Day+15_OPC1
SRPX2	2.74857e-11	0.223807	0.18	0.01	4.71434e-07	SON Day+15_OPC2	S Day+15_OPC1
CA13	9.61598e-11	0.223807	0.172	0.01	1.64933e-06	SON Day+15_OPC2	S Day+15_OPC1
ZIC4	2.38485e-10	0.223807	0.156	0.007	4.09049e-06	SON Day+15_OPC2	S Day+15_OPC1
LPIN1	0.000161737	0.223782	0.375	0.197	1	SON Day+15_OPC2	S Day+15_OPC1
RHOBTB3	0.0185302	0.223743	0.688	0.505	1	SON Day+15_OPC2	S Day+15_OPC1
OBSL1	0.000343932	0.223579	0.375	0.207	1	SON Day+15_OPC2	S Day+15_OPC1
UBXN4	0.000800785	0.223465	0.664	0.454	1	SON Day+15_OPC2	S Day+15_OPC1
ZNF77	1.17368e-09	0.22343	0.203	0.027	2.0131e-05	SON Day+15_OPC2	S Day+15_OPC1
PRICKLE2	3.60016e-08	0.22343	0.18	0.027	0.0006175	SON Day+15_OPC2	S Day+15_OPC1
ALS2	9.87954e-05	0.223091	0.453	0.247	1	SON Day+15_OPC2	S Day+15_OPC1
ACVR1	1.73507e-07	0.222833	0.227	0.054	0.00297598	SON Day+15_OPC2	S Day+15_OPC1
SOX6	6.16006e-08	0.222605	0.211	0.041	0.00105657	SON Day+15_OPC2	S Day+15_OPC1
SCAMP3	0.000888624	0.222449	0.438	0.281	1	SON Day+15_OPC2	S Day+15_OPC1
RHOG	3.92873e-06	0.222382	0.258	0.088	0.0673856	SON Day+15_OPC2	S Day+15_OPC1
AP002387.2	4.86215e-06	0.222382	0.25	0.085	0.0833956	SON Day+15_OPC2	S Day+15_OPC1
CDC6	0.000755832	0.222273	0.406	0.234	1	SON Day+15_OPC2	S Day+15_OPC1
GNG5	0.00288831	0.22213	0.602	0.437	1	SON Day+15_OPC2	S Day+15_OPC1
INSIG2	4.00723e-05	0.221746	0.289	0.125	0.68732	SON Day+15_OPC2	S Day+15_OPC1
DIAPH3	8.22507e-05	0.221746	0.25	0.102	1	SON Day+15_OPC2	S Day+15_OPC1
NUAK2	0.00719241	0.221685	0.438	0.315	1	SON Day+15_OPC2	S Day+15_OPC1
ZNF598	1.51373e-05	0.221645	0.297	0.122	0.259636	SON Day+15_OPC2	S Day+15_OPC1
SLC16A2	0.000102769	0.221645	0.273	0.122	1	SON Day+15_OPC2	S Day+15_OPC1
HDLBP	0.0106235	0.221645	0.789	0.725	1	SON Day+15_OPC2	S Day+15_OPC1
TMEM41A	1.56189e-05	0.221544	0.297	0.122	0.267895	SON Day+15_OPC2	S Day+15_OPC1
KIFBP	0.000745543	0.221445	0.5	0.312	1	SON Day+15_OPC2	S Day+15_OPC1
LPGAT1	2.87615e-06	0.221445	0.328	0.129	0.0493318	SON Day+15_OPC2	S Day+15_OPC1
EDEM1	6.63412e-06	0.221445	0.328	0.136	0.113788	SON Day+15_OPC2	S Day+15_OPC1
RELL1	4.62329e-05	0.22125	0.305	0.132	0.792987	SON Day+15_OPC2	S Day+15_OPC1
CASP3	0.000725234	0.221135	0.492	0.308	1	SON Day+15_OPC2	S Day+15_OPC1
ILVBL	0.000100617	0.221059	0.328	0.159	1	SON Day+15_OPC2	S Day+15_OPC1
PRR14L	0.000833676	0.220873	0.32	0.176	1	SON Day+15_OPC2	S Day+15_OPC1
BNIP2	0.00066737	0.220836	0.539	0.346	1	SON Day+15_OPC2	S Day+15_OPC1
PIGM	5.58905e-06	0.220781	0.375	0.163	0.0958634	SON Day+15_OPC2	S Day+15_OPC1
MAP3K2	1.77906e-05	0.220691	0.375	0.176	0.305144	SON Day+15_OPC2	S Day+15_OPC1
BTBD11	0.00580595	0.220691	0.273	0.163	1	SON Day+15_OPC2	S Day+15_OPC1
PRKAG2	0.000123228	0.220338	0.359	0.186	1	SON Day+15_OPC2	S Day+15_OPC1
RAB6B	0.000394417	0.220338	0.336	0.176	1	SON Day+15_OPC2	S Day+15_OPC1
RRAGC	4.92333e-05	0.220168	0.391	0.193	0.84445	SON Day+15_OPC2	S Day+15_OPC1
SEC31A	0.000736036	0.220001	0.719	0.508	1	SON Day+15_OPC2	S Day+15_OPC1
KLF3	0.000102209	0.219678	0.406	0.217	1	SON Day+15_OPC2	S Day+15_OPC1
BOLA3	0.000901645	0.219678	0.375	0.217	1	SON Day+15_OPC2	S Day+15_OPC1
SRP68	0.000200405	0.219615	0.641	0.407	1	SON Day+15_OPC2	S Day+15_OPC1
LARP4B	0.000228539	0.219599	0.43	0.244	1	SON Day+15_OPC2	S Day+15_OPC1
DVL2	6.17551e-05	0.219444	0.445	0.241	1	SON Day+15_OPC2	S Day+15_OPC1
WT1	2.84022e-08	0.219169	0.102	0	0.000487154	SON Day+15_OPC2	S Day+15_OPC1
ZDHHC16	7.77462e-05	0.219144	0.453	0.254	1	SON Day+15_OPC2	S Day+15_OPC1
CHMP5	0.00211668	0.219129	0.57	0.4	1	SON Day+15_OPC2	S Day+15_OPC1
PLP2	2.08273e-10	0.219071	0.156	0.007	3.5723e-06	SON Day+15_OPC2	S Day+15_OPC1
BST1	2.10856e-10	0.219071	0.156	0.007	3.61661e-06	SON Day+15_OPC2	S Day+15_OPC1
VAPB	0.000263732	0.218998	0.453	0.268	1	SON Day+15_OPC2	S Day+15_OPC1
EFNA1	4.87738e-10	0.218974	0.172	0.014	8.36569e-06	SON Day+15_OPC2	S Day+15_OPC1
MICAL2	2.42652e-09	0.218879	0.172	0.017	4.16197e-05	SON Day+15_OPC2	S Day+15_OPC1
SEC14L2	2.51983e-08	0.218879	0.156	0.017	0.000432202	SON Day+15_OPC2	S Day+15_OPC1
CBLN1	2.76963e-06	0.218785	0.141	0.024	0.0475047	SON Day+15_OPC2	S Day+15_OPC1
FAM20B	0.00101184	0.218646	0.453	0.292	1	SON Day+15_OPC2	S Day+15_OPC1
MXRA5	3.22233e-06	0.21851	0.188	0.047	0.0552695	SON Day+15_OPC2	S Day+15_OPC1
BNIP3	2.6526e-05	0.21851	0.516	0.275	0.454973	SON Day+15_OPC2	S Day+15_OPC1
PROS1	4.3795e-07	0.218421	0.211	0.051	0.00751172	SON Day+15_OPC2	S Day+15_OPC1
SATB2	1.30818e-05	0.218246	0.211	0.068	0.22438	SON Day+15_OPC2	S Day+15_OPC1
LRRC8C	8.34092e-07	0.21816	0.227	0.061	0.0143063	SON Day+15_OPC2	S Day+15_OPC1
ZNF513	9.3618e-07	0.21816	0.242	0.071	0.0160574	SON Day+15_OPC2	S Day+15_OPC1
EFEMP2	1.04129e-05	0.218075	0.227	0.075	0.178601	SON Day+15_OPC2	S Day+15_OPC1
SH3D19	2.19117e-06	0.217827	0.266	0.088	0.037583	SON Day+15_OPC2	S Day+15_OPC1
LPCAT3	3.21206e-05	0.217827	0.242	0.092	0.550933	SON Day+15_OPC2	S Day+15_OPC1
CREBL2	1.3311e-05	0.217747	0.258	0.095	0.228311	SON Day+15_OPC2	S Day+15_OPC1
SC5D	0.00246502	0.217543	0.852	0.753	1	SON Day+15_OPC2	S Day+15_OPC1
PANX1	2.07987e-05	0.21751	0.297	0.125	0.356739	SON Day+15_OPC2	S Day+15_OPC1
ARMH3	5.06624e-05	0.21751	0.273	0.115	0.868961	SON Day+15_OPC2	S Day+15_OPC1
IDH3A	5.06624e-05	0.21751	0.273	0.115	0.868961	SON Day+15_OPC2	S Day+15_OPC1
ASB8	8.45066e-06	0.217282	0.305	0.119	0.144946	SON Day+15_OPC2	S Day+15_OPC1
NDEL1	1.12672e-05	0.217282	0.305	0.122	0.193256	SON Day+15_OPC2	S Day+15_OPC1
RXYLT1	0.00014572	0.217282	0.273	0.122	1	SON Day+15_OPC2	S Day+15_OPC1
MAN1A2	0.00326172	0.217116	0.531	0.369	1	SON Day+15_OPC2	S Day+15_OPC1
TRAF3	4.94738e-05	0.216849	0.336	0.156	0.848575	SON Day+15_OPC2	S Day+15_OPC1
MICOS13	5.94037e-05	0.216849	0.336	0.159	1	SON Day+15_OPC2	S Day+15_OPC1
NAA30	0.000372273	0.216849	0.32	0.169	1	SON Day+15_OPC2	S Day+15_OPC1
MBD1	2.8122e-05	0.21678	0.359	0.169	0.482348	SON Day+15_OPC2	S Day+15_OPC1
LINC00667	3.15313e-05	0.21678	0.359	0.169	0.540825	SON Day+15_OPC2	S Day+15_OPC1
ATXN1L	9.30743e-05	0.21678	0.344	0.169	1	SON Day+15_OPC2	S Day+15_OPC1
STAT5B	0.000182711	0.21678	0.336	0.173	1	SON Day+15_OPC2	S Day+15_OPC1
PLEKHA3	0.000394167	0.216712	0.328	0.173	1	SON Day+15_OPC2	S Day+15_OPC1
MTMR6	2.66124e-06	0.216644	0.383	0.159	0.0456456	SON Day+15_OPC2	S Day+15_OPC1
RTL8B	0.00112995	0.216577	0.336	0.197	1	SON Day+15_OPC2	S Day+15_OPC1
ZNF580	3.56288e-05	0.216445	0.367	0.173	0.611105	SON Day+15_OPC2	S Day+15_OPC1
INPP5A	2.04362e-05	0.216316	0.406	0.197	0.350522	SON Day+15_OPC2	S Day+15_OPC1
TMEM106C	0.00210482	0.216178	0.781	0.576	1	SON Day+15_OPC2	S Day+15_OPC1
FBXW2	0.000245301	0.216067	0.398	0.22	1	SON Day+15_OPC2	S Day+15_OPC1
ACADVL	6.16844e-05	0.215946	0.43	0.224	1	SON Day+15_OPC2	S Day+15_OPC1
SNX24	0.00099262	0.215886	0.398	0.241	1	SON Day+15_OPC2	S Day+15_OPC1
ACTR1A	7.72236e-05	0.215755	0.719	0.434	1	SON Day+15_OPC2	S Day+15_OPC1
FAM89A	0.00151182	0.215324	0.43	0.268	1	SON Day+15_OPC2	S Day+15_OPC1
ERBIN	0.00141697	0.215102	0.688	0.488	1	SON Day+15_OPC2	S Day+15_OPC1
RPL22L1	0.000668636	0.214913	0.469	0.285	1	SON Day+15_OPC2	S Day+15_OPC1
VPS35	0.000631434	0.214913	0.719	0.478	1	SON Day+15_OPC2	S Day+15_OPC1
HMGN4	0.000917482	0.214767	0.5	0.322	1	SON Day+15_OPC2	S Day+15_OPC1
AP1S2	0.00308841	0.214731	0.648	0.498	1	SON Day+15_OPC2	S Day+15_OPC1
SFT2D1	0.000459167	0.214441	0.523	0.336	1	SON Day+15_OPC2	S Day+15_OPC1
PHKB	0.000915176	0.214441	0.523	0.356	1	SON Day+15_OPC2	S Day+15_OPC1
NFE2L3	2.28467e-06	0.214157	0.117	0.014	0.0391866	SON Day+15_OPC2	S Day+15_OPC1
ARHGAP31	9.5289e-09	0.214094	0.18	0.024	0.00016344	SON Day+15_OPC2	S Day+15_OPC1
COL6A2	2.97631e-08	0.214094	0.164	0.02	0.000510497	SON Day+15_OPC2	S Day+15_OPC1
GRIN2A	2.97631e-08	0.214094	0.164	0.02	0.000510497	SON Day+15_OPC2	S Day+15_OPC1
KLF5	3.36506e-07	0.21397	0.172	0.031	0.00577174	SON Day+15_OPC2	S Day+15_OPC1
GALNT18	8.94705e-08	0.213909	0.203	0.041	0.0015346	SON Day+15_OPC2	S Day+15_OPC1
TOM1L2	3.26819e-06	0.21379	0.195	0.051	0.0560561	SON Day+15_OPC2	S Day+15_OPC1
RPS27L	0.10018	0.213778	0.656	0.654	1	SON Day+15_OPC2	S Day+15_OPC1
PLA2G12A	4.40805e-07	0.213673	0.227	0.058	0.00756068	SON Day+15_OPC2	S Day+15_OPC1
RTKN	8.37447e-07	0.213673	0.227	0.061	0.0143639	SON Day+15_OPC2	S Day+15_OPC1
PDE3A	1.44602e-05	0.213673	0.211	0.068	0.248022	SON Day+15_OPC2	S Day+15_OPC1
TK1	0.00416077	0.213654	0.547	0.397	1	SON Day+15_OPC2	S Day+15_OPC1
SMPD4	3.74841e-05	0.213504	0.234	0.088	0.642927	SON Day+15_OPC2	S Day+15_OPC1
FRMD8	0.000292082	0.213504	0.211	0.085	1	SON Day+15_OPC2	S Day+15_OPC1
NACAD	7.28338e-06	0.213449	0.258	0.092	0.124925	SON Day+15_OPC2	S Day+15_OPC1
SH3GLB2	6.25745e-06	0.213395	0.266	0.095	0.107328	SON Day+15_OPC2	S Day+15_OPC1
COL27A1	2.07324e-05	0.213395	0.227	0.078	0.355602	SON Day+15_OPC2	S Day+15_OPC1
TFE3	1.57537e-05	0.213288	0.281	0.112	0.270208	SON Day+15_OPC2	S Day+15_OPC1
TSPAN4	0.000126525	0.213236	0.258	0.112	1	SON Day+15_OPC2	S Day+15_OPC1
STK3	3.49675e-06	0.213184	0.297	0.108	0.0599762	SON Day+15_OPC2	S Day+15_OPC1
PDZRN3	6.76269e-06	0.213184	0.281	0.105	0.115994	SON Day+15_OPC2	S Day+15_OPC1
ERC1	5.53882e-06	0.212935	0.328	0.132	0.0950018	SON Day+15_OPC2	S Day+15_OPC1
DYRK4	0.000192575	0.212935	0.297	0.142	1	SON Day+15_OPC2	S Day+15_OPC1
PCYT1A	0.000192575	0.212935	0.297	0.142	1	SON Day+15_OPC2	S Day+15_OPC1
ITPRIPL2	0.0006172	0.212886	0.281	0.142	1	SON Day+15_OPC2	S Day+15_OPC1
PIGK	1.64527e-05	0.212839	0.336	0.146	0.282198	SON Day+15_OPC2	S Day+15_OPC1
COPS7A	2.51608e-05	0.212792	0.352	0.163	0.431558	SON Day+15_OPC2	S Day+15_OPC1
MYO19	0.000724968	0.212792	0.289	0.153	1	SON Day+15_OPC2	S Day+15_OPC1
MIR9-3HG	7.45484e-06	0.212699	0.344	0.146	0.127865	SON Day+15_OPC2	S Day+15_OPC1
ADAMTS1	0.255896	0.212699	0.195	0.153	1	SON Day+15_OPC2	S Day+15_OPC1
TRAFD1	0.000102166	0.212564	0.367	0.186	1	SON Day+15_OPC2	S Day+15_OPC1
RPS6KA2	0.00028167	0.212564	0.344	0.18	1	SON Day+15_OPC2	S Day+15_OPC1
CDIPT	0.00134602	0.21252	0.336	0.193	1	SON Day+15_OPC2	S Day+15_OPC1
MED13L	0.00013109	0.212476	0.352	0.173	1	SON Day+15_OPC2	S Day+15_OPC1
SNX19	7.51359e-05	0.212348	0.398	0.203	1	SON Day+15_OPC2	S Day+15_OPC1
CREB5	0.00181111	0.212307	0.328	0.186	1	SON Day+15_OPC2	S Day+15_OPC1
WRNIP1	0.000127602	0.212266	0.414	0.22	1	SON Day+15_OPC2	S Day+15_OPC1
SORT1	0.00598019	0.212158	0.648	0.488	1	SON Day+15_OPC2	S Day+15_OPC1
TOMM34	0.00217685	0.212144	0.375	0.234	1	SON Day+15_OPC2	S Day+15_OPC1
FKBP4	0.0115906	0.212001	0.68	0.525	1	SON Day+15_OPC2	S Day+15_OPC1
SRSF8	0.000100794	0.211731	0.484	0.278	1	SON Day+15_OPC2	S Day+15_OPC1
TMEM123	0.00179528	0.211551	0.914	0.929	1	SON Day+15_OPC2	S Day+15_OPC1
SH3GL1	0.000267846	0.211491	0.516	0.312	1	SON Day+15_OPC2	S Day+15_OPC1
CLINT1	0.000158762	0.211266	0.539	0.325	1	SON Day+15_OPC2	S Day+15_OPC1
PRRC1	0.00108242	0.211204	0.508	0.329	1	SON Day+15_OPC2	S Day+15_OPC1
ADIPOR2	0.00109306	0.211114	0.516	0.325	1	SON Day+15_OPC2	S Day+15_OPC1
SNX17	0.000430518	0.210723	0.625	0.4	1	SON Day+15_OPC2	S Day+15_OPC1
RANGAP1	0.00191183	0.210671	0.562	0.38	1	SON Day+15_OPC2	S Day+15_OPC1
MRPL14	0.00689176	0.210285	0.617	0.468	1	SON Day+15_OPC2	S Day+15_OPC1
PPIB	0.00925128	0.210251	0.898	0.912	1	SON Day+15_OPC2	S Day+15_OPC1
PCDH10	3.11416e-08	0.209421	0.125	0.007	0.000534141	SON Day+15_OPC2	S Day+15_OPC1
SNTB1	3.20609e-09	0.209325	0.172	0.017	5.49909e-05	SON Day+15_OPC2	S Day+15_OPC1
ITPKC	9.33094e-08	0.209294	0.188	0.034	0.00160044	SON Day+15_OPC2	S Day+15_OPC1
CYCS	0.0205343	0.209286	0.961	0.946	1	SON Day+15_OPC2	S Day+15_OPC1
P4HA2	1.06658e-05	0.209233	0.172	0.044	0.18294	SON Day+15_OPC2	S Day+15_OPC1
ANXA3	3.83945e-08	0.209203	0.219	0.044	0.000658543	SON Day+15_OPC2	S Day+15_OPC1
FBXW4	2.11395e-06	0.209173	0.211	0.058	0.0362584	SON Day+15_OPC2	S Day+15_OPC1
RPL23AP82	3.48608e-06	0.209144	0.219	0.064	0.0597933	SON Day+15_OPC2	S Day+15_OPC1
B4GALT4	3.09935e-06	0.209115	0.227	0.068	0.0531601	SON Day+15_OPC2	S Day+15_OPC1
ZNF185	2.0926e-05	0.209115	0.203	0.064	0.358923	SON Day+15_OPC2	S Day+15_OPC1
ZNF436	0.00132017	0.209115	0.172	0.071	1	SON Day+15_OPC2	S Day+15_OPC1
SRPX	4.27548e-06	0.209087	0.219	0.064	0.0733331	SON Day+15_OPC2	S Day+15_OPC1
PGGHG	4.43148e-05	0.209059	0.219	0.078	0.760088	SON Day+15_OPC2	S Day+15_OPC1
RNF213	7.05146e-05	0.209003	0.227	0.085	1	SON Day+15_OPC2	S Day+15_OPC1
LRIG3	0.000101499	0.208976	0.242	0.098	1	SON Day+15_OPC2	S Day+15_OPC1
CYTH3	0.000255123	0.208846	0.281	0.136	1	SON Day+15_OPC2	S Day+15_OPC1
SRBD1	0.00119118	0.208846	0.258	0.132	1	SON Day+15_OPC2	S Day+15_OPC1
TRAF6	8.79477e-05	0.208821	0.297	0.136	1	SON Day+15_OPC2	S Day+15_OPC1
MAP3K11	2.13202e-05	0.208796	0.312	0.132	0.365685	SON Day+15_OPC2	S Day+15_OPC1
CDON	3.08421e-05	0.208796	0.305	0.129	0.529004	SON Day+15_OPC2	S Day+15_OPC1
EDEM3	7.0466e-05	0.208723	0.312	0.142	1	SON Day+15_OPC2	S Day+15_OPC1
UNC45A	0.000194304	0.208652	0.336	0.169	1	SON Day+15_OPC2	S Day+15_OPC1
ZNF12	0.000384054	0.208652	0.32	0.166	1	SON Day+15_OPC2	S Day+15_OPC1
RNF13	0.000315201	0.20854	0.359	0.193	1	SON Day+15_OPC2	S Day+15_OPC1
TM2D1	9.89421e-05	0.208497	0.391	0.2	1	SON Day+15_OPC2	S Day+15_OPC1
TPP1	0.000247087	0.208497	0.367	0.197	1	SON Day+15_OPC2	S Day+15_OPC1
SLC35E1	0.000441019	0.208476	0.367	0.203	1	SON Day+15_OPC2	S Day+15_OPC1
MAP4K3	0.000480514	0.208434	0.367	0.203	1	SON Day+15_OPC2	S Day+15_OPC1
ANKIB1	0.000575947	0.208373	0.375	0.207	1	SON Day+15_OPC2	S Day+15_OPC1
AGAP1	0.000293098	0.208353	0.414	0.234	1	SON Day+15_OPC2	S Day+15_OPC1
SLC44A1	0.00258837	0.208256	0.398	0.251	1	SON Day+15_OPC2	S Day+15_OPC1
STAM	0.00076989	0.208182	0.461	0.295	1	SON Day+15_OPC2	S Day+15_OPC1
PHLPP1	0.000681478	0.208164	0.43	0.254	1	SON Day+15_OPC2	S Day+15_OPC1
RBM23	0.00528692	0.208164	0.414	0.288	1	SON Day+15_OPC2	S Day+15_OPC1
RAB3GAP2	0.000971248	0.208129	0.453	0.295	1	SON Day+15_OPC2	S Day+15_OPC1
PEX2	0.000504763	0.208094	0.453	0.271	1	SON Day+15_OPC2	S Day+15_OPC1
LRRC41	0.000303144	0.20806	0.492	0.295	1	SON Day+15_OPC2	S Day+15_OPC1
MRPL34	0.0011075	0.208027	0.469	0.288	1	SON Day+15_OPC2	S Day+15_OPC1
HES1	0.00233314	0.207854	0.445	0.295	1	SON Day+15_OPC2	S Day+15_OPC1
CRISPLD1	0.193792	0.20767	0.445	0.403	1	SON Day+15_OPC2	S Day+15_OPC1
PDCD6IP	0.00088286	0.20758	0.617	0.42	1	SON Day+15_OPC2	S Day+15_OPC1
EIF4EBP1	0.000254922	0.207518	0.578	0.376	1	SON Day+15_OPC2	S Day+15_OPC1
PCGF5	0.000404015	0.207506	0.594	0.39	1	SON Day+15_OPC2	S Day+15_OPC1
ATOX1	0.00984044	0.207495	0.555	0.427	1	SON Day+15_OPC2	S Day+15_OPC1
BRI3	0.00234922	0.207381	0.617	0.441	1	SON Day+15_OPC2	S Day+15_OPC1
TARS1	0.00181116	0.207178	0.688	0.488	1	SON Day+15_OPC2	S Day+15_OPC1
JAG1	1.43261e-06	0.206779	0.789	0.502	0.0245721	SON Day+15_OPC2	S Day+15_OPC1
RAB1A	0.00212802	0.206246	0.875	0.861	1	SON Day+15_OPC2	S Day+15_OPC1
TIMP1	0.000601381	0.204571	0.5	0.302	1	SON Day+15_OPC2	S Day+15_OPC1
KPNA6	0.00364463	0.204571	0.547	0.393	1	SON Day+15_OPC2	S Day+15_OPC1
EIF2AK1	0.00651449	0.204571	0.664	0.495	1	SON Day+15_OPC2	S Day+15_OPC1
MFSD12	0.000121705	0.204571	0.273	0.122	1	SON Day+15_OPC2	S Day+15_OPC1
SRR	6.0419e-05	0.204571	0.305	0.136	1	SON Day+15_OPC2	S Day+15_OPC1
CLCC1	0.000112493	0.204571	0.312	0.146	1	SON Day+15_OPC2	S Day+15_OPC1
STRN4	0.0013198	0.204571	0.43	0.261	1	SON Day+15_OPC2	S Day+15_OPC1
TMEM41B	0.00132518	0.204571	0.445	0.285	1	SON Day+15_OPC2	S Day+15_OPC1
PLXNC1	1.92382e-06	0.204571	0.18	0.041	0.0329974	SON Day+15_OPC2	S Day+15_OPC1
TGFB2	1.14077e-07	0.204571	0.164	0.024	0.00195665	SON Day+15_OPC2	S Day+15_OPC1
BIVM	0.000105898	0.204571	0.344	0.169	1	SON Day+15_OPC2	S Day+15_OPC1
CHPT1	0.000140647	0.204571	0.359	0.186	1	SON Day+15_OPC2	S Day+15_OPC1
GET1	0.000261453	0.204571	0.633	0.393	1	SON Day+15_OPC2	S Day+15_OPC1
CREM	0.000343293	0.204571	0.508	0.308	1	SON Day+15_OPC2	S Day+15_OPC1
BAG2	0.000448701	0.204571	0.328	0.173	1	SON Day+15_OPC2	S Day+15_OPC1
HEBP2	0.000871922	0.204571	0.508	0.315	1	SON Day+15_OPC2	S Day+15_OPC1
EIF3J	0.00120853	0.204571	0.68	0.481	1	SON Day+15_OPC2	S Day+15_OPC1
ARL16	0.0026661	0.204571	0.477	0.322	1	SON Day+15_OPC2	S Day+15_OPC1
PPP1R11	0.00297434	0.204571	0.516	0.356	1	SON Day+15_OPC2	S Day+15_OPC1
FAM171B	2.98134e-05	0.204571	0.219	0.075	0.51136	SON Day+15_OPC2	S Day+15_OPC1
RETSAT	3.32008e-05	0.204571	0.211	0.071	0.56946	SON Day+15_OPC2	S Day+15_OPC1
CDR2L	1.07124e-05	0.204571	0.305	0.122	0.183739	SON Day+15_OPC2	S Day+15_OPC1
SLC22A23	1.96032e-05	0.204571	0.25	0.092	0.336235	SON Day+15_OPC2	S Day+15_OPC1
LARS2	2.75538e-05	0.204571	0.289	0.119	0.472604	SON Day+15_OPC2	S Day+15_OPC1
POMT1	4.90515e-05	0.204571	0.25	0.098	0.841332	SON Day+15_OPC2	S Day+15_OPC1
PARP8	0.000104736	0.204571	0.273	0.119	1	SON Day+15_OPC2	S Day+15_OPC1
GNL3	0.000319762	0.204571	0.422	0.241	1	SON Day+15_OPC2	S Day+15_OPC1
SDE2	0.00038565	0.204571	0.383	0.214	1	SON Day+15_OPC2	S Day+15_OPC1
RNPEP	0.00116929	0.204571	0.406	0.247	1	SON Day+15_OPC2	S Day+15_OPC1
KDM2A	0.00161166	0.204571	0.375	0.224	1	SON Day+15_OPC2	S Day+15_OPC1
VKORC1	0.00194092	0.204571	0.398	0.241	1	SON Day+15_OPC2	S Day+15_OPC1
RTCA	0.00226712	0.204571	0.391	0.244	1	SON Day+15_OPC2	S Day+15_OPC1
DDA1	0.00249022	0.204571	0.344	0.203	1	SON Day+15_OPC2	S Day+15_OPC1
TCIM	0.00279557	0.204571	0.188	0.088	1	SON Day+15_OPC2	S Day+15_OPC1
PPP2R3B	2.45003e-05	0.204571	0.312	0.132	0.420228	SON Day+15_OPC2	S Day+15_OPC1
POLK	0.000176567	0.204571	0.289	0.136	1	SON Day+15_OPC2	S Day+15_OPC1
SERINC3	3.54348e-05	0.204571	0.484	0.258	0.607778	SON Day+15_OPC2	S Day+15_OPC1
BMPR2	0.000218186	0.204571	0.383	0.203	1	SON Day+15_OPC2	S Day+15_OPC1
GPAA1	0.000382578	0.204571	0.445	0.261	1	SON Day+15_OPC2	S Day+15_OPC1
C5orf24	0.000824978	0.204571	0.562	0.366	1	SON Day+15_OPC2	S Day+15_OPC1
C6orf62	0.00453507	0.204571	0.727	0.59	1	SON Day+15_OPC2	S Day+15_OPC1
CPD	0.00472832	0.204571	0.562	0.414	1	SON Day+15_OPC2	S Day+15_OPC1
CYBRD1	1.05647e-07	0.204571	0.188	0.034	0.00181205	SON Day+15_OPC2	S Day+15_OPC1
IL11RA	7.36755e-07	0.204571	0.18	0.037	0.0126368	SON Day+15_OPC2	S Day+15_OPC1
SLC35D2	2.36337e-06	0.204571	0.211	0.058	0.0405366	SON Day+15_OPC2	S Day+15_OPC1
PLD3	0.00143194	0.204571	0.336	0.193	1	SON Day+15_OPC2	S Day+15_OPC1
CYB561D2	1.94892e-06	0.204571	0.227	0.064	0.0334279	SON Day+15_OPC2	S Day+15_OPC1
CD2AP	3.46889e-06	0.204571	0.227	0.068	0.0594983	SON Day+15_OPC2	S Day+15_OPC1
TMBIM6	7.14491e-05	0.203495	0.984	0.976	1	SON Day+15_OPC2	S Day+15_OPC1
HACD3	0.00336941	0.202855	0.867	0.824	1	SON Day+15_OPC2	S Day+15_OPC1
RPN2	0.000937174	0.202585	0.867	0.79	1	SON Day+15_OPC2	S Day+15_OPC1
VAPA	0.000232501	0.20212	0.773	0.556	1	SON Day+15_OPC2	S Day+15_OPC1
PTCD3	0.00653498	0.201912	0.656	0.495	1	SON Day+15_OPC2	S Day+15_OPC1
HOOK3	0.000587545	0.201831	0.68	0.441	1	SON Day+15_OPC2	S Day+15_OPC1
WWC2	0.000816268	0.201438	0.57	0.38	1	SON Day+15_OPC2	S Day+15_OPC1
TAF1D	0.00172058	0.201325	0.523	0.342	1	SON Day+15_OPC2	S Day+15_OPC1
RAB8A	0.000239818	0.201091	0.516	0.312	1	SON Day+15_OPC2	S Day+15_OPC1
OXCT1	0.000313715	0.201057	0.477	0.278	1	SON Day+15_OPC2	S Day+15_OPC1
ATF6	0.0013747	0.200933	0.438	0.275	1	SON Day+15_OPC2	S Day+15_OPC1
BCL7C	0.000394481	0.200914	0.445	0.258	1	SON Day+15_OPC2	S Day+15_OPC1
SAC3D1	0.00120672	0.200877	0.398	0.241	1	SON Day+15_OPC2	S Day+15_OPC1
UNC13B	0.00141246	0.200799	0.375	0.224	1	SON Day+15_OPC2	S Day+15_OPC1
FARSA	0.0116698	0.20078	0.359	0.244	1	SON Day+15_OPC2	S Day+15_OPC1
TUSC2	0.001239	0.20076	0.375	0.224	1	SON Day+15_OPC2	S Day+15_OPC1
IFITM2	0.000554139	0.200698	0.352	0.19	1	SON Day+15_OPC2	S Day+15_OPC1
PEMT	0.000180322	0.200613	0.367	0.19	1	SON Day+15_OPC2	S Day+15_OPC1
WDFY3	0.000647719	0.200613	0.336	0.183	1	SON Day+15_OPC2	S Day+15_OPC1
MAX	2.57087e-05	0.200569	0.383	0.18	0.440956	SON Day+15_OPC2	S Day+15_OPC1
HERC4	0.000283643	0.200547	0.352	0.186	1	SON Day+15_OPC2	S Day+15_OPC1
MCL1	0.000878679	0.200547	0.875	0.722	1	SON Day+15_OPC2	S Day+15_OPC1
QSOX2	0.00143575	0.200524	0.328	0.19	1	SON Day+15_OPC2	S Day+15_OPC1
PIKFYVE	0.00011149	0.200501	0.328	0.156	1	SON Day+15_OPC2	S Day+15_OPC1
RBBP9	0.000278391	0.200478	0.336	0.173	1	SON Day+15_OPC2	S Day+15_OPC1
CLCN6	0.00120209	0.200478	0.305	0.166	1	SON Day+15_OPC2	S Day+15_OPC1
ENO1	0.000241885	0.200461	1	0.997	1	SON Day+15_OPC2	S Day+15_OPC1
GPATCH2L	0.000893574	0.200408	0.305	0.166	1	SON Day+15_OPC2	S Day+15_OPC1
TAFA5	0.000160335	0.200383	0.289	0.132	1	SON Day+15_OPC2	S Day+15_OPC1
BRAT1	0.00255212	0.200383	0.273	0.153	1	SON Day+15_OPC2	S Day+15_OPC1
NME2	2.50374e-05	0.200359	0.32	0.139	0.429442	SON Day+15_OPC2	S Day+15_OPC1
PIGH	0.000281339	0.200359	0.289	0.139	1	SON Day+15_OPC2	S Day+15_OPC1
TRAPPC3	0.000133268	0.200334	0.297	0.139	1	SON Day+15_OPC2	S Day+15_OPC1
VPS37A	1.97639e-05	0.200309	0.305	0.125	0.338991	SON Day+15_OPC2	S Day+15_OPC1
GALC	0.000233875	0.200309	0.289	0.139	1	SON Day+15_OPC2	S Day+15_OPC1
CISD3	4.37339e-05	0.200258	0.273	0.112	0.750124	SON Day+15_OPC2	S Day+15_OPC1
SREBF1	0.00013259	0.200232	0.273	0.122	1	SON Day+15_OPC2	S Day+15_OPC1
KIAA1671	2.0577e-05	0.200179	0.266	0.102	0.352936	SON Day+15_OPC2	S Day+15_OPC1
HPS1	7.32307e-05	0.200179	0.25	0.102	1	SON Day+15_OPC2	S Day+15_OPC1
MAN1B1	0.000282779	0.200152	0.242	0.108	1	SON Day+15_OPC2	S Day+15_OPC1
PCDHB2	6.40861e-05	0.200125	0.25	0.102	1	SON Day+15_OPC2	S Day+15_OPC1
SKAP2	0.000410139	0.200125	0.211	0.088	1	SON Day+15_OPC2	S Day+15_OPC1
TCTA	1.34958e-05	0.200098	0.227	0.075	0.231481	SON Day+15_OPC2	S Day+15_OPC1
BMP1	5.89853e-06	0.20007	0.234	0.075	0.101172	SON Day+15_OPC2	S Day+15_OPC1
FMNL3	1.96427e-06	0.200041	0.227	0.064	0.0336912	SON Day+15_OPC2	S Day+15_OPC1
CCDC186	2.64048e-06	0.199984	0.211	0.058	0.0452895	SON Day+15_OPC2	S Day+15_OPC1
ADCY9	3.73896e-06	0.199984	0.219	0.064	0.0641307	SON Day+15_OPC2	S Day+15_OPC1
KLF16	5.17872e-07	0.199895	0.203	0.047	0.00888254	SON Day+15_OPC2	S Day+15_OPC1
AC024940.2	3.34999e-08	0.199802	0.156	0.017	0.000574591	SON Day+15_OPC2	S Day+15_OPC1
MFAP3L	2.57029e-09	0.19977	0.172	0.017	4.40857e-05	SON Day+15_OPC2	S Day+15_OPC1
ERP29	0.00299674	0.199372	0.719	0.542	1	SON Day+15_OPC2	S Day+15_OPC1
CEMIP2	0.000432885	0.198366	0.578	0.353	1	SON Day+15_OPC2	S Day+15_OPC1
SUCO	0.000564149	0.198257	0.57	0.356	1	SON Day+15_OPC2	S Day+15_OPC1
SPTLC1	0.00236304	0.19823	0.547	0.383	1	SON Day+15_OPC2	S Day+15_OPC1
QSER1	0.00166428	0.198116	0.523	0.359	1	SON Day+15_OPC2	S Day+15_OPC1
NOTCH2	0.00181176	0.198058	0.523	0.353	1	SON Day+15_OPC2	S Day+15_OPC1
GNA13	0.00181866	0.197998	0.5	0.325	1	SON Day+15_OPC2	S Day+15_OPC1
CLPP	0.00232705	0.197717	0.484	0.322	1	SON Day+15_OPC2	S Day+15_OPC1
APBB1	0.00901873	0.197551	0.445	0.322	1	SON Day+15_OPC2	S Day+15_OPC1
GSPT1	0.00127956	0.197327	0.789	0.566	1	SON Day+15_OPC2	S Day+15_OPC1
NAA10	0.00015209	0.197303	0.445	0.247	1	SON Day+15_OPC2	S Day+15_OPC1
FOXK2	0.00131154	0.197303	0.43	0.271	1	SON Day+15_OPC2	S Day+15_OPC1
UXS1	0.00165243	0.197229	0.43	0.271	1	SON Day+15_OPC2	S Day+15_OPC1
TSC22D2	0.000939779	0.197192	0.406	0.241	1	SON Day+15_OPC2	S Day+15_OPC1
IGF1R	0.00574277	0.197102	0.656	0.488	1	SON Day+15_OPC2	S Day+15_OPC1
BRD9	0.00029079	0.197037	0.414	0.227	1	SON Day+15_OPC2	S Day+15_OPC1
VCP	0.00735208	0.197037	0.82	0.783	1	SON Day+15_OPC2	S Day+15_OPC1
MYO5A	0.000572797	0.196998	0.398	0.224	1	SON Day+15_OPC2	S Day+15_OPC1
YRDC	0.00144813	0.196998	0.375	0.224	1	SON Day+15_OPC2	S Day+15_OPC1
TINF2	0.000259595	0.196958	0.414	0.231	1	SON Day+15_OPC2	S Day+15_OPC1
RHBDD2	0.000275718	0.196958	0.391	0.21	1	SON Day+15_OPC2	S Day+15_OPC1
STON1	0.00151453	0.196958	0.375	0.22	1	SON Day+15_OPC2	S Day+15_OPC1
FOPNL	0.000700851	0.196918	0.383	0.214	1	SON Day+15_OPC2	S Day+15_OPC1
DESI1	0.0013207	0.196835	0.375	0.224	1	SON Day+15_OPC2	S Day+15_OPC1
MED11	0.000343099	0.196622	0.367	0.197	1	SON Day+15_OPC2	S Day+15_OPC1
CCM2	0.000145973	0.196578	0.367	0.186	1	SON Day+15_OPC2	S Day+15_OPC1
MED15	0.00085574	0.196578	0.32	0.173	1	SON Day+15_OPC2	S Day+15_OPC1
FAM104A	0.00220573	0.196578	0.32	0.183	1	SON Day+15_OPC2	S Day+15_OPC1
LETM1	9.03331e-05	0.196489	0.375	0.19	1	SON Day+15_OPC2	S Day+15_OPC1
BTBD7	9.75216e-05	0.196489	0.352	0.169	1	SON Day+15_OPC2	S Day+15_OPC1
TOR1A	0.00158995	0.196489	0.32	0.183	1	SON Day+15_OPC2	S Day+15_OPC1
INTS13	0.0010174	0.196397	0.312	0.173	1	SON Day+15_OPC2	S Day+15_OPC1
B3GAT3	0.000198639	0.196256	0.305	0.142	1	SON Day+15_OPC2	S Day+15_OPC1
NAPG	3.27814e-05	0.196208	0.328	0.146	0.562267	SON Day+15_OPC2	S Day+15_OPC1
PTDSS2	0.000182145	0.196208	0.312	0.153	1	SON Day+15_OPC2	S Day+15_OPC1
PRR11	0.0217175	0.19611	0.688	0.553	1	SON Day+15_OPC2	S Day+15_OPC1
C18orf25	3.40329e-05	0.19611	0.32	0.142	0.583733	SON Day+15_OPC2	S Day+15_OPC1
PPP2R2D	0.000211167	0.19611	0.289	0.136	1	SON Day+15_OPC2	S Day+15_OPC1
JAZF1	0.00018631	0.19606	0.281	0.129	1	SON Day+15_OPC2	S Day+15_OPC1
IGDCC4	0.000440746	0.196009	0.273	0.132	1	SON Day+15_OPC2	S Day+15_OPC1
WDR55	0.000267258	0.195958	0.266	0.122	1	SON Day+15_OPC2	S Day+15_OPC1
PPP1R15A	0.00153603	0.195958	0.242	0.122	1	SON Day+15_OPC2	S Day+15_OPC1
ZBTB38	6.27222e-05	0.195906	0.266	0.108	1	SON Day+15_OPC2	S Day+15_OPC1
AC093673.1	8.21705e-05	0.195906	0.266	0.112	1	SON Day+15_OPC2	S Day+15_OPC1
EXOC3	0.000297573	0.195906	0.258	0.119	1	SON Day+15_OPC2	S Day+15_OPC1
CYB5D2	0.00032094	0.195906	0.258	0.119	1	SON Day+15_OPC2	S Day+15_OPC1
RPL15P3	0.00032094	0.195906	0.258	0.119	1	SON Day+15_OPC2	S Day+15_OPC1
FAM184A	0.000618341	0.195906	0.25	0.119	1	SON Day+15_OPC2	S Day+15_OPC1
TMEM45A	6.63618e-05	0.195801	0.258	0.105	1	SON Day+15_OPC2	S Day+15_OPC1
M6PR	5.85989e-06	0.195747	0.258	0.088	0.100509	SON Day+15_OPC2	S Day+15_OPC1
CRTC3	3.64984e-05	0.195747	0.258	0.102	0.626021	SON Day+15_OPC2	S Day+15_OPC1
TMEM201	0.000308325	0.195747	0.242	0.108	1	SON Day+15_OPC2	S Day+15_OPC1
CFL2	0.00493586	0.195729	0.578	0.417	1	SON Day+15_OPC2	S Day+15_OPC1
SYNDIG1	9.71632e-06	0.195638	0.219	0.068	0.166654	SON Day+15_OPC2	S Day+15_OPC1
FAAP100	1.35609e-05	0.195638	0.258	0.095	0.232596	SON Day+15_OPC2	S Day+15_OPC1
FOXO1	6.98173e-06	0.195582	0.234	0.075	0.119751	SON Day+15_OPC2	S Day+15_OPC1
GBF1	2.8207e-05	0.195582	0.234	0.085	0.483806	SON Day+15_OPC2	S Day+15_OPC1
ZNF267	0.000118652	0.195582	0.219	0.085	1	SON Day+15_OPC2	S Day+15_OPC1
ACOX1	0.000152051	0.195526	0.211	0.081	1	SON Day+15_OPC2	S Day+15_OPC1
FAR1	0.00105867	0.195507	0.617	0.403	1	SON Day+15_OPC2	S Day+15_OPC1
ITGA5	5.40345e-06	0.195411	0.211	0.061	0.09268	SON Day+15_OPC2	S Day+15_OPC1
WDR45	1.26403e-05	0.195411	0.219	0.071	0.216807	SON Day+15_OPC2	S Day+15_OPC1
SIAE	4.29842e-05	0.195353	0.195	0.064	0.737264	SON Day+15_OPC2	S Day+15_OPC1
SHROOM3	0.00609767	0.195353	0.766	0.59	1	SON Day+15_OPC2	S Day+15_OPC1
MT-CYB	0.00658882	0.195233	1	1	1	SON Day+15_OPC2	S Day+15_OPC1
ERBB3	3.19217e-05	0.195172	0.156	0.041	0.54752	SON Day+15_OPC2	S Day+15_OPC1
APOBEC3C	7.36755e-07	0.195111	0.18	0.037	0.0126368	SON Day+15_OPC2	S Day+15_OPC1
UBTD1	2.36314e-06	0.195111	0.164	0.034	0.0405325	SON Day+15_OPC2	S Day+15_OPC1
FIBIN	0.000202145	0.195111	0.109	0.024	1	SON Day+15_OPC2	S Day+15_OPC1
MIR22HG	1.11913e-07	0.195048	0.172	0.027	0.00191954	SON Day+15_OPC2	S Day+15_OPC1
DNASE1L1	1.18362e-07	0.195048	0.164	0.024	0.00203015	SON Day+15_OPC2	S Day+15_OPC1
MORF4L2	0.000545521	0.195021	0.945	0.915	1	SON Day+15_OPC2	S Day+15_OPC1
ACSS2	9.69871e-08	0.194985	0.164	0.024	0.00166352	SON Day+15_OPC2	S Day+15_OPC1
SPON2	4.04173e-10	0.19479	0.141	0.003	6.93237e-06	SON Day+15_OPC2	S Day+15_OPC1
STAT1	0.00195502	0.194447	0.492	0.312	1	SON Day+15_OPC2	S Day+15_OPC1
LAMA4	0.00320878	0.194204	0.438	0.278	1	SON Day+15_OPC2	S Day+15_OPC1
CISD2	0.0142633	0.194155	0.438	0.319	1	SON Day+15_OPC2	S Day+15_OPC1
TRIP6	0.0018787	0.194002	0.461	0.288	1	SON Day+15_OPC2	S Day+15_OPC1
SLC39A10	0.00219303	0.194002	0.461	0.298	1	SON Day+15_OPC2	S Day+15_OPC1
RYK	0.000701396	0.19395	0.484	0.298	1	SON Day+15_OPC2	S Day+15_OPC1
SAR1B	5.74523e-05	0.193898	0.492	0.264	0.985422	SON Day+15_OPC2	S Day+15_OPC1
RNF34	0.00403141	0.193791	0.422	0.278	1	SON Day+15_OPC2	S Day+15_OPC1
LGMN	0.00744582	0.193737	0.406	0.278	1	SON Day+15_OPC2	S Day+15_OPC1
DENR	0.00578489	0.19365	0.789	0.624	1	SON Day+15_OPC2	S Day+15_OPC1
SEC24A	0.0140881	0.193572	0.391	0.268	1	SON Day+15_OPC2	S Day+15_OPC1
PGM3	0.000619227	0.193459	0.438	0.258	1	SON Day+15_OPC2	S Day+15_OPC1
HEBP1	0.000696478	0.193045	0.383	0.22	1	SON Day+15_OPC2	S Day+15_OPC1
SV2A	0.000805164	0.192983	0.375	0.217	1	SON Day+15_OPC2	S Day+15_OPC1
NCS1	8.52237e-05	0.192921	0.406	0.21	1	SON Day+15_OPC2	S Day+15_OPC1
ACTR1B	0.000135106	0.192794	0.359	0.18	1	SON Day+15_OPC2	S Day+15_OPC1
MEGF9	0.00044846	0.19273	0.344	0.183	1	SON Day+15_OPC2	S Day+15_OPC1
CCDC184	6.87652e-05	0.192465	0.359	0.176	1	SON Day+15_OPC2	S Day+15_OPC1
IFT57	0.00190964	0.192448	0.594	0.41	1	SON Day+15_OPC2	S Day+15_OPC1
FAM222B	0.0012797	0.192396	0.328	0.186	1	SON Day+15_OPC2	S Day+15_OPC1
RRP36	0.00347841	0.192345	0.578	0.39	1	SON Day+15_OPC2	S Day+15_OPC1
FAM135A	8.95003e-06	0.192328	0.352	0.149	0.153511	SON Day+15_OPC2	S Day+15_OPC1
TMEM115	0.000784426	0.192328	0.328	0.18	1	SON Day+15_OPC2	S Day+15_OPC1
RANGRF	0.000653819	0.192258	0.32	0.169	1	SON Day+15_OPC2	S Day+15_OPC1
TUBB2B	0.030927	0.192218	0.969	0.98	1	SON Day+15_OPC2	S Day+15_OPC1
RNFT1	0.000218636	0.192044	0.305	0.146	1	SON Day+15_OPC2	S Day+15_OPC1
CIB1	0.000527993	0.192044	0.305	0.156	1	SON Day+15_OPC2	S Day+15_OPC1
KLHDC8B	0.00101302	0.192044	0.297	0.159	1	SON Day+15_OPC2	S Day+15_OPC1
CMBL	0.00264666	0.192044	0.242	0.125	1	SON Day+15_OPC2	S Day+15_OPC1
GPD2	0.00156173	0.191971	0.281	0.153	1	SON Day+15_OPC2	S Day+15_OPC1
INPP4A	0.000314578	0.191823	0.297	0.146	1	SON Day+15_OPC2	S Day+15_OPC1
ARFGAP1	0.000104278	0.191747	0.289	0.129	1	SON Day+15_OPC2	S Day+15_OPC1
DENND2A	0.0004015	0.191747	0.266	0.125	1	SON Day+15_OPC2	S Day+15_OPC1
NME3	0.000560847	0.191747	0.258	0.122	1	SON Day+15_OPC2	S Day+15_OPC1
SH3GLB1	0.000465304	0.191747	0.539	0.332	1	SON Day+15_OPC2	S Day+15_OPC1
SCOC	0.0124564	0.191747	0.695	0.586	1	SON Day+15_OPC2	S Day+15_OPC1
ABHD12	3.63106e-05	0.191671	0.297	0.125	0.6228	SON Day+15_OPC2	S Day+15_OPC1
C16orf58	3.98549e-05	0.191593	0.281	0.115	0.683591	SON Day+15_OPC2	S Day+15_OPC1
PRR5L	0.000497295	0.191593	0.242	0.108	1	SON Day+15_OPC2	S Day+15_OPC1
C12orf65	0.000136502	0.191515	0.266	0.115	1	SON Day+15_OPC2	S Day+15_OPC1
CCDC85B	0.000545421	0.191436	0.227	0.102	1	SON Day+15_OPC2	S Day+15_OPC1
PITHD1	0.0032965	0.191396	0.508	0.339	1	SON Day+15_OPC2	S Day+15_OPC1
P4HTM	4.1155e-05	0.191192	0.242	0.092	0.70589	SON Day+15_OPC2	S Day+15_OPC1
SLC50A1	0.000116251	0.191192	0.227	0.088	1	SON Day+15_OPC2	S Day+15_OPC1
SSH1	0.000336826	0.191192	0.219	0.092	1	SON Day+15_OPC2	S Day+15_OPC1
TDG	0.0177062	0.191151	0.461	0.336	1	SON Day+15_OPC2	S Day+15_OPC1
TAPT1	6.99568e-06	0.191109	0.25	0.085	0.11999	SON Day+15_OPC2	S Day+15_OPC1
AP3S1	0.00872983	0.191075	0.641	0.488	1	SON Day+15_OPC2	S Day+15_OPC1
TP53TG1	6.32324e-05	0.191025	0.211	0.075	1	SON Day+15_OPC2	S Day+15_OPC1
TMEM214	1.83547e-05	0.190853	0.211	0.068	0.314819	SON Day+15_OPC2	S Day+15_OPC1
KRT8	8.18332e-05	0.190853	0.156	0.044	1	SON Day+15_OPC2	S Day+15_OPC1
ACTR10	0.00177446	0.190699	0.477	0.298	1	SON Day+15_OPC2	S Day+15_OPC1
LYPD6	5.78216e-06	0.190677	0.203	0.058	0.0991755	SON Day+15_OPC2	S Day+15_OPC1
YWHAB	0.00013106	0.190609	0.977	0.956	1	SON Day+15_OPC2	S Day+15_OPC1
ATG10	3.3411e-06	0.190587	0.195	0.051	0.0573065	SON Day+15_OPC2	S Day+15_OPC1
SHPK	1.53702e-05	0.190587	0.188	0.054	0.263629	SON Day+15_OPC2	S Day+15_OPC1
ACP6	1.94993e-06	0.190496	0.18	0.041	0.0334452	SON Day+15_OPC2	S Day+15_OPC1
PALMD	0.00017384	0.190496	0.148	0.044	1	SON Day+15_OPC2	S Day+15_OPC1
CDS2	0.00627767	0.190427	0.422	0.288	1	SON Day+15_OPC2	S Day+15_OPC1
CACNA2D1	3.50541e-07	0.190404	0.18	0.034	0.00601249	SON Day+15_OPC2	S Day+15_OPC1
DTNA	1.22573e-05	0.190404	0.164	0.041	0.210237	SON Day+15_OPC2	S Day+15_OPC1
WIPF2	0.00231322	0.190357	0.453	0.292	1	SON Day+15_OPC2	S Day+15_OPC1
FAF2	0.00563002	0.190357	0.414	0.271	1	SON Day+15_OPC2	S Day+15_OPC1
KLHL29	3.3115e-07	0.19031	0.172	0.031	0.00567989	SON Day+15_OPC2	S Day+15_OPC1
VASN	3.26075e-07	0.190216	0.156	0.024	0.00559284	SON Day+15_OPC2	S Day+15_OPC1
AIFM2	2.74619e-08	0.19012	0.156	0.017	0.000471026	SON Day+15_OPC2	S Day+15_OPC1
TLCD1	2.89926e-08	0.19012	0.164	0.02	0.000497282	SON Day+15_OPC2	S Day+15_OPC1
PRKCD	2.78766e-07	0.19012	0.148	0.02	0.00478139	SON Day+15_OPC2	S Day+15_OPC1
CARD10	5.89791e-09	0.190023	0.156	0.014	0.000101161	SON Day+15_OPC2	S Day+15_OPC1
ZNF469	5.28245e-08	0.190023	0.133	0.01	0.000906045	SON Day+15_OPC2	S Day+15_OPC1
RUNX2	5.44626e-08	0.190023	0.133	0.01	0.000934142	SON Day+15_OPC2	S Day+15_OPC1
APEH	0.000427619	0.189464	0.414	0.234	1	SON Day+15_OPC2	S Day+15_OPC1
YIF1A	0.000563319	0.189464	0.398	0.224	1	SON Day+15_OPC2	S Day+15_OPC1
AGTRAP	0.00109266	0.189464	0.391	0.227	1	SON Day+15_OPC2	S Day+15_OPC1
CNPY3	0.00348007	0.189464	0.391	0.254	1	SON Day+15_OPC2	S Day+15_OPC1
B4GAT1	0.00390361	0.189385	0.367	0.231	1	SON Day+15_OPC2	S Day+15_OPC1
CAPRIN1	0.00160551	0.189304	0.961	0.956	1	SON Day+15_OPC2	S Day+15_OPC1
YIPF3	0.00293492	0.189174	0.586	0.414	1	SON Day+15_OPC2	S Day+15_OPC1
PYCR1	0.000366264	0.189058	0.367	0.193	1	SON Day+15_OPC2	S Day+15_OPC1
PDE12	0.00256033	0.189058	0.367	0.231	1	SON Day+15_OPC2	S Day+15_OPC1
RHEB	0.0126164	0.18903	0.68	0.553	1	SON Day+15_OPC2	S Day+15_OPC1
CENPB	0.000472803	0.188974	0.391	0.22	1	SON Day+15_OPC2	S Day+15_OPC1
GGCX	0.00289996	0.188804	0.344	0.207	1	SON Day+15_OPC2	S Day+15_OPC1
SS18	0.00460659	0.188769	0.555	0.393	1	SON Day+15_OPC2	S Day+15_OPC1
TMX4	0.00170624	0.188717	0.344	0.197	1	SON Day+15_OPC2	S Day+15_OPC1
IAH1	0.000315402	0.18863	0.32	0.159	1	SON Day+15_OPC2	S Day+15_OPC1
RAB2A	0.00602588	0.18863	0.672	0.519	1	SON Day+15_OPC2	S Day+15_OPC1
HOMER1	0.000310386	0.188541	0.336	0.173	1	SON Day+15_OPC2	S Day+15_OPC1
ACAA2	0.00574723	0.188487	0.531	0.38	1	SON Day+15_OPC2	S Day+15_OPC1
DHRSX	0.000335353	0.188451	0.344	0.18	1	SON Day+15_OPC2	S Day+15_OPC1
STARD3NL	0.0176409	0.188374	0.719	0.641	1	SON Day+15_OPC2	S Day+15_OPC1
TPT1P9	0.000601622	0.188361	0.328	0.173	1	SON Day+15_OPC2	S Day+15_OPC1
CLSTN1	0.00160653	0.188331	0.727	0.515	1	SON Day+15_OPC2	S Day+15_OPC1
PRKAG1	0.000126143	0.188269	0.336	0.159	1	SON Day+15_OPC2	S Day+15_OPC1
GNAI3	0.0035467	0.188269	0.836	0.732	1	SON Day+15_OPC2	S Day+15_OPC1
UBL3	0.0179616	0.188045	0.484	0.359	1	SON Day+15_OPC2	S Day+15_OPC1
TBC1D10B	0.000110629	0.187795	0.297	0.132	1	SON Day+15_OPC2	S Day+15_OPC1
NOL4L	0.000289773	0.187795	0.305	0.149	1	SON Day+15_OPC2	S Day+15_OPC1
PCYT2	0.000345476	0.187697	0.305	0.153	1	SON Day+15_OPC2	S Day+15_OPC1
MMP16	0.000815302	0.187697	0.273	0.136	1	SON Day+15_OPC2	S Day+15_OPC1
MMD	0.00111718	0.187658	0.477	0.298	1	SON Day+15_OPC2	S Day+15_OPC1
UTP15	4.88624e-05	0.187598	0.305	0.132	0.838087	SON Day+15_OPC2	S Day+15_OPC1
PIK3C3	0.00294106	0.187598	0.25	0.132	1	SON Day+15_OPC2	S Day+15_OPC1
PLBD2	0.000171065	0.187498	0.289	0.132	1	SON Day+15_OPC2	S Day+15_OPC1
RUBCN	8.3167e-05	0.187293	0.273	0.115	1	SON Day+15_OPC2	S Day+15_OPC1
FBRS	0.00011111	0.187189	0.281	0.125	1	SON Day+15_OPC2	S Day+15_OPC1
PLCB1	3.34217e-05	0.186869	0.242	0.088	0.573248	SON Day+15_OPC2	S Day+15_OPC1
METTL4	8.5902e-05	0.186869	0.25	0.102	1	SON Day+15_OPC2	S Day+15_OPC1
FAM120AOS	0.00157258	0.186826	0.445	0.281	1	SON Day+15_OPC2	S Day+15_OPC1
PIGT	0.00247162	0.186826	0.445	0.281	1	SON Day+15_OPC2	S Day+15_OPC1
CD58	0.000645529	0.18676	0.211	0.092	1	SON Day+15_OPC2	S Day+15_OPC1
PTPN12	0.00397355	0.186713	0.711	0.553	1	SON Day+15_OPC2	S Day+15_OPC1
TOR1B	1.97001e-05	0.186649	0.25	0.092	0.337896	SON Day+15_OPC2	S Day+15_OPC1
[truncated: 7,985 more rows]

## Sheet: hits SON-OPC2 vs. S-OPC1
gene	p_val	avg_log2FC	pct.1	pct.2	p_val_adj	Cluster1	Cluster2
PTN	1.4399e-35	2.07698	0.93	0.536	2.46971e-31	SON Day+15_OPC2	S Day+15_OPC1
COL11A1	5.7652e-48	2.00139	0.938	0.42	9.88847e-44	SON Day+15_OPC2	S Day+15_OPC1
CAV1	1.59193e-45	1.91047	0.922	0.224	2.73048e-41	SON Day+15_OPC2	S Day+15_OPC1
COL1A2	4.33308e-20	1.897	0.5	0.108	7.43209e-16	SON Day+15_OPC2	S Day+15_OPC1
S100A10	1.84785e-46	1.88577	0.984	0.519	3.16943e-42	SON Day+15_OPC2	S Day+15_OPC1
NEFL	7.89229e-33	1.85984	0.875	0.461	1.35369e-28	SON Day+15_OPC2	S Day+15_OPC1
COL4A1	1.29096e-29	1.7992	0.859	0.407	2.21426e-25	SON Day+15_OPC2	S Day+15_OPC1
TNC	5.2284e-34	1.66478	0.625	0.085	8.96775e-30	SON Day+15_OPC2	S Day+15_OPC1
GJA1	3.37552e-39	1.66116	0.984	0.631	5.78969e-35	SON Day+15_OPC2	S Day+15_OPC1
COL5A2	1.61735e-38	1.59422	0.945	0.553	2.77408e-34	SON Day+15_OPC2	S Day+15_OPC1
COL1A1	6.32536e-17	1.55935	0.367	0.054	1.08493e-12	SON Day+15_OPC2	S Day+15_OPC1
GAP43	4.95653e-35	1.55832	0.93	0.417	8.50145e-31	SON Day+15_OPC2	S Day+15_OPC1
SAT1	5.97756e-44	1.48575	0.891	0.247	1.02527e-39	SON Day+15_OPC2	S Day+15_OPC1
MYH9	1.202e-35	1.45158	0.961	0.61	2.06167e-31	SON Day+15_OPC2	S Day+15_OPC1
LRAT	3.66401e-27	1.43142	0.492	0.054	6.28451e-23	SON Day+15_OPC2	S Day+15_OPC1
SORBS2	1.59142e-31	1.42854	0.867	0.363	2.72961e-27	SON Day+15_OPC2	S Day+15_OPC1
PMP22	1.69328e-31	1.42696	0.789	0.197	2.90431e-27	SON Day+15_OPC2	S Day+15_OPC1
PLAT	3.10133e-43	1.39617	0.789	0.136	5.3194e-39	SON Day+15_OPC2	S Day+15_OPC1
ADAM9	5.24344e-43	1.38912	0.938	0.308	8.99356e-39	SON Day+15_OPC2	S Day+15_OPC1
CAVIN1	6.15799e-39	1.38796	0.805	0.163	1.05622e-34	SON Day+15_OPC2	S Day+15_OPC1
B2M	1.86119e-38	1.3862	0.992	0.685	3.19231e-34	SON Day+15_OPC2	S Day+15_OPC1
SPARC	3.755e-39	1.38093	1	0.959	6.44058e-35	SON Day+15_OPC2	S Day+15_OPC1
IGFBP3	2.98944e-24	1.3517	0.453	0.051	5.12748e-20	SON Day+15_OPC2	S Day+15_OPC1
CD44	4.27841e-42	1.34587	0.625	0.037	7.33832e-38	SON Day+15_OPC2	S Day+15_OPC1
EMP1	3.61077e-43	1.33688	0.781	0.122	6.1932e-39	SON Day+15_OPC2	S Day+15_OPC1
ANXA1	1.61087e-39	1.33276	0.875	0.176	2.76296e-35	SON Day+15_OPC2	S Day+15_OPC1
RCAN1	1.11488e-37	1.29326	0.742	0.132	1.91225e-33	SON Day+15_OPC2	S Day+15_OPC1
SERPINE1	5.99474e-25	1.29326	0.57	0.112	1.02822e-20	SON Day+15_OPC2	S Day+15_OPC1
TPM1	8.29383e-29	1.29203	0.977	0.892	1.42256e-24	SON Day+15_OPC2	S Day+15_OPC1
PRSS23	2.76036e-28	1.29149	0.906	0.512	4.73458e-24	SON Day+15_OPC2	S Day+15_OPC1
CALD1	4.66969e-23	1.24213	0.945	0.732	8.00945e-19	SON Day+15_OPC2	S Day+15_OPC1
BAALC	9.35798e-28	1.23834	0.68	0.169	1.60508e-23	SON Day+15_OPC2	S Day+15_OPC1
TAGLN	2.21923e-26	1.2262	0.969	0.586	3.80642e-22	SON Day+15_OPC2	S Day+15_OPC1
TAGLN2	1.60981e-36	1.21233	0.781	0.169	2.76115e-32	SON Day+15_OPC2	S Day+15_OPC1
PON2	2.87162e-28	1.20699	0.906	0.586	4.9254e-24	SON Day+15_OPC2	S Day+15_OPC1
OCIAD2	2.45519e-29	1.19354	0.719	0.18	4.21114e-25	SON Day+15_OPC2	S Day+15_OPC1
COL4A2	2.15753e-23	1.18332	0.867	0.478	3.7006e-19	SON Day+15_OPC2	S Day+15_OPC1
CCN1	4.38617e-19	1.17427	0.922	0.654	7.52317e-15	SON Day+15_OPC2	S Day+15_OPC1
ITGAV	4.46406e-30	1.17098	0.859	0.373	7.65675e-26	SON Day+15_OPC2	S Day+15_OPC1
ACTN1	1.25393e-22	1.17028	0.852	0.492	2.15075e-18	SON Day+15_OPC2	S Day+15_OPC1
PEG10	4.24923e-19	1.14298	0.914	0.814	7.28827e-15	SON Day+15_OPC2	S Day+15_OPC1
LPP	4.64969e-26	1.1281	0.898	0.414	7.97514e-22	SON Day+15_OPC2	S Day+15_OPC1
IFITM3	4.66203e-10	1.11326	0.414	0.153	7.99631e-06	SON Day+15_OPC2	S Day+15_OPC1
IGFBP7	1.24938e-17	1.11176	0.398	0.068	2.14294e-13	SON Day+15_OPC2	S Day+15_OPC1
LDHA	1.93683e-25	1.10967	0.922	0.671	3.32204e-21	SON Day+15_OPC2	S Day+15_OPC1
ANXA2	2.86357e-28	1.10914	1	0.864	4.91159e-24	SON Day+15_OPC2	S Day+15_OPC1
FSTL1	1.63973e-23	1.10292	0.984	0.854	2.81246e-19	SON Day+15_OPC2	S Day+15_OPC1
TMEM158	3.6047e-27	1.09795	0.695	0.183	6.18278e-23	SON Day+15_OPC2	S Day+15_OPC1
FLNC	2.2496e-39	1.08806	0.734	0.105	3.85852e-35	SON Day+15_OPC2	S Day+15_OPC1
NEFM	3.14141e-16	1.06473	0.586	0.207	5.38815e-12	SON Day+15_OPC2	S Day+15_OPC1
SH3BP4	2.23295e-23	1.06155	0.844	0.393	3.82995e-19	SON Day+15_OPC2	S Day+15_OPC1
A2M	1.0964e-25	1.05622	0.414	0.027	1.88055e-21	SON Day+15_OPC2	S Day+15_OPC1
LOXL2	9.86052e-29	1.05428	0.727	0.18	1.69128e-24	SON Day+15_OPC2	S Day+15_OPC1
WLS	1.1729e-19	1.02872	0.945	0.678	2.01176e-15	SON Day+15_OPC2	S Day+15_OPC1
ZIC1	4.99963e-36	1.02482	0.695	0.102	8.57537e-32	SON Day+15_OPC2	S Day+15_OPC1
CD59	3.8734e-23	1.02157	0.883	0.539	6.64365e-19	SON Day+15_OPC2	S Day+15_OPC1
COL18A1	4.35038e-24	1.02064	0.719	0.227	7.46176e-20	SON Day+15_OPC2	S Day+15_OPC1
TUBB6	3.5103e-23	1.01156	0.875	0.458	6.02087e-19	SON Day+15_OPC2	S Day+15_OPC1
DHCR7	2.64749e-29	1.01054	0.852	0.342	4.54098e-25	SON Day+15_OPC2	S Day+15_OPC1
NRP2	8.0302e-34	1.0095	0.648	0.085	1.37734e-29	SON Day+15_OPC2	S Day+15_OPC1
MAF	2.20913e-29	1.00175	0.703	0.163	3.7891e-25	SON Day+15_OPC2	S Day+15_OPC1
LDHB	6.9175e-29	-1.02518	0.883	0.993	1.18649e-24	SON Day+15_OPC2	S Day+15_OPC1
HMGB2	1.96138e-15	-1.02927	0.68	0.919	3.36415e-11	SON Day+15_OPC2	S Day+15_OPC1
NR2F1	7.5515e-21	-1.04297	0.344	0.776	1.29523e-16	SON Day+15_OPC2	S Day+15_OPC1
NREP	9.42675e-23	-1.06019	0.656	0.932	1.61688e-18	SON Day+15_OPC2	S Day+15_OPC1
CRABP2	1.80076e-17	-1.16108	0.094	0.529	3.08867e-13	SON Day+15_OPC2	S Day+15_OPC1
SOX3	2.2343e-23	-1.20338	0.117	0.651	3.83228e-19	SON Day+15_OPC2	S Day+15_OPC1
PAX6	1.85127e-21	-1.20462	0.227	0.688	3.17529e-17	SON Day+15_OPC2	S Day+15_OPC1
LIN28A	2.80221e-18	-1.27021	0.062	0.502	4.80634e-14	SON Day+15_OPC2	S Day+15_OPC1
PRTG	2.31385e-18	-1.35036	0.289	0.695	3.96872e-14	SON Day+15_OPC2	S Day+15_OPC1
SFRP1	1.44025e-25	-1.73363	0.172	0.702	2.47031e-21	SON Day+15_OPC2	S Day+15_OPC1
SFRP2	6.63446e-21	-1.73491	0.219	0.685	1.13794e-16	SON Day+15_OPC2	S Day+15_OPC1
HBD	4.60012e-15	-1.7535	0.109	0.485	7.89012e-11	SON Day+15_OPC2	S Day+15_OPC1

## Sheet: unfiltered SON-OPC2 vs. S-OPC2
gene	p_val	avg_log2FC	pct.1	pct.2	p_val_adj	Cluster1	Cluster2	gene
SAT1	1.3772e-21	1.19487	0.891	0.305	2.36217e-17	SON Day+15_OPC2	S Day+15_OPC2	SAT1
ID2	2.45417e-09	1.1003	0.68	0.362	4.20939e-05	SON Day+15_OPC2	S Day+15_OPC2	ID2
ID3	6.45514e-07	0.981282	0.797	0.6	0.0110719	SON Day+15_OPC2	S Day+15_OPC2	ID3
PLAT	6.829e-11	0.876866	0.789	0.438	1.17131e-06	SON Day+15_OPC2	S Day+15_OPC2	PLAT
TNC	1.00442e-06	0.854233	0.625	0.333	0.0172278	SON Day+15_OPC2	S Day+15_OPC2	TNC
LPP	5.59781e-10	0.816693	0.898	0.562	9.60136e-06	SON Day+15_OPC2	S Day+15_OPC2	LPP
CD59	2.03349e-10	0.812093	0.883	0.638	3.48784e-06	SON Day+15_OPC2	S Day+15_OPC2	CD59
NEFL	2.81414e-07	0.796332	0.875	0.714	0.00482682	SON Day+15_OPC2	S Day+15_OPC2	NEFL
LRAT	0.00382549	0.776642	0.492	0.343	1	SON Day+15_OPC2	S Day+15_OPC2	LRAT
RDH10	6.70044e-13	0.720559	0.516	0.076	1.14926e-08	SON Day+15_OPC2	S Day+15_OPC2	RDH10
B2M	2.82953e-09	0.669212	0.992	0.914	4.85321e-05	SON Day+15_OPC2	S Day+15_OPC2	B2M
CRHBP	5.35211e-07	0.642692	0.359	0.076	0.00917994	SON Day+15_OPC2	S Day+15_OPC2	CRHBP
MT-ATP8	5.67988e-09	0.618898	0.781	0.476	9.74214e-05	SON Day+15_OPC2	S Day+15_OPC2	MT-ATP8
S100A10	1.19445e-07	0.611242	0.984	0.819	0.00204873	SON Day+15_OPC2	S Day+15_OPC2	S100A10
RAB31	8.65822e-08	0.61041	0.883	0.705	0.00148506	SON Day+15_OPC2	S Day+15_OPC2	RAB31
RHOBTB3	9.11663e-07	0.58238	0.688	0.343	0.0156368	SON Day+15_OPC2	S Day+15_OPC2	RHOBTB3
IDH1	0.000269405	0.579449	0.688	0.61	1	SON Day+15_OPC2	S Day+15_OPC2	IDH1
CLDN11	5.60904e-10	0.578041	0.398	0.048	9.62062e-06	SON Day+15_OPC2	S Day+15_OPC2	CLDN11
NEFM	0.000427996	0.577744	0.586	0.371	1	SON Day+15_OPC2	S Day+15_OPC2	NEFM
PRR11	6.10014e-06	0.576742	0.688	0.429	0.10463	SON Day+15_OPC2	S Day+15_OPC2	PRR11
CD9	6.02509e-08	0.575372	0.688	0.352	0.00103342	SON Day+15_OPC2	S Day+15_OPC2	CD9
MAL	2.95088e-08	0.565102	0.359	0.057	0.000506136	SON Day+15_OPC2	S Day+15_OPC2	MAL
DDAH1	2.48493e-06	0.559736	0.766	0.552	0.0426214	SON Day+15_OPC2	S Day+15_OPC2	DDAH1
PSRC1	0.000148206	0.555123	0.5	0.257	1	SON Day+15_OPC2	S Day+15_OPC2	PSRC1
PDPN	1.92214e-08	0.547253	0.844	0.552	0.000329686	SON Day+15_OPC2	S Day+15_OPC2	PDPN
GATM	7.19453e-07	0.535275	0.375	0.095	0.0123401	SON Day+15_OPC2	S Day+15_OPC2	GATM
NRG1	0.000563997	0.526875	0.547	0.343	1	SON Day+15_OPC2	S Day+15_OPC2	NRG1
TOP2A	0.0485512	0.524768	0.586	0.486	1	SON Day+15_OPC2	S Day+15_OPC2	TOP2A
TSPAN5	1.51127e-07	0.524143	0.711	0.371	0.00259213	SON Day+15_OPC2	S Day+15_OPC2	TSPAN5
SLC35F1	3.47646e-05	0.522764	0.68	0.448	0.596283	SON Day+15_OPC2	S Day+15_OPC2	SLC35F1
CCN1	0.000484972	0.520325	0.922	0.762	1	SON Day+15_OPC2	S Day+15_OPC2	CCN1
THY1	0.00172365	0.519977	0.359	0.181	1	SON Day+15_OPC2	S Day+15_OPC2	THY1
NRP2	1.57127e-05	0.510712	0.648	0.4	0.269505	SON Day+15_OPC2	S Day+15_OPC2	NRP2
[truncated: 10,165 more rows]

## Sheet: hits SON-OPC2 vs. S-OPC2
gene	p_val	avg_log2FC	pct.1	pct.2	p_val_adj	Cluster1	Cluster2
[truncated: 2 more rows]
