# Supplementary material for: Expression of Lineage Transcription Factors Identifies Differences in Transition States of Induced Human Oligodendrocyte Differentiation
Source: Cells. 2022 Jan 11;11(2):241. doi: 10.3390/cells11020241 (PMC8773672; doi:10.3390/cells11020241)
Supplement: Supplementary file 1 [file cells-11-00241-s001.zip › cells-1542523-supplementary/TableS9.xlsx]

## Sheet: OPC2 vs. OPC1
GO term	Description	P-value	FDR q-value	Enrichment	N	B	n	b
GO:0032502	developmental process	4.28e-19	6.17e-15	2.95	12851	3535	64	52
GO:0048869	cellular developmental process	2.9e-14	2.1e-10	3.73	12851	1939	64	36
GO:0030198	extracellular matrix organization	7.09e-14	3.41e-10	12.65	12851	254	64	16
GO:0043062	extracellular structure organization	3.59e-13	1.3e-09	11.39	12851	282	64	16
GO:0050793	regulation of developmental process	1.78e-12	5.14e-09	3.49	12851	1955	64	34
GO:0009653	anatomical structure morphogenesis	9.12e-12	1.88e-08	4.77	12851	1052	64	25
GO:1901700	response to oxygen-containing compound	8.79e-12	2.11e-08	5.04	12851	956	64	24
GO:0001101	response to acid chemical	1.64e-11	2.97e-08	11.2	12851	251	64	14
GO:0030154	cell differentiation	2.72e-11	4.37e-08	4.13	12851	1312	64	27
GO:0048856	anatomical structure development	2.99e-11	4.32e-08	2.98	12851	2429	64	36
GO:0042221	response to chemical	1.76e-10	2.31e-07	3.28	12851	1900	64	31
GO:0009719	response to endogenous stimulus	4.16e-10	5.01e-07	5.24	12851	767	64	20
GO:0033993	response to lipid	1.78e-09	1.98e-06	6.45	12851	498	64	16
GO:0022603	regulation of anatomical structure morphogenesis	2.4e-09	2.48e-06	4.74	12851	848	64	20
GO:1901701	cellular response to oxygen-containing compound	3.29e-09	3.17e-06	5.7	12851	599	64	17
GO:0045595	regulation of cell differentiation	4.15e-09	3.74e-06	3.58	12851	1401	64	25
GO:0048545	response to steroid hormone	4.49e-09	3.6e-06	12.87	12851	156	64	10
GO:0051093	negative regulation of developmental process	4.25e-09	3.61e-06	5.21	12851	694	64	18
GO:0010033	response to organic substance	4.74e-09	3.6e-06	3.42	12851	1527	64	26
GO:0009888	tissue development	7.17e-09	5.18e-06	7.05	12851	399	64	14
GO:2000026	regulation of multicellular organismal development	7.27e-09	5e-06	3.35	12851	1558	64	26
GO:0050680	negative regulation of epithelial cell proliferation	1.92e-08	1.26e-05	17.09	12851	94	64	8
GO:0030199	collagen fibril organization	2.47e-08	1.55e-05	32.56	12851	37	64	6
GO:0016477	cell migration	2.59e-08	1.56e-05	5.35	12851	601	64	16
GO:0048513	animal organ development	2.98e-08	1.72e-05	4.09	12851	983	64	20
GO:0071310	cellular response to organic substance	3.18e-08	1.77e-05	4.07	12851	987	64	20
GO:0009611	response to wounding	3.99e-08	2.13e-05	12.38	12851	146	64	9
GO:0042127	regulation of cell proliferation	4.46e-08	2.3e-05	3.79	12851	1113	64	21
GO:0040011	locomotion	5.05e-08	2.51e-05	4.74	12851	720	64	17
GO:0070887	cellular response to chemical stimulus	5.57e-08	2.6e-05	3.57	12851	1238	64	22
GO:0071495	cellular response to endogenous stimulus	5.46e-08	2.63e-05	5.49	12851	549	64	15
GO:0048519	negative regulation of biological process	6.56e-08	2.96e-05	2.05	12851	4021	64	41
GO:0001525	angiogenesis	8.41e-08	3.68e-05	9.47	12851	212	64	10
GO:0050900	leukocyte migration	9.29e-08	3.94e-05	11.22	12851	161	64	9
GO:0048870	cell motility	9.69e-08	4e-05	4.86	12851	661	64	16
GO:0030155	regulation of cell adhesion	1.31e-07	5.1e-05	5.59	12851	503	64	14
GO:0045785	positive regulation of cell adhesion	1.28e-07	5.15e-05	7.8	12851	283	64	11
GO:0097435	supramolecular fiber organization	1.43e-07	5.45e-05	6.81	12851	354	64	12
GO:0031102	neuron projection regeneration	1.59e-07	5.87e-05	38.61	12851	26	64	5
GO:0048523	negative regulation of cellular process	1.62e-07	5.85e-05	2.11	12851	3614	64	38
GO:0009887	animal organ morphogenesis	1.77e-07	6.24e-05	6.67	12851	361	64	12
GO:0043200	response to amino acid	2.14e-07	7.19e-05	16.34	12851	86	64	7
GO:0014070	response to organic cyclic compound	2.11e-07	7.25e-05	5.38	12851	523	64	14
GO:0071774	response to fibroblast growth factor	2.35e-07	7.72e-05	35.86	12851	28	64	5
GO:0048646	anatomical structure formation involved in morphogenesis	2.78e-07	8.55e-05	5.25	12851	535	64	14
GO:0032501	multicellular organismal process	2.75e-07	8.64e-05	2.64	12851	2129	64	28
GO:0071295	cellular response to vitamin	2.69e-07	8.62e-05	66.93	12851	12	64	4
GO:0033273	response to vitamin	2.88e-07	8.65e-05	21.91	12851	55	64	6
GO:0051239	regulation of multicellular organismal process	2.92e-07	8.62e-05	2.56	12851	2276	64	29
GO:0046903	secretion	3.17e-07	9.16e-05	4.46	12851	721	64	16
GO:0050678	regulation of epithelial cell proliferation	3.37e-07	9.53e-05	8.16	12851	246	64	10
GO:0070848	response to growth factor	3.63e-07	0.000101	8.1	12851	248	64	10
GO:0042493	response to drug	4.25e-07	0.000116	5.07	12851	554	64	14
GO:0051241	negative regulation of multicellular organismal process	4.53e-07	0.000121	4.07	12851	839	64	17
GO:0051336	regulation of hydrolase activity	4.75e-07	0.000122	3.82	12851	945	64	18
GO:2000542	negative regulation of gastrulation	4.7e-07	0.000123	150.6	12851	4	64	3
GO:0050896	response to stimulus	5.43e-07	0.000138	2.11	12851	3432	64	36
GO:0051960	regulation of nervous system development	5.59e-07	0.000139	4.27	12851	752	64	16
GO:0051270	regulation of cellular component movement	5.69e-07	0.000139	4.27	12851	753	64	16
GO:0032940	secretion by cell	5.81e-07	0.00014	4.57	12851	659	64	15
GO:0009725	response to hormone	6.49e-07	0.000151	5.35	12851	488	64	13
GO:0008285	negative regulation of cell proliferation	6.49e-07	0.000154	5.35	12851	488	64	13
GO:0060284	regulation of cell development	6.78e-07	0.000155	4.21	12851	763	64	16
GO:0045597	positive regulation of cell differentiation	7.15e-07	0.000161	4.19	12851	766	64	16
GO:0050767	regulation of neurogenesis	7.87e-07	0.000175	4.46	12851	675	64	15
GO:0022604	regulation of cell morphogenesis	8.08e-07	0.000177	5.79	12851	416	64	12
GO:0031960	response to corticosteroid	8.98e-07	0.000194	13.26	12851	106	64	7
GO:2000145	regulation of cell motility	1.14e-06	0.000242	4.33	12851	695	64	15
GO:0045596	negative regulation of cell differentiation	1.3e-06	0.000272	5.03	12851	519	64	13
GO:0006928	movement of cell or subcellular component	1.33e-06	0.000275	3.56	12851	1014	64	18
GO:0071363	cellular response to growth factor stimulus	1.35e-06	0.000276	8.18	12851	221	64	9
GO:0042981	regulation of apoptotic process	1.52e-06	0.000306	3.36	12851	1136	64	19
GO:0009605	response to external stimulus	1.59e-06	0.000314	3.72	12851	918	64	17
GO:0007166	cell surface receptor signaling pathway	1.7e-06	0.000333	2.93	12851	1506	64	22
GO:0051094	positive regulation of developmental process	1.72e-06	0.00033	3.5	12851	1032	64	18
GO:0043067	regulation of programmed cell death	1.86e-06	0.000353	3.31	12851	1151	64	19
GO:0007155	cell adhesion	1.9e-06	0.000356	4.48	12851	628	64	14
GO:0022610	biological adhesion	2.08e-06	0.000386	4.44	12851	633	64	14
GO:0051271	negative regulation of cellular component movement	2.5e-06	0.000457	7.59	12851	238	64	9
GO:0051128	regulation of cellular component organization	2.73e-06	0.000492	2.5	12851	2087	64	26
GO:0040012	regulation of locomotion	2.84e-06	0.000507	4.03	12851	748	64	15
GO:0030334	regulation of cell migration	3.4e-06	0.000598	4.26	12851	660	64	14
GO:0031103	axon regeneration	3.83e-06	0.000666	36.51	12851	22	64	4
GO:0071305	cellular response to vitamin D	4.07e-06	0.000699	86.06	12851	7	64	3
GO:0007584	response to nutrient	4.79e-06	0.000813	10.34	12851	136	64	7
GO:0032355	response to estradiol	5.05e-06	0.000849	13.54	12851	89	64	6
GO:0051240	positive regulation of multicellular organismal process	5.67e-06	0.000942	3.07	12851	1241	64	19
GO:0010941	regulation of cell death	5.88e-06	0.000964	3.07	12851	1244	64	19
GO:0030336	negative regulation of cell migration	6.05e-06	0.000981	8.07	12851	199	64	8
GO:0044344	cellular response to fibroblast growth factor stimulus	6.54e-06	0.00103	32.13	12851	25	64	4
GO:0030855	epithelial cell differentiation	6.51e-06	0.00103	7.99	12851	201	64	8
GO:0038063	collagen-activated tyrosine kinase receptor signaling pathway	6.48e-06	0.00104	75.3	12851	8	64	3
GO:0071230	cellular response to amino acid stimulus	6.85e-06	0.00106	18.59	12851	54	64	5
GO:0071396	cellular response to lipid	7e-06	0.00106	6.69	12851	270	64	9
GO:0001503	ossification	6.95e-06	0.00107	12.82	12851	94	64	6
GO:0001937	negative regulation of endothelial cell proliferation	7.7e-06	0.00116	30.89	12851	26	64	4
GO:0023051	regulation of signaling	8.54e-06	0.00127	2.18	12851	2667	64	29
GO:2000146	negative regulation of cell motility	8.67e-06	0.00128	7.69	12851	209	64	8
GO:0010470	regulation of gastrulation	9.01e-06	0.00131	29.75	12851	27	64	4
GO:0001765	membrane raft assembly	9.69e-06	0.0014	66.93	12851	9	64	3
GO:0071229	cellular response to acid chemical	1.04e-05	0.00149	9.19	12851	153	64	7
GO:0051716	cellular response to stimulus	1.09e-05	0.00154	2.32	12851	2246	64	26
GO:0010243	response to organonitrogen compound	1.11e-05	0.00155	4.14	12851	631	64	13
GO:0060548	negative regulation of cell death	1.14e-05	0.00158	3.84	12851	733	64	14
GO:0048583	regulation of response to stimulus	1.37e-05	0.00188	2.04	12851	3048	64	31
GO:0038065	collagen-activated signaling pathway	1.38e-05	0.00188	60.24	12851	10	64	3
GO:0043066	negative regulation of apoptotic process	1.49e-05	0.00201	4.02	12851	649	64	13
GO:0045664	regulation of neuron differentiation	1.6e-05	0.00214	4.33	12851	556	64	12
GO:0043069	negative regulation of programmed cell death	1.9e-05	0.00252	3.93	12851	664	64	13
GO:1901698	response to nitrogen compound	2.16e-05	0.00283	3.88	12851	672	64	13
GO:0120035	regulation of plasma membrane bounded cell projection organization	2.2e-05	0.00286	4.2	12851	574	64	12
GO:0010646	regulation of cell communication	2.25e-05	0.0029	2.13	12851	2641	64	28
GO:0007229	integrin-mediated signaling pathway	2.3e-05	0.00294	14.55	12851	69	64	5
GO:0035989	tendon development	2.44e-05	0.00296	200.8	12851	2	64	2
GO:0031344	regulation of cell projection organization	2.48e-05	0.00298	4.15	12851	581	64	12
GO:1903225	negative regulation of endodermal cell differentiation	2.44e-05	0.00299	200.8	12851	2	64	2
GO:1903224	regulation of endodermal cell differentiation	2.44e-05	0.00301	200.8	12851	2	64	2
GO:2000041	negative regulation of planar cell polarity pathway involved in axis elongation	2.44e-05	0.00304	200.8	12851	2	64	2
GO:0002237	response to molecule of bacterial origin	2.4e-05	0.00304	8.08	12851	174	64	7
GO:2000040	regulation of planar cell polarity pathway involved in axis elongation	2.44e-05	0.00307	200.8	12851	2	64	2
GO:0009987	cellular process	2.55e-05	0.00304	1.24	12851	10054	64	62
GO:0061564	axon development	2.61e-05	0.00309	22.95	12851	35	64	4
GO:0009966	regulation of signal transduction	2.7e-05	0.00317	2.21	12851	2360	64	26
GO:0008360	regulation of cell shape	3.09e-05	0.00357	9.88	12851	122	64	6
GO:0040013	negative regulation of locomotion	3.08e-05	0.00359	6.45	12851	249	64	8
GO:0051130	positive regulation of cellular component organization	3.34e-05	0.00383	3.11	12851	1034	64	16
GO:2001236	regulation of extrinsic apoptotic signaling pathway	3.71e-05	0.00422	9.56	12851	126	64	6
GO:1903034	regulation of response to wounding	4.06e-05	0.00454	9.41	12851	128	64	6
GO:0031670	cellular response to nutrient	4.04e-05	0.00455	20.59	12851	39	64	4
GO:0008284	positive regulation of cell proliferation	4.39e-05	0.00488	3.91	12851	616	64	12
GO:0048678	response to axon injury	4.47e-05	0.00493	20.08	12851	40	64	4
GO:0003008	system process	4.6e-05	0.00503	3.38	12851	831	64	14
GO:0032526	response to retinoic acid	5e-05	0.00543	12.39	12851	81	64	5
GO:0050794	regulation of cellular process	5.15e-05	0.00555	1.39	12851	7636	64	53
GO:0009636	response to toxic substance	5.47e-05	0.00585	5.95	12851	270	64	8
GO:0006950	response to stress	5.56e-05	0.0059	2.24	12851	2156	64	24
GO:0048584	positive regulation of response to stimulus	5.59e-05	0.0059	2.52	12851	1591	64	20
GO:1903524	positive regulation of blood circulation	6.54e-05	0.00679	18.25	12851	44	64	4
GO:0071560	cellular response to transforming growth factor beta stimulus	6.54e-05	0.00684	18.25	12851	44	64	4
GO:0090244	Wnt signaling pathway involved in somitogenesis	7.3e-05	0.00753	133.86	12851	3	64	2
GO:0002576	platelet degranulation	7.45e-05	0.00763	11.41	12851	88	64	5
GO:0016043	cellular component organization	7.61e-05	0.00774	1.73	12851	4182	64	36
GO:0033280	response to vitamin D	7.62e-05	0.0077	35.43	12851	17	64	3
GO:0051496	positive regulation of stress fiber assembly	8.5e-05	0.00846	17.09	12851	47	64	4
GO:1902041	regulation of extrinsic apoptotic signaling pathway via death domain receptors	8.5e-05	0.00852	17.09	12851	47	64	4
GO:0051099	positive regulation of binding	8.78e-05	0.00863	8.2	12851	147	64	6
GO:1901654	response to ketone	8.78e-05	0.00869	8.2	12851	147	64	6
GO:0045765	regulation of angiogenesis	8.94e-05	0.00872	6.57	12851	214	64	7
GO:0014912	negative regulation of smooth muscle cell migration	9.11e-05	0.00883	33.47	12851	18	64	3
GO:0071840	cellular component organization or biogenesis	9.83e-05	0.00946	1.71	12851	4228	64	36
GO:0043207	response to external biotic stimulus	9.83e-05	0.0094	4.28	12851	469	64	10
GO:0007165	signal transduction	9.98e-05	0.00949	1.93	12851	3020	64	29
GO:0001936	regulation of endothelial cell proliferation	0.000102	0.00963	10.68	12851	94	64	5
GO:0050768	negative regulation of neurogenesis	0.000103	0.00969	6.42	12851	219	64	7
GO:0031579	membrane raft organization	0.000108	0.01	31.7	12851	19	64	3
GO:0051384	response to glucocorticoid	0.000113	0.0104	10.46	12851	96	64	5
GO:0034284	response to monosaccharide	0.000118	0.0109	10.35	12851	97	64	5
GO:0051345	positive regulation of hydrolase activity	0.000127	0.0115	3.79	12851	583	64	11
GO:0071559	response to transforming growth factor beta	0.000127	0.0116	15.45	12851	52	64	4
GO:0043434	response to peptide hormone	0.000129	0.0117	6.19	12851	227	64	7
GO:0009628	response to abiotic stimulus	0.00013	0.0117	3.26	12851	800	64	13
GO:0032233	positive regulation of actin filament bundle assembly	0.000136	0.0122	15.15	12851	53	64	4
GO:1905902	regulation of mesoderm formation	0.000146	0.0126	100.4	12851	4	64	2
GO:0050789	regulation of biological process	0.000146	0.0128	1.34	12851	8095	64	54
GO:0045992	negative regulation of embryonic development	0.000147	0.0126	28.69	12851	21	64	3
GO:0035987	endodermal cell differentiation	0.000147	0.0126	28.69	12851	21	64	3
GO:0009607	response to biotic stimulus	0.000148	0.0126	4.07	12851	493	64	10
GO:1904956	regulation of midbrain dopaminergic neuron differentiation	0.000146	0.0127	100.4	12851	4	64	2
GO:1905770	regulation of mesodermal cell differentiation	0.000146	0.0127	100.4	12851	4	64	2
GO:0045995	regulation of embryonic development	0.000143	0.0127	9.94	12851	101	64	5
GO:2000147	positive regulation of cell motility	0.000154	0.013	4.51	12851	401	64	9
GO:0031099	regeneration	0.000157	0.0132	9.75	12851	103	64	5
GO:0051961	negative regulation of nervous system development	0.00016	0.0134	5.98	12851	235	64	7
GO:0032879	regulation of localization	0.000164	0.0136	2.2	12851	2005	64	22
GO:0061041	regulation of wound healing	0.000164	0.0136	9.65	12851	104	64	5
GO:0023056	positive regulation of signaling	0.000167	0.0137	2.6	12851	1312	64	17
GO:0019221	cytokine-mediated signaling pathway	0.00017	0.0138	4.45	12851	406	64	9
GO:0032496	response to lipopolysaccharide	0.000183	0.0148	7.17	12851	168	64	6
GO:0003006	developmental process involved in reproduction	0.000186	0.015	4.4	12851	411	64	9
GO:0009617	response to bacterium	0.000196	0.0158	9.3	12851	108	64	5
GO:0051272	positive regulation of cellular component movement	0.0002	0.0159	4.35	12851	415	64	9
GO:0043408	regulation of MAPK cascade	0.000205	0.0162	3.91	12851	513	64	10
GO:1901342	regulation of vasculature development	0.000207	0.0163	5.74	12851	245	64	7
GO:0071417	cellular response to organonitrogen compound	0.000211	0.0165	4.9	12851	328	64	8
GO:0031667	response to nutrient levels	0.000211	0.0165	4.9	12851	328	64	8
GO:0010721	negative regulation of cell development	0.000228	0.0177	5.64	12851	249	64	7
GO:0010810	regulation of cell-substrate adhesion	0.000235	0.0181	6.85	12851	176	64	6
GO:0040017	positive regulation of locomotion	0.000234	0.0181	4.26	12851	424	64	9
GO:0007601	visual perception	0.000243	0.0183	8.88	12851	113	64	5
GO:0060028	convergent extension involved in axis elongation	0.000242	0.0184	80.32	12851	5	64	2
GO:2000051	negative regulation of non-canonical Wnt signaling pathway	0.000242	0.0185	80.32	12851	5	64	2
GO:0050877	nervous system process	0.000258	0.0194	3.8	12851	528	64	10
GO:0050953	sensory perception of light stimulus	0.000263	0.0197	8.73	12851	115	64	5
GO:0048522	positive regulation of cellular process	0.00027	0.0201	1.68	12851	4055	64	34
GO:0009743	response to carbohydrate	0.000274	0.0202	8.66	12851	116	64	5
GO:0010975	regulation of neuron projection development	0.000274	0.0203	4.17	12851	433	64	9
GO:0009991	response to extracellular stimulus	0.000291	0.0213	4.67	12851	344	64	8
GO:0051050	positive regulation of transport	0.00031	0.0226	3.42	12851	646	64	11
GO:0043588	skin development	0.000316	0.023	22.31	12851	27	64	3
GO:0060346	bone trabecula formation	0.000362	0.026	66.93	12851	6	64	2
GO:0014012	peripheral nervous system axon regeneration	0.000362	0.0261	66.93	12851	6	64	2
GO:1901699	cellular response to nitrogen compound	0.000373	0.0267	4.5	12851	357	64	8
GO:0010165	response to X-ray	0.000392	0.0278	20.77	12851	29	64	3
GO:0071709	membrane assembly	0.000392	0.0279	20.77	12851	29	64	3
GO:0071407	cellular response to organic cyclic compound	0.000399	0.0281	5.15	12851	273	64	7
GO:0090092	regulation of transmembrane receptor protein serine/threonine kinase signaling pathway	0.000442	0.031	6.08	12851	198	64	6
GO:0050772	positive regulation of axonogenesis	0.000471	0.0328	11	12851	73	64	4
GO:0031589	cell-substrate adhesion	0.00048	0.0332	7.66	12851	131	64	5
GO:1902042	negative regulation of extrinsic apoptotic signaling pathway via death domain receptors	0.000479	0.0333	19.43	12851	31	64	3
GO:0010035	response to inorganic substance	0.000491	0.0338	4.32	12851	372	64	8
GO:0090263	positive regulation of canonical Wnt signaling pathway	0.000497	0.034	7.61	12851	132	64	5
GO:0010647	positive regulation of cell communication	0.000502	0.0342	2.47	12851	1303	64	16
GO:0032964	collagen biosynthetic process	0.000505	0.0342	57.37	12851	7	64	2
GO:0048731	system development	0.000515	0.0347	3.49	12851	576	64	10
GO:0007160	cell-matrix adhesion	0.000522	0.035	10.71	12851	75	64	4
GO:1901890	positive regulation of cell junction assembly	0.000527	0.0351	18.82	12851	32	64	3
GO:0008544	epidermis development	0.000527	0.0352	18.82	12851	32	64	3
GO:1901652	response to peptide	0.00055	0.0363	4.88	12851	288	64	7
GO:0052547	regulation of peptidase activity	0.00055	0.0364	4.88	12851	288	64	7
GO:0010770	positive regulation of cell morphogenesis involved in differentiation	0.00057	0.0374	7.38	12851	136	64	5
GO:0065009	regulation of molecular function	0.000577	0.0377	1.97	12851	2341	64	23
GO:0045055	regulated exocytosis	0.000581	0.0378	3.76	12851	480	64	9
GO:0051492	regulation of stress fiber assembly	0.000605	0.0387	10.3	12851	78	64	4
GO:0033138	positive regulation of peptidyl-serine phosphorylation	0.000605	0.0389	10.3	12851	78	64	4
GO:0009967	positive regulation of signal transduction	0.000601	0.0389	2.53	12851	1191	64	15
GO:0016525	negative regulation of angiogenesis	0.000605	0.039	10.3	12851	78	64	4
GO:2000181	negative regulation of blood vessel morphogenesis	0.000635	0.0404	10.17	12851	79	64	4
GO:0043687	post-translational protein modification	0.00066	0.0418	4.73	12851	297	64	7
GO:1904338	regulation of dopaminergic neuron differentiation	0.000671	0.0421	50.2	12851	8	64	2
GO:1900122	positive regulation of receptor binding	0.000671	0.0423	50.2	12851	8	64	2
GO:0034097	response to cytokine	0.000682	0.0426	4.11	12851	391	64	8
GO:0033628	regulation of cell adhesion mediated by integrin	0.000688	0.0428	17.21	12851	35	64	3
GO:0030335	positive regulation of cell migration	0.000693	0.043	4.1	12851	392	64	8
GO:0046677	response to antibiotic	0.0007	0.0432	5.58	12851	216	64	6
GO:0006954	inflammatory response	0.000735	0.0451	5.53	12851	218	64	6
GO:0110020	regulation of actomyosin structure organization	0.000766	0.0468	9.68	12851	83	64	4
GO:0001649	osteoblast differentiation	0.000801	0.0486	9.56	12851	84	64	4
GO:0071222	cellular response to lipopolysaccharide	0.000801	0.0488	9.56	12851	84	64	4
GO:0034329	cell junction assembly	0.000811	0.049	6.83	12851	147	64	5
GO:0090287	regulation of cellular response to growth factor stimulus	0.000827	0.0495	5.4	12851	223	64	6
GO:0043065	positive regulation of apoptotic process	0.000824	0.0496	3.59	12851	504	64	9
GO:0031340	positive regulation of vesicle fusion	0.000859	0.0504	44.62	12851	9	64	2
GO:0009612	response to mechanical stimulus	0.000862	0.0504	6.74	12851	149	64	5
GO:0090179	planar cell polarity pathway involved in neural tube closure	0.000859	0.0507	44.62	12851	9	64	2
GO:0032060	bleb assembly	0.000859	0.0509	44.62	12851	9	64	2
GO:0007044	cell-substrate junction assembly	0.000878	0.0509	15.85	12851	38	64	3
GO:0032231	regulation of actin filament bundle assembly	0.000875	0.0509	9.34	12851	86	64	4
GO:0071481	cellular response to X-ray	0.000859	0.0511	44.62	12851	9	64	2
GO:0120036	plasma membrane bounded cell projection organization	0.000859	0.0513	3.56	12851	507	64	9
GO:0043068	positive regulation of programmed cell death	0.000896	0.0517	3.54	12851	510	64	9
GO:0048518	positive regulation of biological process	0.000951	0.0547	1.56	12851	4496	64	35
GO:0071219	cellular response to molecule of bacterial origin	0.000954	0.0546	9.13	12851	88	64	4
GO:1901888	regulation of cell junction assembly	0.000995	0.0566	9.02	12851	89	64	4
GO:0001568	blood vessel development	0.000995	0.0568	9.02	12851	89	64	4
